# Supplementary material for: Proteomic Analysis Revealed Metabolic Inhibition and Elongation Factor Tu Deamidation by p-Coumaric Acid in Cronobacter sakazakii
Source: Front Microbiol. 2022 May 9;13:888103. doi: 10.3389/fmicb.2022.888103 (PMC9125189; doi:10.3389/fmicb.2022.888103)
Supplement: Supplementary file 1 [file Table_1.XLSX]

## Sheet: Arrangment
Control	pCA 2min	pCA 30min	pCA 1hr	pCA 2hr	growth 2hr
X01_1	X02_1	X03_1	X04_1	X05_1	X06_1
X01_2	X02_2	X03_2	X04_2	X05_2	X06_2
X01_3	X02_3	X03_3	X04_3	X05_3	X06_3

## Sheet: raw
Uniprot acession	Protein	Protein descriptions	Gene	Molecular function	Biological process	X01_1	X01_2	X01_3	X02_1	X02_2	X02_3	X03_1	X03_2	X03_3	X04_1	X04_2	X04_3	X05_1	X05_2	X05_3	X06_1	X06_2	X06_3	2 VS 1	p value	3 VS 1	p value	4 VS 1	p value	5 VS 1	p value	6 VS 1	p value
A7ME70	TrhO	tRNA uridine(34) hydroxylase	trhO	oxidoreductase activity, acting on paired donors, with incorporation or reduction of molecular oxygen	tRNA modification	2.31108e+06	3.1604e+06	3.64588e+06	1.28243e+06	1.35996e+06	2.33108e+06	1.06052e+06	1.88525e+06	2.17032e+06	942441	1.38892e+06	484366	220755	196009	501599	26498.3	69780	98511.7	0.545495	0.0553232	0.561138	0.0599634	0.308832	0.0110329	0.100727	0.00244949	0.0213648	0.00159721
A7ME74	MdoH	Glucans biosynthesis glucosyltransferase H	mdoH	hexosyltransferase activity	glucan biosynthetic process	2.68042e+06	1.93457e+06	3.17611e+06	1.11305e+06	1.356e+06	491532	1.49835e+06	1.59077e+06	1.43787e+06	2.08389e+06	2.82827e+06	1.56342e+06	1.33649e+06	1.66576e+06	1.20914e+06	584390	592848	255888	0.379996	0.0221039	0.581046	0.0402257	0.831151	0.442229	0.540539	0.0364195	0.183944	0.00494633
A7ME80	NfuA	Fe/S biogenesis protein NfuA	nfuA	4 iron, 4 sulfur cluster binding	iron-sulfur cluster assembly	1.3681e+07	1.67661e+07	1.68969e+07	3.54675e+07	3.65046e+07	8.39199e+06	4.33447e+07	5.74371e+07	4.1727e+07	1.89594e+07	1.93149e+07	4.88692e+07	4.19892e+07	5.68567e+07	1.71121e+07	4.56137e+06	3.26303e+06	4.083e+06	1.69745	0.300452	3.01007	0.00339755	1.84064	0.253965	2.44926	0.120909	0.251508	0.000452669
A7MEA3	RuvB	Holliday junction ATP-dependent DNA helicase RuvB	ruvB	ATP binding	DNA recombination	970082	514321	1.01579e+06	1.10372e+06	1.03914e+06	1.15416e+06	1.11093e+06	997535	952356	1.80738e+06	999734	881128	1.07239e+06	1.18591e+06	845470	1.15228e+06	64034.9	339055	1.31871	0.179605	1.22423	0.325504	1.47519	0.29902	1.24141	0.346614	0.622102	0.435514
A7MEB1	CmoA	Carboxy-S-adenosyl-L-methionine synthase	cmoA	carboxyl- or carbamoyltransferase activity	tRNA wobble uridine modification	1.40362e+06	3.58986e+06	2.56602e+06	1.43315e+06	1.35256e+06	2.04543e+06	2.35508e+06	1.06714e+06	1.49163e+06	1.01149e+06	2.3099e+06	1.29753e+06	1.09584e+06	1.5968e+06	924773	866268	120841	550276	0.639082	0.245221	0.650024	0.297256	0.61101	0.258241	0.478525	0.118516	0.203371	0.0396486
A7MEB6	AspS	Aspartate--tRNA ligase	aspS	aspartate-tRNA ligase activity	aspartyl-tRNA aminoacylation	1.00207e+07	1.19875e+07	1.12567e+07	1.06977e+07	9.31975e+06	8.0824e+06	1.1444e+07	1.26612e+07	1.29962e+07	1.15712e+07	9.41984e+06	1.04331e+07	2.31174e+07	1.17246e+07	1.10646e+07	8.01495e+06	8.4366e+06	9.35268e+06	0.844729	0.143736	1.11533	0.160266	0.944663	0.508393	1.38003	0.346617	0.775719	0.0233837
A7MEB8	ESA_01378	Probable transcriptional regulatory protein ESA_01378	ESA_01378	DNA binding	regulation of transcription, DNA-templated	4.76963e+06	4.22774e+06	7.046e+06	2.70795e+06	6.33133e+06	3.79021e+06	5.73365e+06	3.91996e+06	4.57782e+06	6.54278e+06	2.78038e+06	4.97182e+06	3.39031e+06	5.27778e+06	5.12816e+06	3.42356e+06	5.01593e+06	5.31543e+06	0.799676	0.480297	0.88706	0.583176	0.89102	0.696816	0.859934	0.516795	0.857358	0.505513
A7MEC0	ArgS	Arginine--tRNA ligase	argS	arginine-tRNA ligase activity	arginyl-tRNA aminoacylation	1.67752e+07	1.98356e+07	1.70805e+07	2.00315e+07	1.56171e+07	1.50373e+07	1.97776e+07	1.62886e+07	1.38008e+07	1.28711e+07	1.49682e+07	1.06993e+07	1.00197e+07	1.15908e+07	1.3977e+07	8.98006e+06	6.81587e+06	9.11566e+06	0.944024	0.617483	0.928774	0.556266	0.717781	0.0323916	0.662815	0.0160675	0.463978	0.00143865
A7MEG3	RimM	Ribosome maturation factor RimM	rimM	ribosome binding	ribosomal small subunit biogenesis	1.48846e+07	1.88727e+07	2.93314e+06	4.73988e+06	7.58257e+06	2.37267e+06	2.53843e+06	5.38516e+06	8.85066e+06	629171	3.81305e+06	2.92652e+06	3.41542e+06	1.3686e+06	1.75057e+06	2.8554e+06	3.20609e+06	3.72135e+06	0.400516	0.217951	0.457183	0.264892	0.200836	0.115849	0.1781	0.105885	0.266632	0.134781
A7MEG4	TrmD	tRNA (guanine-N(1)-)-methyltransferase	trmD	tRNA (guanine(37)-N(1))-methyltransferase activity		1.2067e+06	1.39266e+06	1.68964e+06	1.1689e+06	1.24829e+06	1.01799e+06	936816	1.04643e+06	573389	1.02198e+06	927747	239017	629160	575906	521486	139007	229872	257182	0.800926	0.142172	0.59609	0.0450336	0.510315	0.0693401	0.402553	0.00405203	0.145969	0.00109188
A7MEG5	RplS	50S ribosomal protein L19	rplS	structural constituent of ribosome	translation	8.81557e+07	2.68175e+08	2.19418e+08	2.31551e+08	2.16608e+08	2.73403e+08	9.08915e+07	2.98246e+08	4.48722e+07	1.79075e+08	2.58102e+08	1.40027e+08	1.11998e+08	8.28384e+07	1.00171e+08	9.28365e+07	7.03225e+07	6.78843e+07	1.25326	0.437245	0.753819	0.643938	1.00253	0.994314	0.512389	0.160617	0.401292	0.101969
A7MEI2	ESA_01750	UPF0482 protein ESA_01750	ESA_01750			7.91327e+06	9.31121e+06	964691	1.06995e+07	3.9954e+06	5.64621e+06	8.20935e+06	7.49069e+06	1.3029e+07	6.95957e+06	1.04327e+07	3.02067e+06	1.12412e+07	7.33875e+06	5.22817e+06	8.12729e+06	1.25804e+07	1.72765e+07	1.11831	0.83737	1.57946	0.322038	1.12226	0.835881	1.30891	0.581193	2.08829	0.14852
A7MEL5	QueA	S-adenosylmethionine:tRNA ribosyltransferase-isomerase	queA	S-adenosylmethionine:tRNA ribosyltransferase-isomerase activity	queuosine biosynthetic process	271993	3.3462e+06	1.75145e+06	3.2047e+06	362137	366084	548818	602363	289327	500911	2.63331e+06	388525	266476	299238	535526	362832	247128	341023	0.732436	0.730834	0.268269	0.216323	0.656048	0.620631	0.205086	0.185806	0.177103	0.172662
A7MEM7	AccA	Acetyl-coenzyme A carboxylase carboxyl transferase subunit alpha	accA	acetyl-CoA carboxylase activity	fatty acid biosynthetic process	6.48344e+06	1.63311e+07	2.20702e+07	1.17186e+07	1.04675e+07	2.19109e+07	4.17986e+06	5.84156e+06	1.70362e+07	9.35808e+06	2.35407e+06	6.47582e+06	7.24818e+06	4.38366e+06	5.87835e+06	6.43558e+06	6.35824e+06	7.36422e+06	0.982448	0.966161	0.602824	0.383998	0.405215	0.148759	0.390114	0.119816	0.449106	0.145152
A7MEN2	Gpt	Xanthine-guanine phosphoribosyltransferase	gpt	guanine phosphoribosyltransferase activity	GMP salvage	3.33541e+07	4.47442e+07	2.97308e+07	4.89481e+07	3.56854e+07	7.3299e+06	3.28508e+07	3.97588e+07	4.36448e+07	2.88486e+07	2.52754e+07	3.19047e+07	1.24116e+07	1.73312e+07	2.59715e+07	1.89627e+07	1.98731e+07	2.50931e+07	0.852862	0.70669	1.07813	0.637433	0.797824	0.213133	0.51669	0.0446249	0.592872	0.0407223
A7MEQ6	InfA	Translation initiation factor IF-1	infA	ribosome binding		2.59079e+07	3.09199e+06	4.03524e+06	2.69839e+07	3.14461e+06	3.41092e+07	2.9709e+06	3.76853e+06	3.11678e+07	6.39647e+06	1.92997e+07	3.08982e+06	976709	4.82614e+06	4.17934e+06	8.18328e+06	7.63822e+06	8.49293e+06	1.94453	0.433818	1.14748	0.897989	0.871373	0.88185	0.302169	0.366188	0.736017	0.716544
A7MER7	SerS	Serine--tRNA ligase	serS	ATP binding	selenocysteine biosynthetic process	1.32381e+07	1.23013e+07	3.24968e+07	2.09415e+07	1.25195e+07	4.72049e+06	1.5707e+07	5.46775e+06	1.14842e+07	1.16184e+07	7.07812e+06	5.31003e+06	6.85546e+06	6.88726e+06	6.42244e+06	2.09607e+07	2.14504e+07	2.14206e+07	0.657891	0.458617	0.562733	0.306419	0.413649	0.17279	0.347458	0.127621	1.09986	0.783774
A7MER9	LolA	Outer-membrane lipoprotein carrier protein	lolA		lipoprotein localization to outer membrane	2.98635e+06	8.69104e+06	3.36599e+06	8.84002e+06	1.96969e+07	3.91411e+06	1.44705e+07	1.07066e+07	8.12646e+06	1.34421e+07	8.53474e+06	1.12415e+07	1.29493e+07	1.50338e+07	1.63161e+07	1.0525e+07	1.10715e+07	8.57496e+06	2.15716	0.311448	2.21383	0.0796499	2.20817	0.0596827	2.94476	0.00949251	2.00563	0.0645058
A7MES7	AroA	3-phosphoshikimate 1-carboxyvinyltransferase	aroA	3-phosphoshikimate 1-carboxyvinyltransferase activity	aromatic amino acid family biosynthetic process	3.6806e+06	2.71265e+06	7.46848e+06	1.61924e+06	1.70936e+06	1.69797e+06	1.87638e+06	1.94804e+06	1.37105e+06	2.15763e+06	1.3198e+06	2.19489e+06	1.36827e+06	1.78179e+06	1.30486e+06	1.75651e+06	2.67552e+06	915904	0.362622	0.112323	0.374806	0.119439	0.409207	0.13867	0.321382	0.0980418	0.385805	0.138661
A7MES8	SerC	Phosphoserine aminotransferase	serC	O-phospho-L-serine:2-oxoglutarate aminotransferase activity	L-serine biosynthetic process	4.86313e+06	572060	3.17434e+06	2.97003e+06	3.28664e+06	972652	3.19502e+06	2.4126e+06	1.95461e+06	3.86176e+06	4.13663e+06	5.81562e+06	6.0043e+06	4.88296e+06	7.8629e+06	5.7906e+06	8.39284e+06	8.75559e+06	0.839689	0.765815	0.878356	0.801496	1.6045	0.279904	2.17784	0.0903398	2.66438	0.0374963
A7MET6	ESA_02427	UPF0434 protein ESA_02427	ESA_02427			9.31185e+06	9.46076e+06	6.68672e+06	2.88165e+06	4.84478e+06	1.40575e+07	3.02179e+06	5.09603e+07	9.64733e+06	2.07122e+06	1.84907e+06	1.54832e+06	1.55913e+07	5.71927e+06	2.17467e+06	3.20966e+06	3.59419e+06	4.14215e+06	0.855637	0.748132	2.49926	0.444783	0.214798	0.00187796	0.922462	0.880673	0.429941	0.00677687
A7MEU5	MukF	Chromosome partition protein MukF	mukF	calcium ion binding	cell cycle	732930	682224	815544	670317	727517	913874	741074	788749	918739	789698	701111	571181	350608	370628	467417	43309.8	239219	281136	1.03632	0.761679	1.09767	0.33159	0.924369	0.491829	0.532861	0.00280519	0.252686	0.00258416
A7MEV1	KdsB	3-deoxy-manno-octulosonate cytidylyltransferase	kdsB	3-deoxy-manno-octulosonate cytidylyltransferase activity	CMP-keto-3-deoxy-D-manno-octulosonic acid biosynthetic process	1.79491e+06	2.74544e+06	1.6772e+06	1.61742e+06	2.73038e+06	2.47163e+06	2.7579e+06	3.03686e+06	2.87835e+06	2.7553e+06	2.81998e+06	1.78419e+06	4.54795e+06	2.76656e+06	1.5208e+06	3.86074e+06	4.37249e+06	5.24799e+06	1.0968	0.6956	1.39494	0.0781579	1.18366	0.468717	1.42103	0.406378	2.16825	0.0101165
A7MEV9	MukB	Chromosome partition protein MukB	mukB	ATP binding	cell cycle	1.30405e+06	2.41585e+06	1.62641e+06	1.37286e+06	2.11415e+06	1.16766e+06	549850	1.60964e+06	423822	590078	922471	988357	574200	539127	651010	1.36349e+06	984065	1.17044e+06	0.87063	0.626346	0.483195	0.139555	0.467781	0.0546219	0.33001	0.0228111	0.658021	0.154739
A7MEX0	FabA	3-hydroxydecanoyl-[acyl-carrier-protein] dehydratase	fabA	(3R)-hydroxymyristoyl-[acyl-carrier-protein] dehydratase activity	fatty acid biosynthetic process	1.44804e+07	1.83607e+07	1.02653e+07	1.00791e+07	1.86569e+07	3.55308e+06	4.89959e+06	7.65494e+06	1.68708e+07	7.93669e+06	1.30738e+07	9.3917e+06	6.64036e+06	3.57841e+06	9.34907e+06	3.60774e+06	5.26767e+06	4.307e+06	0.749054	0.507424	0.68262	0.349565	0.705283	0.204068	0.453943	0.0522875	0.305811	0.0139244
A7MEX5	RlmL	Ribosomal RNA large subunit methyltransferase K/L	rlmL	23S rRNA (guanine(2445)-N(2))-methyltransferase activity		603791	198375	331719	295365	551832	527853	267270	217543	906981	177185	649274	126456	128004	457818	502296	334671	396379	86637	1.21269	0.607976	1.22746	0.750171	0.840399	0.782989	0.959637	0.931944	0.721137	0.526942
A7MEY6	Dps	DNA protection during starvation protein	dps	DNA binding	cellular iron ion homeostasis	3.38887e+07	3.2974e+07	3.83651e+07	3.82396e+07	4.39061e+07	5.10192e+07	5.82108e+07	5.31993e+07	5.89788e+07	6.02916e+07	6.73356e+07	9.19528e+07	5.21788e+07	7.0964e+07	7.47083e+07	9.27825e+07	1.16451e+08	4.88043e+07	1.26549	0.083254	1.61924	0.000910094	2.08671	0.0173492	1.88022	0.0125635	2.45218	0.0625685
A7MF19	RimO	Ribosomal protein S12 methylthiotransferase RimO	rimO	4 iron, 4 sulfur cluster binding	peptidyl-L-beta-methylthioaspartic acid biosynthetic process from peptidyl-aspartic acid	3.67634e+06	4.116e+06	3.45473e+06	4.18443e+06	3.24032e+06	2.07234e+06	2.84462e+06	2.72514e+06	6.20328e+06	562588	244749	531166	226371	314777	163738	661504	413274	567628	0.844406	0.414295	1.04676	0.886837	0.119009	0.000112763	0.0626728	6.06457e-05	0.14603	0.000102689
A7MFA8	BetA	Oxygen-dependent choline dehydrogenase	betA	betaine-aldehyde dehydrogenase activity	glycine betaine biosynthetic process from choline	1.68966e+06	551821	1.43562e+06	1.72025e+06	1.53657e+06	1.28623e+06	1.41254e+06	410821	1.99463e+06	382107	334766	1.21108e+06	374293	368621	636696	320220	142314	245165	1.2355	0.475606	1.03832	0.93903	0.524312	0.262161	0.37519	0.0978393	0.192461	0.0469221
A7MFD3	PurR	HTH-type transcriptional repressor PurR	purR	DNA binding	negative regulation of transcription, DNA-templated	559173	457995	498565	1.64813e+06	1.17107e+06	609125	701537	571203	564183	437978	845553	735590	519257	463892	752409	887953	510134	657271	2.26183	0.102133	1.2119	0.1158	1.33211	0.251368	1.14503	0.475534	1.35602	0.189164
A7MFG0	Dxs	1-deoxy-D-xylulose-5-phosphate synthase	dxs	1-deoxy-D-xylulose-5-phosphate synthase activity	1-deoxy-D-xylulose 5-phosphate biosynthetic process	363605	545514	685612	687702	635835	375795	72750.1	531300	692940	270270	465856	732944	571231	742117	248204	107483	526167	84767.6	1.06559	0.807783	0.813297	0.657893	0.921203	0.810227	0.979195	0.95188	0.450495	0.163003
A7MFG4	NusB	Transcription antitermination protein NusB	nusB	RNA binding	DNA-templated transcription, termination	2.49949e+07	1.86279e+07	1.92979e+07	9.10131e+06	8.05039e+06	3.04624e+06	8.36335e+06	7.80952e+06	9.54107e+06	3.88752e+06	8.81364e+06	8.1937e+06	9.42741e+06	6.14061e+06	8.61671e+06	7.08865e+06	4.66499e+06	4.71834e+06	0.321006	0.00662428	0.408672	0.00399687	0.332082	0.00531717	0.384369	0.00455997	0.26179	0.00204866
A7MFG5	RibH	6,7-dimethyl-8-ribityllumazine synthase	ribH	6,7-dimethyl-8-ribityllumazine synthase activity	riboflavin biosynthetic process	3.38319e+07	4.33685e+07	4.04485e+07	2.27126e+07	9.42733e+06	1.8928e+07	2.93346e+07	2.65955e+07	1.2567e+07	3.20398e+07	3.08568e+07	4.38791e+07	7.23991e+07	1.74734e+07	3.2846e+07	2.76938e+07	2.90215e+07	3.00804e+07	0.43407	0.0102531	0.582216	0.0502156	0.907578	0.510596	1.04309	0.923821	0.737751	0.0239905
A7MFH0	ESA_02876	UPF0234 protein ESA_02876	ESA_02876			1.91113e+07	1.9634e+07	1.74013e+07	2.71671e+07	2.87305e+07	2.57078e+07	2.16637e+07	2.20653e+07	2.29783e+07	2.18125e+07	1.95958e+07	2.39301e+07	2.57842e+07	1.82162e+07	2.57029e+07	1.78076e+07	2.29893e+07	2.2842e+07	1.45343	0.00153453	1.18809	0.0106364	1.16371	0.0973701	1.24145	0.156984	1.13344	0.244457
A7MFI7	ClpX	ATP-dependent Clp protease ATP-binding subunit ClpX	clpX	ATP binding	protein folding	9.33354e+06	9.91386e+06	1.13184e+07	1.03297e+07	8.65719e+06	9.52318e+06	9.90784e+06	1.12153e+07	1.93579e+07	8.46383e+06	9.83481e+06	8.39012e+06	8.531e+06	9.22495e+06	7.77043e+06	8.00989e+06	8.39134e+06	7.99681e+06	0.932744	0.419255	1.32439	0.334475	0.873157	0.161493	0.835129	0.0810072	0.798214	0.0270759
A7MFI9	Tig	Trigger factor	tig	peptidyl-prolyl cis-trans isomerase activity	cell cycle	1.11558e+08	1.33809e+08	1.15884e+08	1.18346e+08	1.11635e+08	8.67752e+07	1.14329e+08	1.1236e+08	1.37102e+08	9.24194e+07	8.63323e+07	7.27766e+07	6.50409e+07	9.38948e+07	8.38813e+07	6.79315e+07	6.94444e+07	7.36817e+07	0.876832	0.276234	1.00703	0.939361	0.69627	0.0150158	0.672156	0.0220575	0.58424	0.00204982
A7MFQ4	FabH	3-oxoacyl-[acyl-carrier-protein] synthase 3	fabH	3-oxoacyl-[acyl-carrier-protein] synthase activity	fatty acid biosynthetic process	9.03523e+06	4.30331e+06	4.91586e+06	6.8247e+06	7.55654e+06	4.56311e+06	4.82147e+06	7.69059e+06	7.44e+06	5.95477e+06	6.54808e+06	1.18153e+07	6.59072e+06	9.09347e+06	8.61523e+06	5.16216e+06	2.95528e+06	2.60577e+06	1.0378	0.901094	1.093	0.762128	1.33218	0.444023	1.33115	0.294592	0.587431	0.211078
A7MFQ6	RpmF	50S ribosomal protein L32	rpmF	structural constituent of ribosome	translation	2.5966e+07	3.61964e+07	1.52474e+07	2.43654e+07	1.90703e+07	2.22162e+07	3.95371e+07	3.70236e+07	2.06145e+07	2.57518e+07	3.2957e+07	3.09356e+07	6.86324e+06	3.19744e+07	3.7835e+07	2.46298e+07	2.76519e+07	3.07721e+07	0.848108	0.564041	1.25533	0.480208	1.15805	0.559643	0.990476	0.983634	1.07291	0.780185
A7MFR6	AcpP	Acyl carrier protein	acpP	acyl carrier activity		2.60629e+08	2.13865e+07	7.5097e+06	2.19414e+08	3.21429e+07	4.73328e+08	2.3654e+08	3.6362e+07	2.30301e+07	2.04911e+08	2.2615e+08	1.45912e+08	1.77418e+08	1.84114e+08	1.75552e+08	9.63447e+07	1.1183e+08	1.02526e+08	2.5037	0.393681	1.02213	0.985076	1.99282	0.325629	1.85505	0.372228	1.07314	0.935759
A7MFV2	MnmA	tRNA-specific 2-thiouridylase MnmA	mnmA	ATP binding	tRNA modification	1.86387e+06	2.20084e+06	3.27471e+06	2.29606e+06	1.66189e+06	1.58899e+06	2.28304e+06	2.98933e+06	1.46173e+06	1.59217e+06	2.05131e+06	2.19042e+06	2.39243e+06	2.85452e+06	2.11112e+06	477187	334185	582773	0.755773	0.282028	0.917525	0.758558	0.794872	0.338639	1.00254	0.990235	0.189953	0.0100818
A7MG20	YmdB	O-acetyl-ADP-ribose deacetylase	ymdB	deacetylase activity	negative regulation of ribonuclease activity	675502	718745	1.07849e+06	1.00697e+06	922411	1.199e+06	871274	845743	974342	1.03497e+06	788047	856235	970757	801262	801455	2.2141e+06	545108	1.09555e+06	1.26515	0.223106	1.08841	0.614545	1.08352	0.664865	1.04074	0.821815	1.5589	0.415242
A7MG30	PyrC	Dihydroorotase	pyrC	dihydroorotase activity	'de novo' UMP biosynthetic process	791999	1.1246e+06	1.39668e+06	1.1606e+06	1.20321e+06	1.73149e+06	987212	1.0986e+06	1.35543e+06	761456	1.21254e+06	468100	403176	583944	498472	799134	489275	667840	1.23603	0.361994	1.03862	0.846112	0.737063	0.355633	0.448375	0.0288717	0.590427	0.0828189
A7MGA3	PrfC	Peptide chain release factor 3	prfC	GTPase activity	regulation of translational termination	3.27317e+06	2.39644e+06	660960	770946	4.38411e+06	2.19289e+06	1.45848e+06	1.20135e+06	321920	1.96399e+06	1.77254e+06	1.9893e+06	1.03267e+06	1.54067e+06	1.69035e+06	208679	168723	763279	1.16071	0.807268	0.471008	0.255163	0.904473	0.806554	0.673508	0.433938	0.180186	0.094047
A7MGA7	RsmC	Ribosomal RNA small subunit methyltransferase C	rsmC	16S rRNA (guanine(1207)-N(2))-methyltransferase activity		442638	5.30753e+06	4.91435e+06	1.19438e+06	3.74426e+06	6.83723e+06	3.81073e+06	3.28289e+06	4.96553e+06	4.82556e+06	5.46818e+06	2.22045e+06	3.95438e+06	5.09863e+06	2.31382e+06	1.89215e+06	1.19682e+06	1.29581e+06	1.10421	0.877609	1.13077	0.790572	1.17344	0.755588	1.06586	0.900443	0.411155	0.254644
A7MGA8	DeoB	Phosphopentomutase	deoB	magnesium ion binding	5-phosphoribose 1-diphosphate biosynthetic process	1.79607e+07	2.42961e+07	1.03382e+06	1.63915e+07	1.91431e+07	2.29936e+07	1.75546e+07	1.48127e+07	1.77032e+07	3.44689e+07	2.75651e+07	4.14108e+07	6.18874e+07	6.18574e+07	6.611e+07	1.69259e+07	1.44826e+07	9.72615e+06	1.35198	0.519588	1.15661	0.763196	2.38954	0.0665675	4.38559	0.00231985	0.950196	0.925887
A7MGA9	DeoA	Thymidine phosphorylase	deoA	1,4-alpha-oligoglucan phosphorylase activity	pyrimidine nucleobase metabolic process	400732	259657	695649	782514	531465	451410	822382	861924	1.37677e+06	651573	664437	556684	515899	578339	800641	1.9529e+06	1.56427e+06	999630	1.30187	0.448654	2.25736	0.0610837	1.381	0.264632	1.39736	0.310476	3.33088	0.0259772
A7MGB0	DeoC	Deoxyribose-phosphate aldolase	deoC	deoxyribose-phosphate aldolase activity	carbohydrate catabolic process	868681	227396	1.10714e+06	1.42041e+06	440503	2.44913e+06	662257	418847	1.31982e+06	1.93351e+06	760445	3.42163e+06	1.70026e+06	1.83845e+06	4.5578e+06	3.3112e+06	3.0077e+06	1.84431e+06	1.95625	0.331873	1.08974	0.869395	2.77575	0.184211	3.67487	0.111947	3.70513	0.0185948
A7MGC5	PckA	Phosphoenolpyruvate carboxykinase (ATP)	pckA	ATP binding	gluconeogenesis	5.92788e+06	5.5069e+06	1.02363e+07	8.10656e+06	6.39897e+06	2.64335e+06	1.04858e+07	9.54055e+06	6.58684e+06	7.25637e+06	7.51661e+06	7.82252e+06	4.75512e+06	8.33536e+06	8.78834e+06	5.39896e+07	5.17656e+07	5.96458e+07	0.791327	0.532771	1.22805	0.437888	1.04266	0.849241	1.00959	0.973742	7.63235	6.74958e-05
A7MGD1	HslO	33 kDa chaperonin	hslO	unfolded protein binding	protein folding	2.66079e+06	1.03222e+07	1.01248e+07	6.74826e+06	7.7602e+06	7.01973e+06	3.42309e+06	3.29407e+06	4.37485e+06	2.02421e+06	3.01003e+06	2.52767e+06	7.30756e+06	7.49575e+06	3.1587e+06	1.83204e+06	1.65873e+06	1.9347e+06	0.931643	0.845884	0.480012	0.190579	0.327245	0.110679	0.777314	0.584973	0.23479	0.0797001
A7MGF4	GlgC	Glucose-1-phosphate adenylyltransferase	glgC	ATP binding	glycogen biosynthetic process	581049	475256	886647	800979	945430	899775	787109	624380	966026	746064	564808	186097	226668	173912	214767	3.2304e+06	1.37666e+06	1.54502e+06	1.36194	0.146874	1.22366	0.410974	0.770461	0.510387	0.316707	0.0236232	3.16636	0.0810717
A7MGP7	PanC	Pantothenate synthetase	panC	ATP binding	pantothenate biosynthetic process	1.51222e+06	845850	590394	1.5957e+06	922289	1.02629e+06	2.10333e+06	1.51144e+06	4.44679e+06	658560	686472	1.35498e+06	1.22247e+06	68608.1	791764	1.39574e+06	1.41916e+06	1.459e+06	1.20207	0.596106	2.73415	0.143184	0.915735	0.827852	0.706414	0.543002	1.44953	0.183929
A7MGR3	ErpA	Iron-sulfur cluster insertion protein ErpA	erpA	iron ion binding	iron-sulfur cluster assembly	1.76301e+07	9.49947e+06	4.78414e+06	6.79183e+06	8.74039e+06	7.15882e+06	5.98176e+06	2.15854e+06	4.48846e+06	2.17695e+07	7.54978e+06	3.79256e+06	1.1647e+07	1.19937e+07	8.89412e+06	5.44821e+06	6.62257e+06	6.12075e+06	0.711012	0.463783	0.395716	0.175784	1.03754	0.954901	1.01946	0.959981	0.570022	0.291452
A7MGR5	HemL	Glutamate-1-semialdehyde 2,1-aminomutase	hemL	glutamate-1-semialdehyde 2,1-aminomutase activity	protoporphyrinogen IX biosynthetic process	1.65221e+07	2.18972e+07	1.30372e+07	1.71001e+07	1.85101e+07	1.4472e+07	1.16069e+07	1.11263e+07	2.09692e+07	1.67042e+07	7.37784e+06	2.04579e+07	2.36756e+07	2.52106e+07	2.22061e+07	1.56534e+07	1.80285e+07	1.41984e+07	0.973293	0.879498	0.84931	0.563711	0.865584	0.647053	1.3816	0.0737803	0.930502	0.693066
A7MGS1	DapD	2,3,4,5-tetrahydropyridine-2,6-dicarboxylate N-succinyltransferase	dapD	2,3,4,5-tetrahydropyridine-2,6-dicarboxylate N-succinyltransferase activity	diaminopimelate biosynthetic process	1.8361e+07	1.85932e+07	1.75022e+07	4.98217e+07	2.85225e+07	2.79781e+07	3.91192e+07	4.59898e+07	3.52894e+07	2.27603e+07	3.27235e+07	4.72288e+07	5.11909e+07	3.34045e+07	3.59183e+07	3.95924e+07	3.76801e+07	3.50752e+07	1.95243	0.0742555	2.21091	0.00221224	1.88614	0.0865051	2.21303	0.0167468	2.06307	0.00013935
A7MGS5	MtnN	5'-methylthioadenosine/S-adenosylhomocysteine nucleosidase	mtnN	adenosylhomocysteine nucleosidase activity	L-methionine salvage from methylthioadenosine	1.19459e+06	1.07575e+06	2.08022e+06	1.23749e+06	1.252e+06	1.52062e+06	1.30914e+06	1.12406e+06	1.06223e+06	1.09454e+06	1.26336e+06	866689	3.85136e+06	1.98146e+06	1.38069e+06	2.46956e+06	2.05081e+06	2.64316e+06	0.921746	0.748232	0.803443	0.430553	0.74119	0.327906	1.65806	0.303311	1.64658	0.0608459
A7MGT0	PyrH	Uridylate kinase	pyrH	ATP binding	'de novo' CTP biosynthetic process	2.46579e+07	1.17706e+07	1.63968e+07	3.16534e+07	8.0546e+06	9.95909e+06	7.73965e+06	2.41656e+07	1.07463e+07	1.75425e+07	3.19077e+07	1.63484e+07	6.41406e+06	1.47824e+07	1.42071e+07	1.33586e+07	6.50629e+06	1.59502e+06	0.940215	0.906923	0.807407	0.618986	1.24559	0.527746	0.6702	0.278546	0.406243	0.10887
A7MGT1	Tsf	Elongation factor Ts	tsf	translation elongation factor activity		1.92237e+08	1.95153e+08	2.67676e+08	2.11337e+08	2.06514e+08	1.3251e+08	2.25349e+08	1.75385e+08	1.49451e+08	1.51188e+08	1.53934e+08	1.0412e+08	1.07302e+08	1.16377e+08	1.51643e+08	1.03186e+08	1.01841e+08	1.11376e+08	0.840163	0.381093	0.839894	0.352263	0.624733	0.0499328	0.572953	0.0295451	0.48301	0.010481
A7MGT2	RpsB	30S ribosomal protein S2	rpsB	structural constituent of ribosome	translation	1.29604e+08	1.06507e+08	3.46358e+08	1.07202e+08	1.29539e+08	1.5279e+08	1.14046e+08	8.54107e+07	8.18348e+07	8.62398e+07	1.34534e+08	9.36817e+07	7.40586e+07	8.02627e+07	7.20828e+07	7.56867e+07	7.16381e+07	8.27642e+07	0.668757	0.453378	0.482929	0.262637	0.539866	0.315137	0.388697	0.195414	0.395023	0.199295
A7MGT7	BamA	Outer membrane protein assembly factor BamA	bamA		Gram-negative-bacterium-type cell outer membrane assembly	6.00666e+06	5.77902e+06	6.92969e+06	7.19075e+06	8.85486e+06	7.88788e+06	8.6751e+06	1.02434e+07	9.05509e+06	5.39607e+06	9.20102e+06	3.3808e+06	4.22301e+06	4.19474e+06	2.69812e+06	3.08188e+06	2.50506e+06	3.67829e+06	1.27882	0.0435518	1.49469	0.0063414	0.960595	0.894617	0.593944	0.0145736	0.495059	0.00297333
A7MGU1	GuaA	GMP synthase [glutamine-hydrolyzing]	guaA	ATP binding	glutamine metabolic process	7.85709e+06	6.07619e+06	7.24498e+06	6.27608e+06	7.50562e+06	4.89918e+06	6.53747e+06	5.22347e+06	8.0029e+06	5.31041e+06	9.36467e+06	6.1096e+06	7.83703e+06	7.29584e+06	5.78432e+06	2.5636e+06	6.4958e+06	7.54721e+06	0.882078	0.415008	0.933213	0.648325	0.981415	0.927011	0.987673	0.919254	0.784135	0.39591
A7MGU7	Der	GTPase Der	der	GTP binding	ribosome biogenesis	4.92873e+06	6.70503e+06	4.61626e+06	4.05203e+06	4.53839e+06	3.26693e+06	4.57266e+06	5.54219e+06	5.90286e+06	4.06978e+06	3.08652e+06	4.51607e+06	2.88263e+06	2.51399e+06	3.32337e+06	2.85745e+06	1.88068e+06	2.24729e+06	0.729682	0.122096	0.985704	0.923958	0.718299	0.120502	0.536614	0.0221389	0.429871	0.0121677
A7MGV2	Ndk	Nucleoside diphosphate kinase	ndk	ATP binding	CTP biosynthetic process	1.16602e+08	3.01171e+07	7.20731e+07	6.82846e+07	1.4318e+08	1.19716e+08	1.27473e+08	5.95293e+07	6.91939e+07	5.74449e+07	1.3831e+08	1.08292e+08	4.18666e+07	9.53865e+07	8.47468e+07	3.55815e+07	4.37758e+07	5.32332e+07	1.51367	0.324247	1.17095	0.722938	1.38965	0.454661	1.01466	0.973147	0.60601	0.322595
A7MGV3	RlmN	Dual-specificity RNA methyltransferase RlmN	rlmN	4 iron, 4 sulfur cluster binding	rRNA base methylation	1.20801e+07	5.24572e+06	5.5075e+06	5.6616e+06	4.41767e+06	3.91076e+06	1.30772e+06	1.7153e+06	2.0453e+06	1.7038e+06	924925	890796	1.22695e+06	712300	211490	763310	1.0093e+06	380401	0.612703	0.268419	0.22197	0.0577837	0.15414	0.0459562	0.0941929	0.0377535	0.0942926	0.037185
A7MGV6	RodZ	Cytoskeleton protein RodZ	rodZ	DNA binding	regulation of cell shape	8.96898e+06	6.18266e+06	1.88749e+06	3.62216e+06	5.96139e+06	3.37439e+06	4.51761e+06	7.89316e+06	5.83942e+06	394934	1.2108e+06	3.01531e+06	3.43571e+06	2.11233e+06	3.26973e+06	1.67218e+06	1.97955e+06	2.83369e+06	0.760481	0.572881	1.07107	0.868172	0.271202	0.133092	0.517501	0.262158	0.380619	0.167427
A7MGV7	IspG	4-hydroxy-3-methylbut-2-en-1-yl diphosphate synthase (flavodoxin)	ispG	4-hydroxy-3-methylbut-2-en-1-yl diphosphate synthase activity	isopentenyl diphosphate biosynthetic process, methylerythritol 4-phosphate pathway	5.29691e+06	5.73907e+06	2.77587e+06	3.29058e+06	1.81324e+06	422004	1.41234e+06	1.12304e+06	819841	1.55374e+06	3.28284e+06	3.882e+06	4.21406e+06	2.8995e+06	1.65033e+06	2.49465e+06	1.52821e+06	2.97787e+06	0.400078	0.0898741	0.242924	0.0205919	0.631239	0.216219	0.63452	0.228009	0.506865	0.0892723
A7MGW6	HscA	Chaperone protein HscA	hscA	ATP binding	iron-sulfur cluster assembly	1.08256e+06	1.42967e+06	984867	563601	494611	588913	5.58167e+06	2.02376e+06	2.04146e+06	1.6234e+06	2.12933e+06	1.58752e+06	720341	3.06634e+06	1.34932e+06	2.14913e+06	283508	82117.4	0.470997	0.0110526	2.75854	0.160247	1.52705	0.0497799	1.46865	0.486823	0.719097	0.651426
A7MGW9	PepB	Peptidase B	pepB	manganese ion binding		4.60201e+06	2.2585e+06	2.81961e+06	2.93102e+06	2.57278e+06	3.29037e+06	3.1163e+06	2.94227e+06	3.91375e+06	4.6828e+06	4.66228e+06	6.34944e+06	8.04337e+06	4.27678e+06	5.75281e+06	6.33269e+06	6.65134e+06	3.22187e+06	0.908477	0.708829	1.03019	0.905099	1.62131	0.0900717	1.86702	0.0984445	1.67414	0.170155
A7MGX5	TrmJ	tRNA (cytidine/uridine-2'-O-)-methyltransferase TrmJ	trmJ	RNA binding	tRNA processing	5.97347e+06	4.86054e+06	3.13464e+06	2.67257e+06	4.5343e+06	2.31687e+06	2.29923e+06	1.63014e+06	2.33452e+06	5.82178e+06	1.70353e+06	1.50782e+06	1.55179e+06	1.79032e+06	6.46475e+06	2.59069e+06	3.03107e+06	3.00157e+06	0.681794	0.240048	0.448425	0.040074	0.646671	0.370194	0.702062	0.483883	0.617335	0.10063
A7MGX6	IscR	HTH-type transcriptional regulator IscR	iscR	2 iron, 2 sulfur cluster binding		657513	1.10768e+06	883455	1.37104e+06	456302	1.53203e+06	2.27294e+06	2.21846e+06	1.61409e+06	1.53056e+06	1.67208e+06	1.58629e+06	435699	1.44753e+06	868107	7.44438e+06	7.82636e+06	7.91873e+06	1.26834	0.545698	2.30514	0.00967634	1.80807	0.00636742	1.03877	0.92012	8.75522	3.91427e-06
A7MGX8	IscS	Cysteine desulfurase IscS	iscS	2 iron, 2 sulfur cluster binding	[2Fe-2S] cluster assembly	2.18775e+07	2.36837e+07	2.05044e+07	1.44782e+07	1.87615e+07	1.18741e+07	2.18651e+07	1.79696e+07	7.0158e+06	2.10321e+07	1.76276e+07	1.79588e+07	1.14884e+07	1.50053e+07	1.78918e+07	2.59589e+06	6.25335e+06	4.88319e+06	0.682865	0.0341236	0.709151	0.231083	0.857005	0.0911798	0.671841	0.0250102	0.207861	0.000244722
A7MGY0	IscA	Iron-binding protein IscA	iscA	iron ion binding	iron-sulfur cluster assembly	8.42479e+06	5.42361e+06	1.29995e+07	5.85096e+06	480969	7.28497e+06	429409	7.96533e+06	6.24919e+06	1.80856e+06	7.40545e+06	8.20978e+06	1.86617e+07	1.21956e+07	1.10614e+07	1.95444e+07	1.57465e+07	1.75449e+07	0.507187	0.218373	0.54544	0.268759	0.648982	0.351852	1.56134	0.195234	1.96797	0.0244391
A7MGY5	GlyA	Serine hydroxymethyltransferase	glyA	glycine hydroxymethyltransferase activity	glycine biosynthetic process from serine	1.13513e+07	1.82235e+07	1.72557e+07	1.50515e+07	5.48986e+06	5.93874e+06	1.42792e+07	5.36477e+06	1.4021e+07	1.43073e+07	2.06789e+07	1.26375e+07	1.88057e+07	1.51576e+07	1.70241e+07	2.31651e+07	2.79923e+07	2.93386e+07	0.565445	0.147465	0.718869	0.293521	1.01694	0.93922	1.08876	0.593473	1.71888	0.0170045
A7MH00	Era	GTPase Era	era	GTPase activity	ribosomal small subunit biogenesis	1.48032e+06	1.16692e+06	2.41144e+06	1.45919e+06	1.52522e+06	1.03332e+06	1.37672e+06	1.35267e+06	1.42412e+06	1.42976e+06	1.1307e+06	1.43185e+06	2.45505e+06	1.82613e+06	1.50438e+06	1.42599e+06	1.42886e+06	121638	0.794225	0.439108	0.821066	0.46539	0.7892	0.410198	1.14369	0.630889	0.588393	0.292955
A7MH13	LepA	Elongation factor 4	lepA	GTPase activity	positive regulation of translation	1.00154e+07	1.32352e+07	7.90791e+06	9.04739e+06	9.35357e+06	4.53967e+06	9.28566e+06	1.2031e+07	8.43393e+06	8.2571e+06	8.7654e+06	5.32197e+06	5.91719e+06	6.94554e+06	7.46713e+06	4.23349e+06	3.59659e+06	2.29351e+06	0.736256	0.280229	0.954813	0.816245	0.717123	0.19398	0.652466	0.0890483	0.324906	0.0131866
A7MH22	NuoA	NADH-quinone oxidoreductase subunit A	nuoA	NADH dehydrogenase (ubiquinone) activity		1.35144e+07	1.49992e+07	1.43762e+07	9.23792e+06	1.16952e+07	1.63225e+07	1.02885e+07	1.12618e+07	1.81883e+07	1.37588e+07	1.66565e+07	9.56378e+06	1.02099e+07	1.00676e+07	1.07635e+07	8.9434e+06	1.12798e+06	1.33162e+07	0.868636	0.425933	0.926528	0.698646	0.932135	0.668571	0.72374	0.00118884	0.545294	0.144482
A7MH23	NuoB	NADH-quinone oxidoreductase subunit B	nuoB	4 iron, 4 sulfur cluster binding		6.90121e+06	5.06067e+06	6.42023e+06	6.25367e+06	2.82099e+06	8.50249e+06	1.24367e+06	4.19674e+06	1.52436e+06	1.16989e+06	8.21556e+06	2.27313e+06	789981	4.25141e+06	2.35428e+06	1.66533e+07	7.83182e+06	9.28958e+06	0.95621	0.88501	0.378889	0.0251297	0.634235	0.376794	0.40233	0.0327315	1.83737	0.139248
A7MH24	NuoC	NADH-quinone oxidoreductase subunit C/D	nuoC	NAD binding		3.69377e+06	4.79308e+06	3.54778e+06	6.18929e+06	6.72093e+06	5.36432e+06	7.11807e+06	7.68593e+06	6.62063e+06	5.81673e+06	4.09466e+06	5.13439e+06	2.82491e+06	3.29462e+06	2.99343e+06	6.49495e+06	6.81617e+06	3.81762e+06	1.5185	0.0202203	1.78025	0.00330173	1.25021	0.18995	0.757229	0.0794582	1.42329	0.174109
A7MH28	AckA	Acetate kinase	ackA	acetate kinase activity	acetyl-CoA biosynthetic process	5.87855e+07	3.0641e+07	3.98012e+07	3.54948e+07	3.26201e+07	4.24622e+07	3.38859e+07	3.70772e+07	3.84906e+07	3.51129e+07	3.80239e+07	2.79641e+07	1.78406e+07	2.70159e+07	3.43182e+07	3.38949e+07	3.21388e+07	2.73663e+07	0.855676	0.518336	0.846983	0.476461	0.782347	0.347232	0.612676	0.155918	0.722755	0.233373
A7MH30	ESA_00925	UPF0304 protein ESA_00925	ESA_00925			4.76937e+06	6.91496e+06	4.53611e+06	2.41345e+06	4.56429e+06	3.26876e+06	3.62083e+06	2.68903e+06	3.12196e+06	2.30512e+06	5.78211e+06	1.77429e+06	1.77745e+06	1.7375e+06	2.09648e+06	2.57295e+07	1.5681e+07	1.10244e+07	0.631703	0.112456	0.581477	0.0480123	0.607969	0.222067	0.345948	0.00988584	3.23265	0.0518706
A7MH52	AccD	Acetyl-coenzyme A carboxylase carboxyl transferase subunit beta	accD	acetyl-CoA carboxylase activity	fatty acid biosynthetic process	3.51466e+07	3.21919e+07	3.46737e+07	2.06571e+07	1.94965e+07	2.14198e+07	2.13622e+07	2.23321e+07	2.13798e+07	1.82263e+07	1.96754e+07	1.17228e+07	1.3015e+07	1.36021e+07	1.44016e+07	8.16034e+06	1.39836e+07	1.23365e+07	0.60359	0.000231425	0.637904	0.000222482	0.486456	0.00260075	0.402097	3.46312e-05	0.338003	0.000328343
A7MH63	PdxB	Erythronate-4-phosphate dehydrogenase	pdxB	4-phosphoerythronate dehydrogenase activity	pyridoxine biosynthetic process	2.61843e+06	3.11819e+06	4.8744e+06	4.07501e+06	3.57479e+06	3.41396e+06	2.46173e+06	3.1756e+06	3.89509e+06	3.0507e+06	2.82116e+06	2.82652e+06	2.87553e+06	3.22689e+06	3.44202e+06	1.44725e+06	1.3157e+06	1.72805e+06	1.04267	0.842598	0.898351	0.676218	0.81975	0.406707	0.899484	0.639979	0.423239	0.0425552
A7MH65	TruA	tRNA pseudouridine synthase A	truA	RNA binding	tRNA pseudouridine synthesis	658908	756246	695573	439783	712859	954869	703185	741800	959228	759213	785187	1.89701e+06	357173	518990	651654	666800	702535	341468	0.998476	0.994691	1.13905	0.311883	1.63044	0.303589	0.723834	0.0963641	0.810528	0.322891
A7MHB0	TusA	Sulfur carrier protein TusA	tusA	sulfur carrier activity	tRNA wobble position uridine thiolation	1.26758e+06	998245	1.14863e+06	842404	791423	928711	811970	898906	607370	648041	1.24518e+06	2.59073e+06	557508	1.90588e+06	817730	252555	943450	880078	0.750497	0.0316491	0.67895	0.0348391	1.31323	0.571883	0.96095	0.920868	0.608027	0.129096
A7MHG8	Udk	Uridine kinase	udk	ATP binding	CTP salvage	3.62068e+06	6.7105e+06	3.74296e+06	4.39965e+06	4.65566e+06	2.2043e+06	2.09413e+06	2.97571e+06	4.3912e+06	3.89492e+06	2.51085e+06	1.21237e+06	2.05688e+06	2.29393e+06	2.83823e+06	1.76687e+06	944326	1.23989e+06	0.800021	0.502664	0.672228	0.273224	0.541287	0.166176	0.510798	0.0911578	0.280733	0.0313906
A7MHL3	MetG	Methionine--tRNA ligase	metG	ATP binding	methionyl-tRNA aminoacylation	7.99592e+06	4.95495e+06	6.18029e+06	4.84692e+06	7.52425e+06	7.90858e+06	6.14163e+06	5.85333e+06	1.05721e+07	3.13109e+06	4.80275e+06	5.62747e+06	6.0082e+06	3.15407e+06	2.96836e+06	1.63969e+06	3.63375e+06	3.58608e+06	1.06004	0.784096	1.1796	0.551612	0.70886	0.181346	0.634077	0.152342	0.463094	0.0358614
A7MHW7	GrpE	Protein GrpE	grpE	adenyl-nucleotide exchange factor activity	protein folding	1.06873e+07	7.99512e+07	1.01554e+08	9.68542e+07	1.00981e+08	1.07582e+08	1.02511e+08	1.30001e+08	7.54097e+07	1.20467e+08	1.1241e+08	1.49418e+07	1.16456e+08	7.67513e+07	3.70723e+07	9.56397e+06	1.11776e+07	1.32728e+07	1.58912	0.243067	1.60216	0.289408	1.28943	0.69253	1.19817	0.74026	0.176981	0.126932
A7MI18	LpxA	Acyl-[acyl-carrier-protein]--UDP-N-acetylglucosamine O-acyltransferase	lpxA	acyl-[acyl-carrier-protein]-UDP-N-acetylglucosamine O-acyltransferase activity	lipid A biosynthetic process	4.57145e+06	4.28032e+06	7.32639e+06	344039	4.46208e+06	5.40006e+06	311852	2.90033e+06	5.34701e+06	1.6767e+06	2.44113e+06	1.67119e+06	622281	386713	232181	1.36452e+06	552720	1.05323e+06	0.630861	0.338105	0.529059	0.219887	0.35783	0.0260405	0.0767191	0.00700327	0.18361	0.0116229
A7MI19	FabZ	3-hydroxyacyl-[acyl-carrier-protein] dehydratase FabZ	fabZ	(3R)-hydroxymyristoyl-[acyl-carrier-protein] dehydratase activity	fatty acid biosynthetic process	4.25617e+06	2.28149e+06	7.6091e+06	8.4236e+06	8.78189e+06	7.23719e+06	1.01611e+07	9.13338e+06	9.03435e+06	8.19228e+06	8.36016e+06	8.04943e+06	5.80234e+06	9.05728e+06	9.06572e+06	4.76493e+06	4.51257e+06	745414	1.72779	0.102045	2.0025	0.0414859	1.73905	0.0888738	1.69122	0.160864	0.708495	0.534824
A7MI22	ProS	Proline--tRNA ligase	proS	aminoacyl-tRNA editing activity	prolyl-tRNA aminoacylation	8.52849e+06	8.30794e+06	7.5863e+06	8.09644e+06	1.03819e+07	5.05656e+06	6.00402e+06	9.72786e+06	5.77494e+06	7.289e+06	7.7532e+06	1.16506e+07	7.95626e+06	8.117e+06	8.12107e+06	6.34045e+06	6.53895e+06	6.13179e+06	0.963646	0.859518	0.880607	0.500044	1.09295	0.620435	0.990648	0.805653	0.778422	0.00423384
A7MI25	ESA_03148	UPF0253 protein ESA_03148	ESA_03148			1.86955e+06	2.51893e+06	6.38686e+06	2.80305e+06	2.93724e+06	3.18436e+06	4.14343e+06	2.13873e+06	3.33924e+06	3.28083e+06	2.46594e+06	2.79844e+06	1.1467e+07	1.39681e+07	1.0475e+07	4.58971e+06	3.06823e+06	4.8966e+06	0.828247	0.685246	0.892909	0.81337	0.793034	0.63056	3.33262	0.00875631	1.16512	0.716143
A7MI45	GmhA	Phosphoheptose isomerase	gmhA	carbohydrate derivative binding	carbohydrate metabolic process	4.61286e+06	8.21164e+06	6.4756e+06	1.02551e+07	6.2004e+06	7.43413e+06	6.28926e+06	5.92054e+06	7.47234e+06	6.05213e+06	6.43773e+06	4.8538e+06	5.68019e+06	6.88188e+06	5.27271e+06	8.59348e+06	7.44372e+06	1.59049e+06	1.2378	0.389744	1.01979	0.916411	0.898631	0.598915	0.924077	0.691856	0.913347	0.828028
A7MI49	ProA	Gamma-glutamyl phosphate reductase	proA	glutamate-5-semialdehyde dehydrogenase activity	L-proline biosynthetic process	2.49136e+06	1.24972e+06	3.64133e+06	1.88644e+06	1.59847e+06	2.04469e+06	3.94237e+06	2.99528e+06	1.95148e+06	3.82837e+06	2.51772e+06	2.47921e+06	4.70898e+06	1.7162e+06	4.01534e+06	1.45514e+06	2.03358e+06	2.38926e+06	0.749025	0.429152	1.2041	0.606021	1.19545	0.589311	1.41424	0.420988	0.796215	0.536344
A7MI52	ProB	Glutamate 5-kinase	proB	ATP binding	L-proline biosynthetic process	3.18858e+06	3.4996e+06	2.32345e+06	3.32152e+06	2.24712e+06	893506	3.42937e+06	3.23093e+06	2.9111e+06	2.31306e+06	2.68222e+06	1.91779e+06	1.70338e+06	2.07611e+06	2.32395e+06	1.91367e+06	2.03008e+06	2.14084e+06	0.71709	0.340245	1.06212	0.651521	0.767128	0.167439	0.677285	0.0703125	0.675193	0.0526617
A7MIA7	RsmA	Ribosomal RNA small subunit methyltransferase A	rsmA	16S rRNA (adenine(1518)-N(6)/adenine(1519)-N(6))-dimethyltransferase activity		3.47953e+06	3.75965e+06	4.34446e+06	4.82007e+06	3.42906e+06	4.53359e+06	4.69853e+06	3.09021e+06	2.49894e+06	6.41923e+06	2.93794e+06	1.8531e+06	1.61325e+06	2.24227e+06	1.31936e+06	1.16531e+06	165828	4.55231e+06	1.10351	0.464448	0.888122	0.573099	0.967767	0.933467	0.44674	0.00459481	0.50791	0.23249
A7MIB2	ApaH	Bis(5'-nucleosyl)-tetraphosphatase, symmetrical	apaH	bis(5'-nucleosyl)-tetraphosphatase (symmetrical) activity		603287	487543	1.09397e+06	630281	788308	984973	869999	904736	1.10077e+06	1.47495e+06	735814	725233	280520	584236	331153	48133.6	97213.7	168656	1.10013	0.748538	1.31614	0.312259	1.34383	0.464607	0.547378	0.188655	0.143722	0.0300185
A7MIC1	RapA	RNA polymerase-associated protein RapA	rapA	ATP binding	regulation of transcription, DNA-templated	8.09871e+06	3.42742e+06	7.1843e+06	3.71419e+06	3.5286e+06	1.91833e+06	1.83094e+06	3.84856e+06	5.28979e+06	2.08088e+06	2.80102e+06	2.61176e+06	1.79326e+06	2.10694e+06	1.86212e+06	730690	1.14095e+06	719740	0.489626	0.107409	0.586266	0.213541	0.400507	0.0608955	0.307974	0.0394318	0.138499	0.0200916
A7MID0	Tdh	L-threonine 3-dehydrogenase	tdh	L-threonine 3-dehydrogenase activity	L-threonine catabolic process to glycine	1.17936e+07	8.52823e+06	1.26974e+07	1.01995e+07	8.46768e+06	7.86444e+06	4.4994e+06	1.46042e+07	2.65049e+07	1.02136e+07	1.45856e+07	9.94688e+06	7.45452e+06	1.14824e+07	1.13257e+07	2.18812e+07	2.16748e+07	2.1533e+07	0.803519	0.209296	1.38127	0.552792	1.0523	0.784238	0.916514	0.641467	1.97125	0.00109153
A7MID1	GpmI	2,3-bisphosphoglycerate-independent phosphoglycerate mutase	gpmI	2,3-bisphosphoglycerate-independent phosphoglycerate mutase activity	glucose catabolic process	555984	507103	3.48305e+06	1.46773e+06	594926	1.77745e+06	1.41113e+06	856752	798817	464898	589669	498001	564029	633852	574748	8.17789e+06	8.77345e+06	6.76161e+06	0.844696	0.832962	0.674572	0.648744	0.341514	0.368179	0.38992	0.400727	5.21607	0.0051495
A7MID6	SecB	Protein-export protein SecB	secB	unfolded protein binding	protein folding	2.78605e+07	3.91945e+07	1.13753e+07	4.05737e+07	3.06383e+07	4.70588e+07	3.00206e+07	4.69252e+07	4.52454e+07	2.76432e+07	3.06588e+07	3.48567e+07	2.30999e+07	3.23042e+07	3.1081e+07	3.12037e+07	3.26663e+07	3.97809e+07	1.50797	0.229867	1.55796	0.207163	1.18779	0.58785	1.1027	0.769884	1.32157	0.378624
A7MIE1	RsmH	Ribosomal RNA small subunit methyltransferase H	rsmH	rRNA (cytosine-N4-)-methyltransferase activity	rRNA base methylation	4.04258e+06	3.38691e+06	2.15435e+06	3.59191e+06	2.0386e+06	1.8594e+06	1.42094e+06	2.16453e+06	1.70574e+06	2.33732e+06	1.26555e+06	2.55031e+06	1.77599e+06	1.10203e+06	2.80953e+06	2.66558e+06	2.29248e+06	2.31886e+06	0.781514	0.42164	0.552097	0.0737638	0.642037	0.168636	0.593451	0.155627	0.759292	0.246119
A7MIE5	MurG	UDP-N-acetylglucosamine--N-acetylmuramyl-(pentapeptide) pyrophosphoryl-undecaprenol N-acetylglucosamine transferase	murG	UDP-N-acetyl-D-glucosamine:N-acetylmuramoyl-L-alanyl-D-glutamyl-meso-2,6-diaminopimelyl-D-alanyl-D-alanine-diphosphoundecaprenol 4-beta-N-acetylglucosaminlytransferase activity	carbohydrate metabolic process	1.27094e+06	1.49879e+06	1.44943e+06	2.76858e+06	2.38392e+06	1.9257e+06	2.87831e+06	2.16925e+06	2.78774e+06	1.27678e+06	1.8916e+06	1.4958e+06	812610	149615	984767	743576	721386	668660	1.67763	0.0197252	1.85708	0.0066671	1.10548	0.484491	0.461465	0.0454337	0.505699	0.000667649
A7MIF0	MurC	UDP-N-acetylmuramate--L-alanine ligase	murC	ATP binding	cell cycle	2.20815e+06	4.10903e+06	3.37458e+06	958782	1.16838e+06	5.02369e+06	1.46e+06	555581	2.99347e+06	2.86908e+06	3.47272e+06	3.57576e+06	2.77455e+06	1.77656e+06	1.62518e+06	977143	588503	495852	0.737827	0.586179	0.516836	0.158385	1.0233	0.905553	0.637271	0.150719	0.212706	0.0113269
A7MIG0	ZapD	Cell division protein ZapD	zapD		division septum assembly	348392	544528	1.8328e+06	268918	418363	770971	327597	327986	780800	2.90182e+06	661137	299713	403059	348231	322084	161574	237070	260341	0.534997	0.436137	0.526974	0.429473	1.41712	0.706742	0.393795	0.302857	0.241766	0.213808
A7MIG7	DeoD	Purine nucleoside phosphorylase DeoD-type	deoD	purine-nucleoside phosphorylase activity	purine nucleoside metabolic process	6.14845e+07	2.18708e+07	2.09125e+07	3.77436e+07	3.46275e+07	1.04401e+07	3.72725e+07	2.20991e+07	3.73503e+07	4.25848e+07	2.7907e+07	2.95346e+07	3.07632e+07	2.91957e+07	3.32736e+07	2.12622e+07	2.09103e+07	1.76425e+07	0.794216	0.67633	0.92763	0.868892	0.959323	0.925227	0.894163	0.797576	0.573668	0.331379
A7MIJ5	ESA_03332	UPF0246 protein ESA_03332	ESA_03332			607149	651753	529663	501015	585177	617421	499480	471046	721483	911667	542740	797357	2.08749e+06	843916	1.44941e+06	692471	927154	273604	0.952503	0.59975	0.946014	0.729678	1.25898	0.249572	2.44935	0.0747668	1.05852	0.866328
A7MIK3	DnaJ	Chaperone protein DnaJ	dnaJ	ATP binding	DNA replication	1.12336e+07	8.92358e+06	1.6565e+07	1.08014e+07	5.92272e+06	9.68969e+06	5.85164e+06	7.07739e+06	8.3085e+06	4.59445e+06	3.75314e+06	4.69934e+06	2.93061e+06	3.7907e+06	3.64309e+06	2.54532e+06	3.96521e+06	3.91669e+06	0.71929	0.272338	0.57833	0.0950863	0.355288	0.0258717	0.282239	0.0182	0.283949	0.0191966
A7MIK5	DnaK	Chaperone protein DnaK	dnaK	ATP binding	protein folding	1.29436e+08	1.55919e+08	1.77078e+08	1.60343e+08	1.61123e+08	1.99444e+08	1.73371e+08	2.0954e+08	1.68778e+08	1.39037e+08	2.1405e+08	2.24878e+08	1.67739e+08	1.70728e+08	1.84681e+08	7.03973e+07	6.61328e+07	7.07554e+07	1.12645	0.360222	1.19301	0.190005	1.24983	0.272696	1.1313	0.241612	0.44825	0.00357634
A7MIM0	IspH	4-hydroxy-3-methylbut-2-enyl diphosphate reductase	ispH	4-hydroxy-3-methylbut-2-en-1-yl diphosphate reductase activity	dimethylallyl diphosphate biosynthetic process	1.67455e+06	2.6173e+06	1.6415e+06	856725	1.4147e+06	980902	824740	1.45923e+06	1.43623e+06	206961	2.01154e+06	1.61618e+06	510400	973778	998896	321175	305355	1.83118e+06	0.548144	0.0689725	0.626997	0.12524	0.646291	0.331929	0.418494	0.0322749	0.414219	0.125048
A7MIM3	IleS	Isoleucine--tRNA ligase	ileS	aminoacyl-tRNA editing activity	isoleucyl-tRNA aminoacylation	1.13148e+07	9.88126e+06	6.79266e+06	6.97508e+06	1.00968e+07	6.01911e+06	9.58709e+06	7.38387e+06	7.38547e+06	8.76105e+06	8.69991e+06	8.24645e+06	7.56061e+06	7.04011e+06	7.79854e+06	5.05893e+06	5.62999e+06	5.49014e+06	0.82501	0.419368	0.870223	0.471099	0.918492	0.601786	0.800296	0.240515	0.578057	0.0429765
A7MIM5	GlmM	Phosphoglucosamine mutase	glmM	magnesium ion binding	carbohydrate metabolic process	5.74089e+06	5.12662e+06	5.36591e+06	5.58198e+06	6.81792e+06	3.89432e+06	5.54494e+06	7.07984e+06	7.23536e+06	4.20138e+06	6.36598e+06	5.03375e+06	3.36378e+06	4.45086e+06	5.12246e+06	3.07034e+06	3.06853e+06	1.46054e+06	1.00375	0.982451	1.22341	0.100508	0.961048	0.763811	0.796942	0.112887	0.468134	0.00702635
A7MIM8	RlmE	Ribosomal RNA large subunit methyltransferase E	rlmE	rRNA (uridine-2'-O-)-methyltransferase activity		2.16076e+06	651056	1.502e+06	1.33144e+06	1.06664e+06	1.98366e+06	1.47417e+06	909696	991924	1.29344e+06	1.07441e+06	750549	523491	1.74188e+06	913528	1.1933e+06	485020	1.05094e+06	1.01575	0.967033	0.782553	0.543193	0.722888	0.439402	0.736913	0.540271	0.63268	0.339633
A7MIN6	Pnp	Polyribonucleotide nucleotidyltransferase	pnp	magnesium ion binding	mRNA catabolic process	3.28866e+07	3.14513e+07	2.46858e+07	2.20483e+07	3.17486e+07	2.84746e+07	4.00855e+07	3.55815e+07	4.30125e+07	4.08341e+07	3.41349e+07	3.93354e+07	3.25764e+07	3.34145e+07	3.60714e+07	3.0442e+07	2.88312e+07	1.8718e+07	0.924152	0.586387	1.33312	0.0410699	1.28398	0.0601226	1.14646	0.187783	0.876071	0.45558
A7MIS8	RlmG	Ribosomal RNA large subunit methyltransferase G	rlmG	23S rRNA (guanine(1835)-N(2))-methyltransferase activity		1.11449e+06	1.12637e+06	907120	1.0113e+06	1.40615e+06	943855	728027	712608	1.14142e+06	282496	1.23216e+06	2.78927e+06	567727	316491	1.02762e+06	247361	663446	228597	1.06777	0.681174	0.820225	0.297003	1.3672	0.627436	0.607322	0.134428	0.361948	0.0135128
A7MIX7	GpmA	2,3-bisphosphoglycerate-dependent phosphoglycerate mutase	gpmA	2,3-bisphosphoglycerate-dependent phosphoglycerate mutase activity	gluconeogenesis	2.01974e+07	3.66524e+07	2.90659e+07	7.75621e+07	6.2318e+07	6.75426e+07	8.05292e+07	8.48574e+07	4.96801e+07	8.71382e+07	6.22467e+07	1.11173e+08	1.0173e+08	8.779e+07	9.99414e+07	4.36403e+07	5.27546e+07	6.1736e+07	2.41426	0.00343259	2.50323	0.0233371	3.03272	0.0174514	3.36913	0.00046581	1.84054	0.0270834
A7MIZ2	Pgl	6-phosphogluconolactonase	pgl	6-phosphogluconolactonase activity	glucose metabolic process	413892	1.24899e+06	281961	2.80202e+06	4.42851e+06	1.63127e+06	3.94632e+06	1.33939e+06	673487	5.83197e+06	3.91747e+06	6.13752e+06	8.23511e+06	3.87535e+06	5.69481e+06	9.44118e+06	8.15758e+06	8.26932e+06	4.55657	0.0561986	3.0641	0.269005	8.16877	0.00358317	9.15513	0.0152642	13.3009	9.77605e-05
A7MJ27	GshA	Glutamate--cysteine ligase	gshA	ATP binding	glutathione biosynthetic process	1.40142e+06	908188	1.1198e+06	1.13785e+06	1.27607e+06	1.29935e+06	2.1946e+06	2.56299e+06	712589	901770	638662	968390	1.01121e+06	625602	1.64855e+06	965674	370508	747307	1.08277	0.566105	1.59508	0.308287	0.731561	0.153953	0.957997	0.891586	0.607535	0.11692
A7MJ28	LuxS	S-ribosylhomocysteine lyase	luxS	iron ion binding	quorum sensing	3.73355e+07	3.82937e+07	4.34598e+07	1.35557e+07	2.29216e+07	1.48975e+07	1.53639e+07	1.23699e+07	1.49472e+07	2.08732e+07	1.34409e+07	2.07833e+07	1.81015e+07	1.94079e+07	2.34689e+07	5.01306e+07	5.36327e+07	4.64223e+07	0.431399	0.00293885	0.358396	0.000275144	0.462658	0.00237046	0.512039	0.00148535	1.26112	0.0212782
A7MJ38	RecA	Protein RecA	recA	ATPase, acting on DNA	DNA recombination	1.13328e+07	1.43528e+07	1.51041e+07	8.97926e+06	1.55597e+07	1.54427e+07	9.82538e+06	9.23779e+06	1.97929e+07	1.36085e+07	1.35006e+07	1.21781e+07	9.83182e+06	1.19329e+07	1.15883e+07	9.49988e+06	9.14477e+06	9.85117e+06	0.980192	0.91812	0.952594	0.867094	0.963166	0.707151	0.817684	0.134356	0.698603	0.0248659
A7MJ41	AlaS	Alanine--tRNA ligase	alaS	alanine-tRNA ligase activity	alanyl-tRNA aminoacylation	1.54606e+07	1.39933e+07	1.86198e+07	8.7629e+06	9.66775e+06	8.9588e+06	1.12568e+07	1.37014e+07	7.84367e+06	1.07325e+07	1.21449e+07	9.75533e+06	7.43263e+06	7.53481e+06	8.21576e+06	9.26982e+06	8.56906e+06	1.09053e+07	0.56974	0.0077516	0.682327	0.0797235	0.678806	0.0282625	0.482244	0.00392531	0.597921	0.013587
A7MJ43	MutS	DNA mismatch repair protein MutS	mutS	ATP binding	mismatch repair	1.70993e+06	1.0512e+06	710870	216536	708539	426540	286475	350596	351402	468355	567753	856462	664766	463400	495128	665484	651378	880252	0.38929	0.0960528	0.284698	0.0480492	0.545095	0.170502	0.467538	0.109038	0.632809	0.232705
A7MJ57	IspD	2-C-methyl-D-erythritol 4-phosphate cytidylyltransferase	ispD	2-C-methyl-D-erythritol 4-phosphate cytidylyltransferase activity	isopentenyl diphosphate biosynthetic process, methylerythritol 4-phosphate pathway	573701	681226	798224	551276	590754	668005	619311	569608	407277	485879	606061	505988	204014	521296	366669	292215	293017	368939	0.881589	0.331151	0.777437	0.169905	0.778281	0.112147	0.531855	0.0461653	0.464735	0.00625543
A7MJ58	IspF	2-C-methyl-D-erythritol 2,4-cyclodiphosphate synthase	ispF	2-C-methyl-D-erythritol 2,4-cyclodiphosphate synthase activity	isopentenyl diphosphate biosynthetic process, methylerythritol 4-phosphate pathway	2.7619e+06	1.33956e+06	2.42575e+06	2.3543e+06	4.26606e+06	2.22189e+06	5.69207e+06	3.29733e+06	2.71642e+06	2.79942e+06	3.31347e+06	1.57851e+06	3.60312e+06	2.79939e+06	2.33335e+06	569548	521672	1.1099e+06	1.35468	0.38269	1.79339	0.161551	1.17836	0.593521	1.33838	0.264096	0.337222	0.037079
A7MJ59	TruD	tRNA pseudouridine synthase D	truD	RNA binding	tRNA pseudouridine synthesis	546324	371593	538118	695574	1.16383e+06	579963	451296	622761	297144	199319	467828	499562	326538	112863	133164	188281	671697	254709	1.67535	0.155114	0.941736	0.809683	0.801292	0.433766	0.393236	0.0294324	0.765563	0.520304
A7MJ78	HemE	Uroporphyrinogen decarboxylase	hemE	uroporphyrinogen decarboxylase activity	protoporphyrinogen IX biosynthetic process	2.57026e+06	2.41133e+06	1.77197e+06	973695	1.86977e+06	1.06398e+06	3.04911e+06	1.82526e+06	1.16616e+06	2.41557e+06	2.13728e+06	884059	1.60507e+06	2.3283e+06	4.72306e+06	2.97268e+06	1.80576e+06	1.43995e+06	0.578575	0.0646888	0.894423	0.713663	0.805044	0.454528	1.28176	0.550141	0.920758	0.750023
A7MJ81	NudC	NAD-capped RNA hydrolase NudC	nudC	magnesium ion binding		1.36229e+06	459314	1.02039e+06	712421	1.40284e+06	832122	535138	175793	876334	2.14937e+06	654757	1.28177e+06	1.81784e+06	1.33438e+06	1.95718e+06	967462	1.16499e+06	485282	1.03708	0.922363	0.558505	0.276178	1.43769	0.459372	1.79782	0.0799333	0.921091	0.832749
A7MJA9	Fis	DNA-binding protein Fis	fis	DNA-binding transcription factor activity		2.18013e+08	3.03979e+08	2.33743e+08	1.84788e+08	1.72416e+08	2.03584e+08	2.31501e+08	1.68652e+08	2.14876e+08	1.19608e+08	1.32332e+08	7.34259e+07	1.98963e+07	5.68113e+07	5.56868e+07	1.49643e+07	1.49288e+07	1.49611e+07	0.742043	0.0806009	0.813816	0.221673	0.43053	0.0108658	0.175186	0.00202818	0.0593517	0.000855947
A7MJB9	RplM	50S ribosomal protein L13	rplM	structural constituent of ribosome	translation	2.18026e+08	1.36718e+08	3.49215e+08	1.53768e+08	2.61796e+08	2.45318e+08	2.09989e+08	2.23379e+08	1.8932e+08	1.4479e+08	1.82453e+08	1.04314e+08	1.0735e+08	1.24235e+08	1.54602e+08	1.10368e+08	7.34332e+07	1.16645e+08	0.938808	0.848413	0.884552	0.687927	0.613044	0.240232	0.548593	0.170245	0.426795	0.100994
A7MJF1	Obg	GTPase Obg	obg	GTPase activity	ribosome biogenesis	5.28193e+06	5.10288e+06	311543	4.50123e+06	418656	4.82224e+06	4.5506e+06	6.57812e+06	295755	4.12785e+06	4.0576e+06	2.10236e+06	2.20127e+06	3.31146e+06	2.71529e+06	446760	1.72907e+06	526929	0.91079	0.889973	1.06807	0.926304	0.961806	0.941972	0.769236	0.64596	0.25268	0.18787
A7MJF4	RpmA	50S ribosomal protein L27	rpmA	structural constituent of ribosome	translation	1.8556e+08	2.12282e+08	1.90405e+08	3.35178e+07	1.46868e+08	1.42394e+08	5.12462e+06	5.01379e+07	2.30052e+08	1.0778e+08	1.14145e+08	6.72695e+07	4.4622e+07	9.74547e+07	8.24905e+07	8.45719e+07	7.28668e+07	7.61465e+07	0.548715	0.0801596	0.485025	0.218291	0.491619	0.00406544	0.381757	0.00239927	0.397087	0.000187997
A7MJG4	UvrC	UvrABC system protein C	uvrC	DNA binding	nucleotide-excision repair	207293	158304	208283	194411	431073	352538	277065	227433	228746	158859	184095	158311	116344	153406	99630.7	294327	118845	113431	1.70423	0.132741	1.27769	0.0839957	0.873465	0.262166	0.643654	0.0408971	0.917619	0.810895
A7MJQ1	SpeB	Agmatinase	speB	agmatinase activity	putrescine biosynthetic process from arginine	5.96753e+06	5.78203e+06	9.44363e+06	7.34614e+06	3.87915e+06	8.72714e+06	1.01296e+07	8.46629e+06	1.34262e+07	8.26268e+06	3.4475e+06	3.42001e+06	2.72661e+06	2.17153e+06	2.60491e+06	3.00925e+06	2.32662e+06	2.80825e+06	0.941455	0.835806	1.51096	0.127579	0.713917	0.369902	0.354031	0.0191967	0.38428	0.0227385
A7MJQ4	Pgk	Phosphoglycerate kinase	pgk	ATP binding	glycolytic process	1.53818e+08	1.03347e+08	1.29022e+08	1.26479e+08	1.20034e+08	1.18881e+08	1.27149e+08	1.53835e+08	1.35436e+08	1.46057e+08	1.6401e+08	1.97014e+08	1.38433e+08	1.58203e+08	1.59418e+08	2.19274e+08	1.87816e+08	2.08137e+08	0.946164	0.663165	1.07829	0.575842	1.31305	0.125497	1.18092	0.221092	1.59309	0.0114283
A7MJQ6	MetK	S-adenosylmethionine synthase	metK	ATP binding	one-carbon metabolic process	2.01457e+07	1.74878e+07	2.14573e+07	4.32207e+06	2.23972e+06	1.16671e+07	1.1437e+06	2.9495e+06	2.72866e+06	6.10719e+06	5.00701e+06	4.58068e+06	5.49089e+06	5.48322e+06	911753	7.2003e+06	4.6533e+06	7.91478e+06	0.30849	0.0116002	0.115447	0.000178608	0.265606	0.000321624	0.201146	0.00120957	0.334542	0.00102137
A7MJU0	TsaD	tRNA N6-adenosine threonylcarbamoyltransferase	tsaD	iron ion binding	tRNA threonylcarbamoyladenosine modification	1.06382e+06	1.37048e+06	1.56914e+06	5.966e+06	195476	8.67844e+06	296209	382316	4.91058e+06	6.07327e+06	2.38764e+06	483465	272247	942178	269724	76287.1	579512	1.34334e+06	3.70679	0.222859	1.39607	0.747316	2.23417	0.373985	0.370718	0.0349465	0.499354	0.167336
A7MJV7	Apt	Adenine phosphoribosyltransferase	apt	adenine phosphoribosyltransferase activity	adenine salvage	3.30519e+06	3.19262e+06	4.94747e+06	3.23189e+06	2.88377e+06	4.27514e+06	5.07767e+06	2.98502e+06	5.05696e+06	4.48991e+06	717002	4.1936e+06	2.04608e+06	3.17576e+06	3.57e+06	2.16805e+06	1.45266e+06	1.87917e+06	0.907867	0.644039	1.14629	0.567243	0.821343	0.63715	0.768162	0.291272	0.480537	0.0304664
A7MJW4	HtpG	Chaperone protein HtpG	htpG	ATP binding	protein folding	4.31545e+07	4.51682e+07	5.61141e+07	2.81886e+07	4.42775e+07	4.76646e+07	4.29632e+07	4.53724e+07	3.84346e+07	5.9786e+07	6.01549e+07	4.62532e+07	4.07512e+07	5.44624e+07	5.54827e+07	3.1628e+07	2.96319e+07	2.15378e+07	0.831718	0.325309	0.877686	0.261754	1.15064	0.29978	1.04334	0.754392	0.573246	0.0154683
A7MJW5	RecR	Recombination protein RecR	recR	DNA binding	DNA recombination	434748	610955	572797	594143	556503	779199	1.53528e+06	722813	524749	413966	744321	587299	587293	596997	296236	455463	276213	540541	1.19237	0.299716	1.7194	0.28376	1.07852	0.718293	0.914752	0.70302	0.786047	0.289052
A7MJX1	ESA_02800	Nucleoid-associated protein ESA_02800	ESA_02800	DNA binding		8.01103e+06	7.93765e+06	1.17995e+07	8.71695e+06	5.3158e+06	1.09296e+07	9.25469e+06	9.23744e+06	1.24319e+07	4.95683e+06	4.63503e+06	6.68296e+06	4.37062e+06	7.5874e+06	7.57069e+06	7.6584e+06	7.71314e+06	1.06013e+07	0.8996	0.677172	1.11445	0.55823	0.586518	0.0550053	0.703782	0.175069	0.936018	0.730771
A7MJZ6	FolD	Bifunctional protein FolD	folD	methenyltetrahydrofolate cyclohydrolase activity	histidine biosynthetic process	1.48885e+06	2.11095e+06	2.20029e+06	761607	1.06413e+06	821421	1.18275e+06	1.13313e+06	3.26211e+06	1.15433e+06	986070	520379	724234	721311	1.02782e+06	1.14638e+06	1.07952e+06	611602	0.456399	0.0122451	0.961708	0.924755	0.458748	0.0234163	0.426436	0.0107242	0.489216	0.0242808
A7MK00	CysS	Cysteine--tRNA ligase	cysS	ATP binding	cysteinyl-tRNA aminoacylation	6.41706e+06	7.27244e+06	1.75078e+07	2.24305e+07	6.0913e+06	4.57833e+06	4.24461e+07	4.14549e+06	2.57254e+06	4.21823e+06	3.79782e+06	2.55859e+06	1.25434e+07	2.76725e+06	2.66254e+07	3.44515e+06	3.83934e+06	3.25591e+06	1.06099	0.929496	1.57591	0.680581	0.33896	0.128628	1.34422	0.66963	0.337863	0.125766
A7MKA7	KdsA	2-dehydro-3-deoxyphosphooctonate aldolase	kdsA	3-deoxy-8-phosphooctulonate synthase activity	keto-3-deoxy-D-manno-octulosonic acid biosynthetic process	1.49143e+07	1.6836e+07	1.75629e+07	1.16048e+07	8.84746e+06	8.92501e+06	1.63788e+07	1.57097e+07	1.36134e+07	9.40681e+06	5.05778e+06	1.02577e+07	9.19674e+06	6.62146e+06	1.1808e+07	1.10857e+07	1.19723e+07	1.18302e+07	0.595729	0.00523705	0.926769	0.353587	0.501333	0.0102624	0.56022	0.0129489	0.707482	0.00454195
A7MKC1	PrfA	Peptide chain release factor 1	prfA	translation release factor activity, codon specific		2.95393e+06	3.58515e+06	3.07498e+06	2.0631e+06	1.42759e+06	1.48336e+06	2.49826e+06	2.47748e+06	1.00105e+06	1.19308e+06	1.79018e+06	402015	923275	597161	936239	108128	967162	425652	0.517373	0.00528083	0.621672	0.0848995	0.352117	0.00963349	0.255529	0.000432223	0.15612	0.00103222
A7MKD3	DadA	D-amino acid dehydrogenase	dadA	D-amino-acid dehydrogenase activity	D-alanine catabolic process	1.22731e+06	3.5957e+06	1.84562e+06	1.06283e+06	563189	1.23433e+06	686207	761382	387601	1.11912e+06	414493	649213	1.50536e+06	883897	1.53685e+06	1.20147e+06	1.67944e+06	4.95812e+06	0.428925	0.160207	0.275197	0.0883476	0.327328	0.113018	0.588742	0.284522	1.17551	0.791034
A7MKE3	MinE	Cell division topological specificity factor	minE		cell cycle	1.53689e+06	3.08879e+06	2.83883e+06	4.72964e+06	5.17938e+06	4.09171e+06	1.30003e+06	5.08671e+06	3.68592e+06	3.22563e+06	3.448e+06	4.20212e+06	3.28774e+06	1.58926e+06	4.12675e+06	6.06316e+06	1.02117e+07	9.78294e+06	1.87564	0.0193202	1.34941	0.51071	1.457	0.114274	1.20621	0.594365	3.49089	0.0115138
A7MKG2	ProQ	RNA chaperone ProQ	proQ	RNA strand annealing activity	posttranscriptional regulation of gene expression	1.51777e+07	1.24795e+07	9.96244e+06	8.47761e+06	1.32423e+07	1.00857e+07	1.57292e+07	9.32772e+06	1.19674e+07	8.84746e+06	1.05872e+07	8.19451e+06	9.03371e+06	7.68382e+06	1.02183e+07	9.26645e+06	1.05171e+07	6.89925e+06	0.845451	0.399187	0.984175	0.937845	0.734434	0.116352	0.716003	0.100555	0.709276	0.118909
A7MKG5	HtpX	Protease HtpX	htpX	metalloendopeptidase activity		1.50848e+06	1.77119e+06	2.14023e+06	2.54699e+06	1.91328e+06	3.9339e+06	2.3565e+06	1.39856e+06	3.71098e+06	1.5107e+06	1.27648e+06	2.20893e+06	1.21765e+06	1.2884e+06	1.10779e+06	361989	310480	593184	1.54877	0.187387	1.37753	0.382207	0.921809	0.694661	0.666773	0.0342408	0.23352	0.00240611
A7MKI5	Tuf1	Elongation factor Tu	tuf1	GTPase activity		1.3034e+09	1.94097e+09	1.06517e+09	1.0256e+09	1.05936e+09	7.73964e+08	1.1102e+09	9.95035e+08	1.1287e+09	1.0109e+09	1.05358e+09	7.93007e+08	7.3606e+08	7.47184e+08	7.91024e+08	5.59967e+08	5.36447e+08	5.93421e+08	0.663393	0.155242	0.750413	0.247124	0.66306	0.15161	0.527728	0.060706	0.392114	0.0290114
A7MKJ3	RpsG	30S ribosomal protein S7	rpsG	rRNA binding	translation	6.79027e+08	8.22521e+08	6.33932e+08	5.6194e+08	3.14857e+08	6.03555e+08	5.05531e+08	3.23175e+08	6.00756e+08	4.65478e+08	3.7022e+08	2.74738e+08	2.98804e+08	2.82738e+08	3.83254e+08	2.89473e+08	2.65145e+08	3.02295e+08	0.693217	0.109729	0.669386	0.0768633	0.519994	0.0124775	0.451793	0.00384004	0.401274	0.00181378
A7MKJ6	FusA	Elongation factor G	fusA	GTPase activity		2.57323e+08	1.95379e+08	3.20013e+08	2.35692e+08	2.09169e+08	2.77979e+08	2.11639e+08	2.41598e+08	2.20411e+08	2.28419e+08	2.22258e+08	1.93775e+08	1.63544e+08	1.77833e+08	1.78748e+08	1.31322e+08	1.18893e+08	1.38624e+08	0.935453	0.70708	0.871794	0.423274	0.83401	0.318184	0.673114	0.0812645	0.503213	0.0246325
A7MKL4	AroB	3-dehydroquinate synthase	aroB	3-dehydroquinate synthase activity	aromatic amino acid family biosynthetic process	1.16574e+06	1.37157e+06	1.89823e+06	1.1256e+06	1.69762e+06	1.37085e+06	2.10799e+06	1.66031e+06	1.07494e+06	1.01762e+06	1.04843e+06	241801	884927	980006	1.57865e+06	1.86591e+06	1.56924e+06	2.10018e+06	0.945559	0.783473	1.09192	0.732129	0.520309	0.107036	0.776359	0.343141	1.24795	0.241363
A7MKR9	GlyQ	Glycine--tRNA ligase alpha subunit	glyQ	ATP binding	glycyl-tRNA aminoacylation	7.24394e+06	1.33743e+07	5.69738e+06	1.00961e+07	5.91251e+06	1.36671e+07	8.69939e+06	8.05089e+06	1.0365e+07	2.98769e+06	9.63477e+06	3.51708e+06	5.8038e+06	3.40542e+06	1.01576e+07	6.58839e+06	6.3028e+06	3.97888e+06	1.12769	0.747206	1.03039	0.918378	0.613307	0.344777	0.735946	0.49202	0.641068	0.273983
A7MKS3	GlyS	Glycine--tRNA ligase beta subunit	glyS	arginine-tRNA ligase activity	arginyl-tRNA aminoacylation	1.14315e+07	1.96359e+07	9.60241e+06	1.0445e+07	1.02386e+07	1.24683e+07	1.78055e+07	1.52228e+07	1.3534e+07	7.40621e+06	1.86227e+07	1.0429e+07	1.19074e+07	1.14109e+07	1.38572e+07	8.65521e+06	9.08513e+06	8.51739e+06	0.815148	0.472944	1.14489	0.586553	0.896437	0.77328	0.914078	0.732237	0.645631	0.194976
A7MKV5	GltX	Glutamate--tRNA ligase	gltX	ATP binding	glutamyl-tRNA aminoacylation	1.32807e+07	1.33771e+07	1.50968e+07	1.55247e+07	1.5769e+07	4.54637e+06	1.38492e+07	1.52973e+07	5.82947e+06	1.32758e+07	1.68078e+07	1.30774e+07	1.02416e+07	9.62784e+06	1.29709e+07	8.82218e+06	7.27679e+06	8.63018e+06	0.858352	0.626656	0.837657	0.493646	1.03369	0.745475	0.78651	0.0662018	0.592251	0.00175814
A7MKW3	ZipA	Cell division protein ZipA	zipA		cell septum assembly	899365	2.77748e+06	596892	3.1981e+06	1.24485e+06	2.84224e+06	5.66485e+06	4.59152e+06	2.65735e+06	1.45263e+06	1.07287e+06	1.97379e+06	2.17553e+06	2.57773e+06	2.45097e+06	1.71148e+06	394123	1.57278e+06	1.70464	0.331333	3.02165	0.0608903	1.05278	0.922962	1.6857	0.231088	0.860694	0.81628
A7MKX5	HemF	Oxygen-dependent coproporphyrinogen-III oxidase	hemF	coproporphyrinogen oxidase activity	protoporphyrinogen IX biosynthetic process	788718	880688	989494	847363	1.08072e+06	570313	1.46172e+06	937606	1.15412e+06	752321	1.54463e+06	532075	2.51331e+06	2.06074e+06	1.43817e+06	404155	611399	517542	0.939635	0.752708	1.33643	0.140884	1.06398	0.864987	2.26116	0.0243196	0.57659	0.0108293
A7ML00	NudK	GDP-mannose pyrophosphatase	nudK	hydrolase activity, acting on acid anhydrides, in phosphorus-containing anhydrides		1.25766e+06	701220	1.46635e+06	1.67293e+06	1.88164e+06	2.18296e+06	1.26937e+06	3.61034e+06	2.7836e+06	1.3031e+06	1.50586e+06	2.50064e+06	5.29428e+06	3.17568e+06	3.61579e+06	389042	1.19364e+06	1.68569e+06	1.67508	0.0472381	2.23731	0.1222	1.55014	0.222097	3.52844	0.0135171	0.954204	0.911444
A7ML10	DapE	Succinyl-diaminopimelate desuccinylase	dapE	cobalt ion binding	diaminopimelate biosynthetic process	126801	831562	427872	2.26057e+06	769487	737069	315434	1.08318e+06	580106	807226	836076	79760.1	801563	362147	815362	583715	806618	122936	2.71752	0.217257	1.42741	0.551264	1.24298	0.743995	1.42766	0.477831	1.09164	0.889734
A7ML45	FdhE	Protein FdhE homolog	fdhE			1.76469e+06	1.76046e+06	4.70121e+06	1.60673e+06	1.44074e+06	1.62972e+06	2.83349e+06	2.05323e+06	1.68554e+06	556609	1.75311e+06	380368	1.10037e+06	803012	503214	722257	1.02803e+06	1.1704e+06	0.568561	0.294432	0.798927	0.622889	0.327009	0.159749	0.292546	0.122892	0.355039	0.148077
A7ML67	ZapB	Cell division protein ZapB	zapB		division septum assembly	4.85951e+07	4.74823e+07	4.3791e+07	4.34971e+07	4.08307e+07	5.53296e+07	4.15749e+07	4.28457e+07	5.2815e+07	4.25387e+07	5.43196e+07	4.14327e+07	3.28407e+07	4.48645e+07	4.34275e+07	4.1758e+07	3.9745e+07	4.42689e+07	0.998492	0.98875	0.981177	0.830394	0.988723	0.910073	0.866048	0.198793	0.899217	0.0740359
A7ML69	RraA	Regulator of ribonuclease activity A	rraA	endoribonuclease inhibitor activity		2.00515e+07	2.35442e+07	3.29292e+07	1.32736e+07	1.42696e+07	1.01807e+07	1.09422e+07	1.20251e+07	1.43731e+07	2.51819e+07	2.80661e+07	2.27118e+07	3.12518e+07	3.13877e+07	2.84726e+07	2.62058e+07	2.6353e+07	2.96833e+07	0.492962	0.0327886	0.487951	0.0303578	0.992616	0.965929	1.19062	0.286867	1.07471	0.659333
A7ML79	MetJ	Met repressor	metJ	DNA binding	methionine biosynthetic process	5.11237e+06	6.31834e+06	4.3394e+06	4.81629e+06	2.02558e+06	4.36499e+06	3.97586e+06	4.13465e+06	4.28712e+06	3.69508e+06	1.37648e+06	2.97287e+06	846822	2.95186e+06	4.42302e+06	4.77457e+06	2.967e+06	1.85295e+06	0.710639	0.217056	0.786147	0.125966	0.510106	0.0451131	0.521347	0.10133	0.608398	0.115722
A7ML80	RpmE	50S ribosomal protein L31	rpmE	metal ion binding	translation	4.73644e+08	5.01695e+08	5.05012e+08	3.29832e+08	2.24482e+08	5.46204e+08	3.9789e+08	3.47148e+08	4.57803e+08	2.36168e+08	2.87481e+08	1.97988e+08	7.47934e+07	1.58065e+08	2.07983e+08	1.92777e+08	1.88095e+08	1.09807e+08	0.743416	0.254384	0.812538	0.0507468	0.487477	0.000806355	0.297795	0.000986676	0.331461	0.000326625
A7ML81	HslU	ATP-dependent protease ATPase subunit HslU	hslU	ATP binding	protein unfolding	2.70831e+07	2.54965e+07	2.24593e+07	2.19892e+07	2.72375e+07	3.32782e+07	2.1945e+07	2.76055e+07	2.74773e+07	3.07174e+07	3.6692e+07	3.1007e+07	2.74121e+07	2.72189e+07	3.35473e+07	1.25608e+07	8.77794e+06	1.0397e+07	1.09949	0.519965	1.02651	0.788081	1.31154	0.0303274	1.1751	0.152339	0.422924	0.00116258
A7MLE5	MdoD	Glucans biosynthesis protein D	mdoD	carbohydrate binding	glucan biosynthetic process	339029	452115	467112	579901	330413	306115	522247	389934	474099	193683	349032	697361	858794	682275	531857	1.40592e+06	550083	456611	0.966757	0.891976	1.10175	0.488053	0.985551	0.970554	1.64746	0.0574295	1.91743	0.275328
A7MLI7	TtcA	tRNA-cytidine(32) 2-sulfurtransferase	ttcA	4 iron, 4 sulfur cluster binding	tRNA thio-modification	2.09232e+06	2.3972e+06	712842	2.28036e+06	2.40599e+06	1.94578e+06	2.32281e+06	1.77377e+06	467693	1.03687e+06	903601	980403	277703	170759	533847	322295	210143	253416	1.27483	0.424204	0.877347	0.792344	0.561452	0.217143	0.18882	0.0565142	0.151057	0.0470828
A7MLL2	Nfo	Probable endonuclease 4	nfo	deoxyribonuclease IV (phage-T4-induced) activity	DNA repair	846508	931157	730364	974226	1.09219e+06	968329	585477	880603	1.00226e+06	479357	802116	369954	615419	506941	733256	217537	287230	90375.7	1.21001	0.0682621	0.984174	0.927574	0.658456	0.11503	0.739871	0.0678403	0.237295	0.00146824
A7MLL9	ESA_01069	Elongation factor P-like protein	ESA_01069	translation elongation factor activity		5.61498e+06	2.3842e+06	5.65389e+06	2.30004e+06	3.88017e+06	3.1438e+06	2.44473e+06	3.41021e+06	3.68486e+06	3.257e+06	2.73959e+06	854758	3.02464e+06	2.54343e+06	5.50247e+06	7.86855e+06	3.01099e+06	3.82965e+06	0.682924	0.286981	0.69873	0.297921	0.501818	0.157674	0.810847	0.576896	1.07736	0.858464
A7MLM8	ESA_01049	UPF0352 protein ESA_01049	ESA_01049			3.20291e+06	6.58575e+06	9.26816e+06	8.23271e+06	7.11398e+06	7.50615e+06	1.00483e+07	6.513e+06	4.16047e+06	7.44561e+06	3.8249e+06	6.60073e+06	2.25962e+06	6.129e+06	5.65531e+06	3.78417e+06	4.0713e+06	5.23227e+06	1.19919	0.517557	1.08737	0.831962	0.937787	0.857734	0.73695	0.477835	0.686774	0.333304
A7MLM9	ESA_01050	Nucleoid-associated protein ESA_01050	ESA_01050			2.13571e+06	820938	1.12137e+06	726662	1.62182e+06	1.05785e+06	812132	1.88863e+06	959228	971198	1.34719e+06	1.25093e+06	700097	756564	849243	673479	717460	1.37792e+06	0.835291	0.662533	0.897493	0.802466	0.875257	0.702712	0.565447	0.213906	0.678971	0.395003
A7MLN0	RplY	50S ribosomal protein L25	rplY	5S rRNA binding	translation	4.73903e+07	5.50332e+07	4.93002e+07	7.82139e+07	6.14196e+07	9.30431e+07	8.24041e+07	7.34252e+07	6.5574e+07	8.07676e+07	5.86859e+07	4.80502e+07	3.45746e+07	5.73534e+07	6.52541e+07	6.15526e+07	5.58084e+07	6.43941e+07	1.53355	0.0457046	1.45925	0.0124525	1.23582	0.294941	1.03598	0.85714	1.19793	0.042696
A7MLX1	NrdR	Transcriptional repressor NrdR	nrdR	ATP binding	negative regulation of transcription, DNA-templated	892985	1.25244e+06	2.09517e+06	1.22464e+06	1.23398e+06	1.43101e+06	553442	1.02531e+06	1.16633e+06	1.49052e+06	919044	491378	1.31279e+06	607141	512290	380980	366132	515531	0.917238	0.763111	0.647333	0.282296	0.684089	0.385712	0.573558	0.239588	0.297752	0.0507551
A7MLY0	ESA_00329	Probable Fe(2+)-trafficking protein	ESA_00329	iron ion binding		2.65678e+06	4.00821e+06	2.95488e+06	6.63269e+06	3.64536e+06	3.18961e+06	5.20456e+06	5.01694e+06	1.91487e+06	4.94138e+06	1.20995e+06	3.65368e+06	4.22097e+06	2.36613e+06	3.07e+06	917942	425111	1.25377e+06	1.39998	0.329039	1.26159	0.503618	1.01925	0.960413	1.00387	0.986281	0.269943	0.00790137
A7MM35	ESA_00243	UPF0307 protein ESA_00243	ESA_00243			262489	4.97644e+06	6.9924e+06	1.05325e+07	5.40857e+06	5.49522e+06	5.76037e+06	5.41591e+06	7.23516e+06	4.22585e+06	454432	521442	672357	3.32838e+06	1.2783e+06	426182	726211	702388	1.75257	0.305967	1.50527	0.376118	0.425279	0.37541	0.4316	0.341746	0.151642	0.158218
A7MM48	Fbp	Fructose-1,6-bisphosphatase class 1	fbp	fructose 1,6-bisphosphate 1-phosphatase activity	gluconeogenesis	1.26067e+06	1.06767e+06	581065	1.3029e+06	1.13823e+06	841451	1.8353e+06	906294	797034	1.04465e+06	2.56511e+06	2.86816e+06	2.87134e+06	2.11732e+06	3.35836e+06	3.66812e+06	4.11326e+06	2.58117e+06	1.12827	0.635857	1.21627	0.616181	2.22654	0.118144	2.86898	0.0118704	3.56174	0.00754678
A7MM56	MsrA	Peptide methionine sulfoxide reductase MsrA	msrA	L-methionine:thioredoxin-disulfide S-oxidoreductase activity	cellular protein modification process	5.21503e+06	1.40161e+07	6.29306e+06	9.68929e+06	9.25862e+06	1.07451e+07	5.86317e+06	1.23129e+07	1.04964e+07	1.13351e+07	1.8225e+07	1.49183e+07	1.41032e+07	1.74588e+07	1.57435e+07	3.85973e+06	3.35804e+06	4.35117e+06	1.16333	0.646469	1.12335	0.77116	1.7426	0.137687	1.85336	0.0687311	0.453254	0.170344
A7MM76	RpsF	30S ribosomal protein S6	rpsF	rRNA binding	translation	8.27589e+08	1.05845e+09	5.44505e+08	6.92594e+08	5.37948e+08	4.06753e+08	4.6787e+08	8.09667e+08	9.61384e+08	5.81126e+08	3.57223e+08	3.27675e+08	2.62505e+08	4.35213e+08	3.84438e+08	2.69139e+08	2.32848e+08	2.68544e+08	0.673632	0.194902	0.921159	0.774405	0.52088	0.0829619	0.445231	0.0459731	0.317019	0.0206338
A7MM78	RpsR	30S ribosomal protein S18	rpsR	rRNA binding	translation	1.52811e+08	1.117e+08	1.70979e+08	1.18107e+08	1.26208e+08	2.5772e+08	1.27544e+08	7.84226e+07	2.05106e+08	9.3803e+07	1.10706e+08	1.22642e+08	5.44222e+07	8.84358e+07	1.00237e+08	8.0922e+07	9.25955e+07	2.837e+07	1.15281	0.671319	0.943931	0.851728	0.751223	0.136585	0.558211	0.0450418	0.463587	0.0420469
A7MM80	RplI	50S ribosomal protein L9	rplI	rRNA binding	translation	7.1897e+08	9.42975e+08	9.82895e+08	7.72618e+08	6.26766e+08	5.62307e+08	7.28239e+08	5.54009e+08	1.11126e+09	4.43001e+08	4.14645e+08	5.35776e+08	2.21003e+08	4.04428e+08	4.58835e+08	1.58592e+08	2.41734e+08	1.7512e+08	0.741705	0.0916138	0.904974	0.672412	0.526846	0.00973788	0.409955	0.00887795	0.217573	0.00130937
A7MM88	MiaA	tRNA dimethylallyltransferase	miaA	ATP binding	tRNA processing	268261	316177	482586	378699	357198	352682	309755	241411	302153	216661	261074	239683	126159	142964	161083	93490.9	198983	226784	1.0202	0.917858	0.799719	0.356798	0.672355	0.153152	0.403183	0.0319825	0.486641	0.0756637
A7MM94	PurA	Adenylosuccinate synthetase	purA	adenylosuccinate synthase activity	'de novo' AMP biosynthetic process	1.46664e+07	2.21893e+07	1.07601e+07	1.86324e+07	2.07829e+07	1.97882e+06	1.30276e+07	1.84716e+07	1.98034e+07	1.58219e+07	1.60953e+07	1.68857e+07	1.73243e+07	9.76393e+06	1.68991e+07	5.98119e+06	1.09825e+07	1.07358e+07	0.869335	0.776325	1.07743	0.770835	1.02493	0.91216	0.923796	0.785441	0.581728	0.149543
A7MMA5	Psd	Phosphatidylserine decarboxylase proenzyme	psd	phosphatidylserine decarboxylase activity	phosphatidylethanolamine biosynthetic process	749008	862961	2.95538e+06	1.14615e+06	995462	1.51915e+06	1.20744e+06	1.32296e+06	1.41718e+06	1.60118e+06	1.8115e+06	2.48571e+06	2.86589e+06	3.61509e+06	3.16713e+06	830843	481873	3.96232e+06	0.801506	0.701623	0.864304	0.788352	1.29142	0.593142	2.11241	0.0867226	1.15494	0.866723
A7MMB9	GroES	Co-chaperonin GroES	groES	ATP binding	protein folding	1.27715e+09	1.24524e+09	8.88057e+08	1.36501e+09	1.49523e+09	1.93453e+09	1.6909e+09	1.61488e+09	1.51311e+09	1.37781e+09	1.62104e+09	1.07025e+09	7.91149e+08	1.17661e+09	1.17082e+09	8.22275e+08	6.92286e+08	7.95737e+08	1.40591	0.0958618	1.41298	0.0253682	1.19313	0.338959	0.920283	0.638161	0.677418	0.0487074
A7MMC0	GroEL	Chaperonin GroEL	groEL	ATP binding	protein refolding	4.13594e+08	4.43277e+08	7.09682e+08	5.93312e+08	5.45439e+08	6.59931e+08	6.22663e+08	5.86637e+08	7.23744e+08	5.37911e+08	5.65366e+08	4.61631e+08	2.57891e+08	4.87489e+08	4.89395e+08	2.30663e+08	2.37394e+08	2.24082e+08	1.14818	0.481527	1.23395	0.299997	0.99895	0.99585	0.788211	0.414281	0.441823	0.0364469
A7MMC3	Efp	Elongation factor P	efp	translation elongation factor activity		5.82431e+07	5.94786e+07	5.79876e+07	6.54613e+07	5.59182e+07	6.59505e+07	6.20103e+07	8.90277e+07	5.75027e+07	1.93426e+07	4.22091e+07	3.28486e+07	2.98872e+07	3.40165e+07	4.55018e+07	1.9868e+07	2.05423e+07	2.51594e+07	1.06614	0.305325	1.18685	0.329014	0.537253	0.0151755	0.622651	0.00925015	0.373171	2.88421e-05
A7MMD8	Rnb	Exoribonuclease 2	rnb	exoribonuclease II activity	mRNA catabolic process	8.07508e+06	6.77532e+06	8.8707e+06	6.30327e+06	7.76633e+06	5.42612e+06	4.81924e+06	3.89154e+06	6.4981e+06	3.62765e+06	5.37646e+06	3.32869e+06	2.27188e+06	3.57457e+06	2.71573e+06	4.2345e+06	3.83604e+06	1.23176e+06	0.821872	0.198918	0.641154	0.0439505	0.519908	0.0126848	0.360952	0.00217696	0.392153	0.0128206
A7MMF7	RibA	GTP cyclohydrolase-2	ribA	GTP binding	riboflavin biosynthetic process	490871	1.92854e+06	2.53795e+06	882979	1.072e+06	1.23214e+06	1.03652e+06	926808	1.34455e+06	1.09658e+06	998918	662443	799276	684951	498531	73989.9	1.33015e+06	1.58733e+06	0.642907	0.391779	0.667265	0.425003	0.556332	0.303131	0.399962	0.181159	0.60344	0.440532
A7MMK1	TyrS	Tyrosine--tRNA ligase	tyrS	ATP binding	tyrosyl-tRNA aminoacylation	1.11522e+06	8.02414e+06	1.18069e+06	5.07385e+06	1.25363e+07	1.00023e+07	7.47626e+06	9.02438e+06	9.3667e+06	8.86077e+06	2.88513e+06	2.97376e+06	5.61936e+06	8.10623e+06	5.31509e+06	6.40353e+06	5.87544e+06	1.52258e+06	2.67562	0.143227	2.50651	0.0935329	1.42632	0.653388	1.84502	0.302233	1.33735	0.696266
A7MMK9	RnfC	Ion-translocating oxidoreductase complex subunit C	rnfC	4 iron, 4 sulfur cluster binding		277469	2.35612e+06	1.67116e+06	991292	1.38662e+06	1.13125e+06	1.23222e+06	1.00134e+06	1.61838e+06	826332	1.00567e+06	507741	297767	541068	91471.2	212393	168258	57228.2	0.815184	0.691985	0.89481	0.824471	0.543525	0.356288	0.216112	0.146397	0.10172	0.103462
A7MMM3	RnfB	Ion-translocating oxidoreductase complex subunit B	rnfB	4 iron, 4 sulfur cluster binding		1.21689e+06	827063	1.19262e+06	1.01764e+06	1.39499e+06	2.62451e+06	1.26762e+06	782839	1.09138e+06	903527	1.05285e+06	1.58701e+06	69566.8	167661	687751	3.11224e+06	3.61378e+06	2.45354e+06	1.55632	0.297255	0.970728	0.875831	1.09479	0.695225	0.285789	0.0283904	2.8362	0.00525678
A7MMW2	RsmG	Ribosomal RNA small subunit methyltransferase G	rsmG	rRNA (guanine-N7-)-methyltransferase activity		2.46023e+06	1.57924e+06	5.34948e+06	3.11086e+06	2.95524e+06	3.73329e+06	1.13024e+06	964294	2.50205e+06	1.85472e+06	1.0288e+06	988357	498477	869673	1.25944e+06	404290	468657	458031	1.04371	0.912043	0.489573	0.26665	0.412387	0.192046	0.27986	0.123884	0.14176	0.0777896
A7MMW3	MnmG	tRNA uridine 5-carboxymethylaminomethyl modification enzyme MnmG	mnmG	flavin adenine dinucleotide binding	tRNA wobble uridine modification	3.84926e+06	2.80292e+06	1.9953e+06	1.4121e+06	3.52056e+06	647968	1.43015e+06	1.39635e+06	1.89818e+06	680157	964865	507920	838744	163355	339372	462547	175601	114811	0.645348	0.369921	0.546366	0.0800217	0.248968	0.0173205	0.155129	0.0131974	0.0870727	0.00859554
A7MMW8	AtpC	ATP synthase epsilon chain	atpC	ATP binding		3.26593e+07	4.09678e+07	1.78587e+07	6.6617e+06	1.57767e+07	2.05906e+07	2.52416e+07	2.85223e+07	7.47068e+06	3.4266e+07	3.50708e+07	2.87733e+07	2.44966e+07	3.75933e+07	3.54833e+07	2.48959e+07	2.63962e+07	2.73107e+07	0.470335	0.110253	0.669334	0.343981	1.07241	0.769524	1.06654	0.809587	0.85918	0.561702
A7MMW9	AtpD	ATP synthase subunit beta	atpD	ATP binding		2.72032e+08	1.61139e+08	2.2853e+08	1.82866e+08	1.59043e+08	1.95846e+08	1.63637e+08	2.01141e+08	2.05355e+08	1.80008e+08	1.86346e+08	1.85529e+08	1.22193e+08	1.74719e+08	1.72268e+08	1.39756e+08	1.27459e+08	1.6175e+08	0.812685	0.291262	0.861618	0.430906	0.834038	0.320672	0.709052	0.153696	0.648276	0.083265
A7MMX0	AtpG	ATP synthase gamma chain	atpG	ATP binding	plasma membrane ATP synthesis coupled proton transport	2.36454e+07	1.50139e+07	2.6846e+07	1.73094e+07	2.14196e+07	1.58735e+07	1.89064e+07	5.95188e+06	2.35256e+07	1.70648e+07	1.72316e+07	2.22005e+07	1.73691e+07	2.11955e+07	1.59041e+07	1.28442e+07	1.44202e+07	9.46034e+06	0.83356	0.404692	0.738626	0.418691	0.862479	0.48581	0.831516	0.395589	0.560638	0.0661664
A7MMX1	AtpA	ATP synthase subunit alpha	atpA	ATP binding		1.86645e+08	1.74032e+08	2.22985e+08	1.64768e+08	1.48055e+08	1.62963e+08	1.49693e+08	1.3564e+08	1.52327e+08	1.42354e+08	1.88156e+08	9.52076e+07	9.36171e+07	1.10779e+08	9.14638e+07	1.13829e+08	1.08782e+08	8.98393e+07	0.815174	0.0824909	0.749851	0.0352737	0.729391	0.160276	0.506903	0.00380047	0.535326	0.00527414
A7MMX2	AtpH	ATP synthase subunit delta	atpH	proton-transporting ATP synthase activity, rotational mechanism		2.18271e+07	2.20517e+07	2.78674e+07	2.23281e+07	2.28987e+07	2.1365e+07	2.99832e+07	2.92259e+07	2.17923e+07	2.31564e+07	2.74416e+07	2.228e+07	1.65607e+07	2.32231e+07	2.4003e+07	1.0104e+07	2.24966e+07	1.9181e+07	0.928157	0.444401	1.129	0.399774	1.01577	0.889123	0.88906	0.437563	0.721732	0.188144
A7MMX3	AtpF	ATP synthase subunit b	atpF	proton-transporting ATP synthase activity, rotational mechanism		5.95603e+07	7.24266e+07	6.99366e+07	8.51583e+07	9.28312e+07	4.67118e+07	7.52837e+07	4.96743e+07	1.06822e+08	5.50394e+07	9.05734e+07	2.67028e+07	5.46315e+07	7.72026e+07	5.85393e+07	4.47839e+07	3.55104e+07	3.76678e+07	1.1128	0.635004	1.14786	0.589486	0.85337	0.628987	0.942799	0.655538	0.584192	0.00442496
A7MMY0	GlmU	Bifunctional protein GlmU	glmU	glucosamine-1-phosphate N-acetyltransferase activity	cell morphogenesis	5.10552e+06	4.70244e+06	3.65902e+06	6.80173e+06	360912	3.19844e+06	6.63258e+06	6.64498e+06	4.14471e+06	3.56002e+06	5.57243e+06	4.7577e+06	2.77396e+06	3.54205e+06	3.59996e+06	2.0233e+06	4.07849e+06	4.4336e+06	0.769369	0.617083	1.2937	0.231919	1.03142	0.855446	0.736317	0.0796732	0.782313	0.322305
A7MN02	YidC	Membrane protein insertase YidC	yidC	membrane insertase activity	protein transport	9.53306e+06	1.29879e+07	7.5145e+06	1.44941e+07	1.29258e+07	1.03646e+07	1.59984e+07	1.90855e+07	1.7025e+07	1.01191e+07	1.70505e+07	7.14584e+06	8.65363e+06	1.06881e+07	8.46358e+06	3.11365e+06	3.50878e+06	3.78039e+06	1.25799	0.266226	1.73491	0.0160839	1.1425	0.691376	0.925748	0.692756	0.346351	0.0152814
A7MN03	MnmE	tRNA modification GTPase MnmE	mnmE	GTPase activity	tRNA modification	2.38804e+06	665509	1.47329e+06	1.03026e+06	702810	827540	1.13853e+06	1.19948e+06	1.67814e+06	809544	543366	769923	514877	526848	555929	155910	733523	140355	0.565651	0.265434	0.887187	0.762439	0.468943	0.187351	0.352929	0.121313	0.227485	0.0946439
A7MN74	MaeA	NAD-dependent malic enzyme	maeA	malate dehydrogenase (decarboxylating) (NAD+) activity		1.3229e+06	1.42599e+06	1.74193e+06	577899	436649	1.00756e+06	245040	725748	890124	1.17832e+06	1.4264e+06	1.22065e+06	1.86645e+06	1.3403e+06	1.48632e+06	382532	606514	403764	0.450275	0.0180903	0.414381	0.0191788	0.85182	0.207098	1.04504	0.754408	0.310146	0.00204757
A7MNE5	MtlD	Mannitol-1-phosphate 5-dehydrogenase	mtlD	mannitol-1-phosphate 5-dehydrogenase activity	mannitol metabolic process	2.53746e+06	2.52515e+06	1.28703e+06	242005	733156	1.34226e+06	1.12943e+06	1.25901e+06	1.29553e+06	2.69583e+06	1.67073e+06	230251	2.07299e+06	232892	319924	1.00696e+06	275602	356127	0.364968	0.0619138	0.580185	0.100588	0.723949	0.518711	0.413536	0.16379	0.258076	0.029772
A7MNG1	Mqo	Probable malate:quinone oxidoreductase	mqo	malate dehydrogenase (menaquinone) activity	tricarboxylic acid cycle	1.59707e+07	1.6598e+07	1.18306e+07	1.30529e+07	1.38433e+07	9.33536e+06	9.5712e+06	9.26668e+06	1.17522e+07	9.99739e+06	1.3074e+07	6.05757e+06	4.45179e+06	5.54104e+06	8.61079e+06	795289	1.38142e+06	1.01907e+06	0.81604	0.253228	0.688978	0.0526096	0.656068	0.113708	0.419007	0.0115246	0.0719784	0.000800515
A7MNK0	Pth	Peptidyl-tRNA hydrolase	pth	aminoacyl-tRNA hydrolase activity	translation	1.82728e+06	762973	1.32576e+06	1.97938e+06	1.58111e+06	1.907e+06	2.80404e+06	1.94909e+06	1.36126e+06	1.6175e+06	1.4218e+06	1.20442e+07	1.33664e+06	578247	1.69767e+06	1.68363e+06	468746	654510	1.39618	0.193135	1.56138	0.231245	3.85174	0.350161	0.922507	0.833487	0.71677	0.490105
A7MNM8	HemH	Ferrochelatase	hemH	ferrochelatase activity	heme biosynthetic process	653225	476801	846304	715867	549012	727511	770555	1.07215e+06	731581	678917	643401	350409	449155	541156	655567	356757	436138	193521	1.00813	0.966911	1.30256	0.258764	0.846381	0.534445	0.832795	0.418587	0.499115	0.0619841
A7MNP9	LipA	Lipoyl synthase	lipA	4 iron, 4 sulfur cluster binding	protein lipoylation	660638	527625	1.24781e+06	987277	1.04306e+06	1.13352e+06	483270	538807	871859	217760	807050	1.69807e+06	427552	1.43064e+06	1.79599e+06	466325	848335	998723	1.29875	0.342234	0.777453	0.513482	1.11773	0.852999	1.50003	0.431919	0.949634	0.887816
A7MNR3	Mdh	Malate dehydrogenase	mdh	L-malate dehydrogenase activity	carbohydrate metabolic process	3.43549e+07	2.76184e+07	6.54488e+07	7.52484e+07	6.69413e+07	7.92289e+07	8.1456e+07	6.14245e+07	8.03275e+07	1.19941e+08	1.24314e+08	1.0705e+08	1.12319e+08	7.76409e+07	1.09388e+08	1.33923e+08	1.15468e+08	1.50187e+08	1.73768	0.0620981	1.75172	0.0748867	2.75702	0.00425245	2.34926	0.0235685	3.13586	0.00412581
A7MNS2	MurA	UDP-N-acetylglucosamine 1-carboxyvinyltransferase	murA	UDP-N-acetylglucosamine 1-carboxyvinyltransferase activity	cell cycle	8.38592e+06	6.3061e+06	1.59e+07	4.89469e+06	8.92351e+06	580815	7.61681e+06	7.06003e+06	3.06494e+06	8.29649e+06	6.38341e+06	6.63198e+06	6.24082e+06	8.85281e+06	6.27271e+06	6.1674e+06	5.40942e+06	4.1386e+06	0.470679	0.22655	0.579948	0.257602	0.696648	0.357171	0.698428	0.368906	0.51371	0.170689
A7MNV8	AstD	N-succinylglutamate 5-semialdehyde dehydrogenase	astD	succinylglutamate-semialdehyde dehydrogenase activity	arginine catabolic process to glutamate	166887	138998	235601	222959	287905	344988	256614	298397	306797	146476	91377.2	99079.2	47407.6	75791	178737	165744	422834	916732	1.58056	0.0824792	1.59156	0.0307275	0.622235	0.111355	0.557605	0.179566	2.77996	0.221769
A7MNW9	NadE	NH(3)-dependent NAD(+) synthetase	nadE	ATP binding	NAD biosynthetic process	6.961e+06	7.37853e+06	2.48582e+06	1.13235e+07	9.68038e+06	1.40434e+07	1.18053e+07	8.54911e+06	1.36814e+07	1.44769e+07	1.46101e+07	1.29549e+07	1.42584e+07	1.48862e+07	1.39933e+07	1.76305e+07	1.31082e+07	1.26887e+07	2.08301	0.0395314	2.02289	0.0572117	2.49872	0.00706386	2.56386	0.00524997	2.58107	0.0163521
A7MNY7	IhfA	Integration host factor subunit alpha	ihfA	DNA binding	DNA recombination	3.19801e+07	4.09565e+07	2.03428e+06	3.6878e+07	2.74034e+07	4.70162e+07	2.8347e+07	3.19622e+07	3.45223e+07	2.67769e+07	2.47626e+07	1.94003e+07	1.5514e+07	2.26172e+07	2.19908e+07	2.49678e+07	2.60992e+07	2.84351e+07	1.48455	0.406268	1.26491	0.607713	0.946232	0.916037	0.801938	0.700771	1.06044	0.904414
A7MNY9	PheS	Phenylalanine--tRNA ligase alpha subunit	pheS	ATP binding	phenylalanyl-tRNA aminoacylation	2.1206e+07	1.23714e+07	1.34187e+07	1.71752e+07	1.53428e+07	1.81222e+07	1.50493e+07	1.4285e+07	1.28177e+07	1.36182e+07	1.6229e+07	1.05329e+07	8.67261e+06	1.25011e+07	9.57174e+06	7.47928e+06	7.83542e+06	8.0816e+06	1.07754	0.697189	0.896926	0.602843	0.859224	0.533056	0.654214	0.147011	0.497836	0.0479596
A7MNZ1	RplT	50S ribosomal protein L20	rplT	rRNA binding	ribosomal large subunit assembly	4.04891e+07	4.1273e+07	5.74289e+07	3.04022e+07	5.01412e+07	1.72768e+07	2.46264e+07	3.17176e+07	4.33856e+07	2.21495e+07	3.74384e+07	2.35876e+07	3.1844e+07	2.00192e+07	2.27313e+07	2.61157e+07	2.30315e+07	2.47543e+07	0.702777	0.27942	0.716495	0.165761	0.597564	0.0642954	0.535915	0.0306887	0.530937	0.0176657
A7MNZ2	RpmI	50S ribosomal protein L35	rpmI	structural constituent of ribosome	translation	2.62476e+08	1.5127e+08	1.99465e+08	3.03259e+08	1.08276e+08	1.43487e+08	5.77848e+07	4.28818e+07	2.08433e+08	1.99587e+08	1.726e+08	3.61448e+07	1.0793e+08	1.17807e+08	1.69028e+08	1.19e+08	1.53891e+08	1.35169e+08	0.90511	0.789885	0.504067	0.176874	0.665892	0.318322	0.643766	0.123041	0.665449	0.112615
A7MP52	Glk	Glucokinase	glk	ATP binding	glycolytic process	4.04748e+06	2.35348e+06	2.18166e+06	1.40459e+07	2.30748e+06	2.88727e+06	5.33974e+06	6.47899e+06	3.18374e+06	2.61576e+06	7.55977e+06	3.54403e+06	2.59843e+06	3.01498e+06	5.43309e+06	6.46762e+06	1.16574e+07	1.36869e+07	2.24182	0.410116	1.74801	0.132433	1.59853	0.352708	1.28708	0.48384	3.70655	0.025549
A7MP70	DapA	4-hydroxy-tetrahydrodipicolinate synthase	dapA	4-hydroxy-tetrahydrodipicolinate synthase activity	diaminopimelate biosynthetic process	4.00991e+06	4.33309e+06	9.81277e+06	7.45955e+06	6.64309e+06	5.32627e+06	8.1964e+06	5.23035e+06	4.09495e+06	3.94849e+06	4.30604e+06	1.90496e+06	5.02419e+06	3.37389e+06	3.36317e+06	7.81897e+06	9.51758e+06	8.01692e+06	1.07012	0.840978	0.965077	0.929519	0.559574	0.258615	0.647797	0.338384	1.39644	0.287579
A7MP93	HldE	Bifunctional protein HldE	hldE	ATP binding	ADP-L-glycero-beta-D-manno-heptose biosynthetic process	2.64671e+06	3.13307e+06	909396	1.02185e+06	3.21697e+06	2.15598e+06	1.41781e+06	2.10845e+06	3.32929e+06	2.74435e+06	740813	1.48136e+06	1.21181e+06	2.30631e+06	3.17312e+06	2.08983e+06	2.93628e+06	1.76638e+06	0.95599	0.920695	1.02487	0.952576	0.742471	0.555259	1.00031	0.999414	1.01544	0.96602
A7MP95	RibB	3,4-dihydroxy-2-butanone 4-phosphate synthase	ribB	3,4-dihydroxy-2-butanone-4-phosphate synthase activity	riboflavin biosynthetic process	3.47436e+06	5.41381e+06	5.72418e+06	433117	4.24092e+06	4.06297e+06	3.81154e+06	2.91838e+06	3.75784e+06	2.28848e+06	2.02085e+06	969526	169880	212178	189807	4.6872e+06	5.31771e+06	5.82063e+06	0.597919	0.241709	0.717732	0.145119	0.36126	0.0185117	0.0391358	0.00265867	1.08302	0.630034
A7MPA9	UbiG	Ubiquinone biosynthesis O-methyltransferase	ubiG	2-polyprenyl-6-hydroxyphenol methylase activity	methylation	1.16419e+06	1.6953e+06	1.64714e+06	1.05938e+06	2.98076e+06	1.68723e+06	3.33648e+06	764492	1.32834e+06	2.34998e+06	1.15326e+06	3.56692e+06	2.89421e+06	1.31439e+06	1.64693e+06	1.79662e+06	2.46685e+06	2.78127e+06	1.27087	0.528663	1.20474	0.719792	1.56883	0.299287	1.29931	0.427679	1.56319	0.0656346
A7MPB5	NuoI	NADH-quinone oxidoreductase subunit I	nuoI	4 iron, 4 sulfur cluster binding		2.08147e+06	2.47276e+06	1.38877e+06	3.67085e+06	2.78283e+06	1.49432e+06	4.07553e+06	4.39034e+06	1.48989e+06	3.84973e+06	3.08466e+06	3.08934e+06	2.82409e+06	3.14969e+06	3.24606e+06	5.07411e+06	4.77288e+06	5.51459e+06	1.33737	0.397952	1.67521	0.240794	1.68664	0.0286269	1.55138	0.0330003	2.58482	0.00120883
A7MPC2	Pgi	Glucose-6-phosphate isomerase	pgi	glucose-6-phosphate isomerase activity	gluconeogenesis	4.86132e+06	6.68845e+06	7.01768e+06	1.0993e+07	1.21795e+07	4.46022e+06	1.40779e+07	1.57621e+07	5.65552e+06	2.11899e+07	1.73585e+07	2.23011e+07	3.54822e+07	2.08173e+07	2.5177e+07	3.17947e+07	3.21748e+07	3.11646e+07	1.48824	0.291984	1.91171	0.152359	3.27722	0.00100841	4.38813	0.00886198	5.1237	4.04952e-06
A7MPE1	AroE	Shikimate dehydrogenase (NADP(+))	aroE	NADP binding	aromatic amino acid family biosynthetic process	1.75888e+06	542625	762246	612730	1.62897e+06	930331	860873	1.12394e+06	985683	2.19338e+06	1.51528e+06	3.14396e+06	2.65366e+06	3.9201e+06	1.75611e+06	1.92652e+06	1.58572e+06	1.03023e+06	1.03534	0.94364	0.969563	0.939033	2.23668	0.104151	2.71885	0.0741944	1.48266	0.34088
A7MPE7	RsmB	Ribosomal RNA small subunit methyltransferase B	rsmB	RNA binding	regulation of transcription, DNA-templated	1.34395e+06	1.46953e+06	1.61189e+06	1.8745e+06	1.39148e+06	1.54504e+06	1.50948e+06	1.28359e+06	1.60383e+06	1.13383e+06	1.3757e+06	1.05069e+06	537993	803550	1.12266e+06	667913	297872	834307	1.08714	0.47228	0.993567	0.941994	0.804502	0.0814159	0.556835	0.0245239	0.406766	0.007704
A7MPE8	Fmt	Methionyl-tRNA formyltransferase	fmt	methionyl-tRNA formyltransferase activity		7.13818e+06	6.45063e+06	6.04781e+06	6.38585e+06	7.60528e+06	7.5299e+06	6.75785e+06	7.32796e+06	7.73357e+06	6.198e+06	6.92023e+06	5.71091e+06	3.79189e+06	5.57018e+06	6.18616e+06	2.46875e+06	2.45405e+06	4.0621e+06	1.09596	0.283037	1.11116	0.162776	0.958879	0.600541	0.791798	0.157653	0.457558	0.00463851
A7MPE9	Def	Peptide deformylase	def	metal ion binding	translation	5.45278e+06	1.17691e+07	4.78161e+06	1.02375e+06	1.24012e+06	2.15997e+06	1.14602e+06	3.51493e+06	3.80736e+06	4.43849e+06	2.36406e+06	5.6054e+06	4.14627e+06	2.81377e+06	2.68155e+06	5.68873e+06	6.17063e+06	5.91331e+06	0.201052	0.0599781	0.384862	0.130878	0.563908	0.256653	0.438185	0.144251	0.807721	0.561482
A7MPF3	TsaC	Threonylcarbamoyl-AMP synthase	tsaC	ATP binding	tRNA threonylcarbamoyladenosine modification	772731	934042	963638	844497	854757	990349	1.08025e+06	844462	958956	1.97408e+06	613582	2.44739e+06	2.93314e+06	1.29617e+06	2.50408e+06	1.28094e+06	1.82967e+06	1.15289e+06	1.00719	0.936702	1.07986	0.47516	1.8855	0.227073	2.52148	0.0517151	1.59657	0.0697049
A7MPF7	RpsD	30S ribosomal protein S4	rpsD	rRNA binding	translation	5.7201e+08	4.44031e+08	5.85641e+08	2.72899e+08	5.14518e+08	2.98484e+08	3.49321e+08	2.38988e+08	4.37547e+08	3.47319e+08	4.62302e+08	2.71703e+08	2.14847e+08	3.06173e+08	3.42834e+08	2.18208e+08	2.0456e+08	2.1356e+08	0.677976	0.125311	0.640487	0.0582921	0.675117	0.0721594	0.539342	0.0140574	0.397288	0.00207154
A7MPF8	RpoA	DNA-directed RNA polymerase subunit alpha	rpoA	DNA binding	transcription, DNA-templated	1.38269e+08	1.40221e+08	8.48437e+07	1.0286e+08	8.38971e+07	5.80206e+07	1.55602e+08	1.5373e+08	9.1121e+07	1.16742e+08	1.11054e+08	8.83085e+07	6.48852e+07	1.19175e+08	8.98659e+07	9.09272e+07	7.70715e+07	4.41546e+07	0.673699	0.151294	1.10216	0.680294	0.870012	0.47757	0.753924	0.281904	0.583906	0.0919721
A7MPG2	RpsN	30S ribosomal protein S14	rpsN	rRNA binding	translation	4.79313e+07	8.00115e+07	2.72328e+07	6.45706e+07	4.06852e+07	5.43525e+07	7.12576e+07	6.44113e+07	4.91245e+07	4.59242e+07	5.29725e+07	5.52301e+07	3.27531e+07	8.93431e+07	7.87251e+07	9.24115e+07	7.73832e+07	4.30661e+07	1.02857	0.934302	1.19087	0.585965	0.993241	0.983201	1.29415	0.547415	1.37174	0.415488
A7MPG4	RpsH	30S ribosomal protein S8	rpsH	rRNA binding	translation	1.71484e+08	1.89009e+08	2.85703e+08	2.54904e+08	2.29995e+08	1.61091e+08	2.20685e+08	2.44988e+08	3.24573e+08	9.40219e+07	1.18919e+08	7.03237e+07	5.45682e+07	8.44223e+07	9.15008e+07	5.27955e+07	5.64588e+07	7.67381e+07	0.99968	0.998857	1.22292	0.368241	0.438356	0.0339165	0.356689	0.0205179	0.287826	0.0133967
A7MPG5	RplF	50S ribosomal protein L6	rplF	rRNA binding	translation	5.94093e+08	6.77796e+08	5.1601e+08	4.54195e+08	2.17833e+08	4.41852e+08	3.62121e+08	2.90372e+08	3.79681e+08	2.48502e+08	2.93658e+08	1.81503e+08	1.46531e+08	1.95847e+08	2.61024e+08	1.37047e+08	1.83749e+08	2.1468e+08	0.623011	0.066831	0.577311	0.00962458	0.404756	0.00338348	0.337492	0.00232287	0.2995	0.0012945
A7MPG6	RplR	50S ribosomal protein L18	rplR	rRNA binding	translation	3.62339e+08	4.43748e+08	5.69687e+08	4.78219e+08	4.5768e+08	5.63677e+08	5.49192e+08	5.44177e+08	5.4258e+08	2.14046e+08	4.30655e+08	2.62872e+08	1.65218e+08	2.3393e+08	1.57672e+08	9.61356e+07	1.44517e+08	7.86311e+07	1.08999	0.579325	1.18911	0.224056	0.659681	0.154768	0.404732	0.0137059	0.232076	0.00515633
A7MPG7	RpsE	30S ribosomal protein S5	rpsE	rRNA binding	translation	4.45776e+08	4.71657e+08	4.11817e+08	3.63456e+08	3.40162e+08	5.25656e+08	3.37088e+08	2.56497e+08	6.72824e+08	2.10364e+08	3.04489e+08	2.7249e+08	1.70547e+08	2.15546e+08	2.06674e+08	1.00318e+08	1.18881e+08	1.42094e+08	0.924788	0.613086	0.952724	0.878558	0.592322	0.00519571	0.445941	0.000375394	0.271803	0.000107166
A7MPG8	RpmD	50S ribosomal protein L30	rpmD	structural constituent of ribosome	translation	3.58478e+08	5.52556e+08	2.33473e+08	2.734e+08	2.5641e+08	2.06527e+08	3.67353e+08	2.60737e+08	3.59011e+08	2.5213e+08	2.07872e+08	1.48371e+08	7.93388e+07	1.28387e+08	1.93743e+08	1.70628e+08	1.50097e+08	1.68029e+08	0.643367	0.225253	0.862468	0.623968	0.53156	0.140974	0.350778	0.0658572	0.427044	0.0785969
A7MPH1	RpmC	50S ribosomal protein L29	rpmC	structural constituent of ribosome	translation	3.39791e+08	3.00173e+08	1.49471e+08	2.69908e+08	6.48306e+07	1.01697e+08	3.31057e+08	1.59042e+08	2.02009e+08	3.68003e+08	1.37081e+08	5.86862e+08	5.32397e+07	2.28171e+08	3.97147e+08	1.88928e+08	2.04068e+08	2.6126e+08	0.552846	0.24171	0.876714	0.697624	1.3832	0.517424	0.859548	0.763955	0.828766	0.507743
A7MPH2	RpsQ	30S ribosomal protein S17	rpsQ	rRNA binding	translation	6.46213e+08	6.02362e+08	7.51703e+08	2.1632e+09	4.70696e+08	8.91375e+08	4.92943e+08	5.48056e+08	7.41761e+08	1.22077e+08	6.83104e+08	3.23154e+08	1.95551e+08	4.18083e+08	3.64598e+08	1.6942e+07	2.16763e+08	5.71769e+07	1.76239	0.375887	0.891256	0.453905	0.564089	0.162468	0.489048	0.0132834	0.145421	0.00164426
A7MPH4	RplN	50S ribosomal protein L14	rplN	rRNA binding	translation	3.96057e+08	1.56167e+08	6.71251e+08	4.81632e+08	4.25624e+08	5.16615e+08	9.51089e+07	4.64476e+08	4.86787e+08	3.06132e+08	4.2331e+08	2.06592e+08	7.96308e+07	2.19859e+08	2.34644e+08	1.69157e+08	1.76233e+08	1.74824e+08	1.16379	0.681377	0.855246	0.777877	0.765061	0.584807	0.436571	0.216651	0.425194	0.190342
A7MPH5	RplX	50S ribosomal protein L24	rplX	rRNA binding	translation	1.06235e+08	1.22259e+08	9.95714e+07	1.1606e+08	1.00613e+08	1.24233e+08	1.51929e+08	1.04832e+08	1.29056e+08	1.03499e+08	1.03044e+08	9.8162e+07	2.11791e+07	1.05928e+08	1.26284e+08	3.86276e+07	7.92802e+07	9.35859e+07	1.03914	0.680572	1.17604	0.273347	0.928795	0.325019	0.77238	0.491171	0.64467	0.0942361
A7MPH6	RplE	50S ribosomal protein L5	rplE	rRNA binding	translation	2.26381e+08	1.68716e+08	1.46166e+08	1.94275e+08	2.18255e+08	2.6221e+08	1.37976e+08	1.91542e+08	2.08677e+08	1.61986e+08	1.63849e+08	2.54138e+08	1.59914e+08	1.86498e+08	1.92692e+08	1.06654e+08	1.16274e+08	1.19414e+08	1.2466	0.225568	0.994331	0.976032	1.07152	0.755377	0.99601	0.979171	0.632486	0.0518509
A7MPH8	RplD	50S ribosomal protein L4	rplD	rRNA binding	translation	1.84346e+08	1.84547e+08	1.94905e+08	3.40524e+08	1.7502e+08	1.17539e+08	1.81051e+08	1.64203e+08	1.83003e+08	1.03619e+08	1.51349e+08	5.93095e+07	8.48866e+07	1.06704e+08	7.3916e+07	5.83952e+07	6.3052e+07	6.78409e+07	1.12289	0.747437	0.936959	0.161667	0.55743	0.0361128	0.470925	0.000631572	0.335737	9.40412e-06
A7MPI3	RpsS	30S ribosomal protein S19	rpsS	rRNA binding	translation	5.35928e+06	6.21395e+06	3.74625e+06	4.02461e+06	6.94336e+06	8.13659e+06	4.04265e+06	3.88141e+06	3.87353e+06	6.08132e+06	3.09803e+06	1.29005e+07	4.49111e+06	3.7804e+06	4.7801e+06	1.08836e+07	8.96765e+06	1.68857e+06	1.24708	0.424336	0.770103	0.180981	1.44129	0.492971	0.851962	0.388485	1.40604	0.513141
A7MPI4	RplV	50S ribosomal protein L22	rplV	rRNA binding	translation	3.45732e+08	3.83804e+08	3.00418e+08	3.189e+08	2.72796e+08	3.50102e+08	4.0044e+08	3.42663e+08	3.65894e+08	3.19453e+08	4.1456e+08	2.49991e+08	1.65286e+08	2.51137e+08	2.7488e+08	1.68213e+08	1.53433e+08	1.42311e+08	0.914408	0.422773	1.07674	0.420388	0.955387	0.788651	0.671198	0.0515445	0.450464	0.00171302
A7MPI5	RpsC	30S ribosomal protein S3	rpsC	mRNA binding	translation	2.69346e+08	2.07081e+08	2.27005e+08	1.68453e+08	2.07369e+08	1.49736e+08	1.19722e+08	1.71902e+08	1.75384e+08	1.25823e+08	1.82775e+08	1.6264e+08	1.3816e+08	1.32077e+08	1.32912e+08	9.5751e+07	1.03258e+08	7.5902e+07	0.747135	0.0767091	0.6639	0.037473	0.669913	0.0354972	0.573118	0.00560535	0.390815	0.00206776
A7MPI6	RpsJ	30S ribosomal protein S10	rpsJ	structural constituent of ribosome	translation	2.58085e+08	8.8467e+07	1.41251e+08	1.62186e+08	1.3814e+08	1.9324e+08	2.01399e+08	1.91321e+08	2.15083e+08	9.23464e+07	1.70116e+08	9.93633e+07	6.94257e+07	1.04421e+08	1.37048e+08	1.13181e+08	8.90561e+07	5.86795e+07	1.01181	0.972616	1.246	0.473338	0.741745	0.494536	0.637335	0.334473	0.534881	0.223407
A7MPI7	RplC	50S ribosomal protein L3	rplC	rRNA binding	translation	2.60629e+08	2.8359e+08	3.84688e+08	2.58237e+08	1.14239e+08	2.54228e+08	2.59449e+08	2.11322e+08	3.44829e+08	1.5766e+08	1.92641e+08	1.1847e+08	6.3581e+07	1.10341e+08	1.31485e+08	1.11798e+08	9.84095e+07	1.09487e+08	0.674669	0.172766	0.878022	0.526823	0.504648	0.0247051	0.328781	0.0084859	0.344162	0.00609584
A7MQ63	SecA	Protein translocase subunit SecA	secA	ATP binding	intracellular protein transmembrane transport	2.54211e+06	1.41326e+06	1.01877e+06	2.39127e+06	2.07599e+06	2.58521e+06	2.3562e+06	3.25796e+06	615850	3.05338e+06	5.9654e+06	5.92186e+06	3.17525e+06	7.09701e+06	4.98916e+06	3.19671e+06	2.75044e+06	3.30422e+06	1.41783	0.222403	1.25248	0.665956	3.00367	0.0356634	3.06816	0.0484684	1.85989	0.0428988
A7MQ75	GpsA	Glycerol-3-phosphate dehydrogenase [NAD(P)+]	gpsA	glycerol-3-phosphate dehydrogenase [NAD+] activity	carbohydrate metabolic process	1.81325e+06	2.79538e+06	1.49643e+06	984626	2.60264e+06	2.48469e+06	914369	1.12281e+06	3.24905e+06	834361	836668	1.97241e+06	1.97313e+06	1.31201e+06	2.3872e+06	2.40597e+06	1.60601e+06	1.76729e+06	0.994579	0.987297	0.865878	0.762115	0.596791	0.206321	0.929121	0.787695	0.946637	0.825358
A7MQ83	PfkA	ATP-dependent 6-phosphofructokinase	pfkA	6-phosphofructokinase activity	fructose 6-phosphate metabolic process	2.70327e+07	1.98733e+07	2.63959e+07	3.18559e+07	3.50256e+07	1.71057e+07	2.97262e+07	2.15062e+07	2.55491e+07	3.01871e+07	3.28538e+07	3.08317e+07	2.86735e+07	1.60787e+07	2.59271e+07	5.03026e+07	4.7462e+07	3.95404e+07	1.14577	0.58329	1.04747	0.742694	1.28063	0.0474437	0.96422	0.854014	1.87314	0.00568842
A7MQ91	HldD	ADP-L-glycero-D-manno-heptose-6-epimerase	hldD	ADP-glyceromanno-heptose 6-epimerase activity	ADP-L-glycero-beta-D-manno-heptose biosynthetic process	2.13248e+07	2.32389e+07	2.09109e+07	3.02122e+07	2.1925e+07	1.84034e+07	2.01814e+07	1.89038e+07	1.81353e+07	2.39678e+07	3.56952e+07	2.99632e+07	1.73988e+07	2.58672e+07	2.83032e+07	2.20178e+07	1.87436e+07	2.20982e+07	1.07737	0.661111	0.873933	0.0419933	1.36887	0.0805855	1.09308	0.580366	0.96006	0.54433
A7MQ93	Dut	Deoxyuridine 5'-triphosphate nucleotidohydrolase	dut	dUTP diphosphatase activity	dUMP biosynthetic process	398873	7.55135e+06	1.17558e+07	8.81102e+06	7.231e+06	5.31227e+06	9.315e+06	8.03947e+06	8.0512e+06	784223	773933	4.92653e+06	561304	1.29786e+06	6.23203e+06	6.92234e+06	4.86218e+06	6.22684e+06	1.08364	0.88173	1.28923	0.600098	0.329071	0.287104	0.410595	0.361669	0.914003	0.875008
A7MQ96	RpmG	50S ribosomal protein L33	rpmG	structural constituent of ribosome	translation	1.12577e+09	1.48905e+09	9.7091e+08	9.26568e+08	2.79712e+08	1.30011e+09	6.0622e+08	1.0903e+09	1.23021e+09	8.19709e+08	7.3995e+08	4.43539e+08	1.52142e+08	3.79124e+08	4.44817e+08	1.65808e+08	2.41437e+08	2.88906e+08	0.698989	0.343677	0.816215	0.418085	0.558658	0.0511356	0.272213	0.00800977	0.194145	0.00363544
A7MQA9	PyrE	Orotate phosphoribosyltransferase	pyrE	magnesium ion binding	'de novo' UMP biosynthetic process	568897	987146	1.40452e+06	1.79567e+06	2.0936e+06	1.55424e+06	2.1004e+06	1.87597e+06	1.60313e+06	1.7784e+06	1.2461e+06	2.08182e+06	3.53007e+06	1.97108e+06	2.16328e+06	2.94286e+06	2.82698e+06	3.88238e+06	1.83867	0.0449607	1.88461	0.0359186	1.72478	0.1056	2.58884	0.045596	3.26026	0.00564614
A7MQB3	RpoZ	DNA-directed RNA polymerase subunit omega	rpoZ	DNA binding	transcription, DNA-templated	6.15181e+07	7.76786e+07	8.83227e+07	7.57387e+07	7.60988e+07	7.62213e+07	7.17392e+07	6.66141e+07	7.28761e+07	3.86294e+07	3.45546e+07	4.19238e+07	3.14216e+07	4.56288e+07	5.69829e+07	3.60875e+07	3.02298e+07	3.72967e+07	1.00237	0.982701	0.928402	0.535831	0.505925	0.00974624	0.589107	0.0440776	0.455408	0.00696322
A7MQD9	TruB	tRNA pseudouridine synthase B	truB	RNA binding	tRNA pseudouridine synthesis	754251	3.79528e+06	4.55027e+06	4.18887e+06	3.25844e+06	4.32872e+06	564198	2.59945e+06	3.77191e+06	149524	776860	587893	8.72128e+06	1.22889e+07	696483	5.10582e+06	5.29254e+06	733386	1.2941	0.501145	0.762166	0.653864	0.166408	0.0977601	2.3854	0.310133	1.2233	0.737926
A7MQE0	RbfA	Ribosome-binding factor A	rbfA		maturation of SSU-rRNA	2.44667e+06	6.16778e+06	2.15511e+06	1.62061e+06	1.90741e+06	2.46404e+06	1.79695e+06	2.73912e+06	2.53439e+06	3.03245e+06	1.88969e+06	3.39233e+06	3.29774e+06	2.32961e+06	1.60979e+06	668824	1.63508e+06	2.45276e+06	0.556389	0.292611	0.656522	0.4041	0.772034	0.582137	0.672	0.441966	0.441676	0.222993
A7MQE1	InfB	Translation initiation factor IF-2	infB	GTPase activity		2.33432e+07	2.8244e+07	2.16017e+07	1.46591e+07	1.82906e+07	2.22162e+07	1.30923e+07	1.69491e+07	2.34137e+07	1.31899e+07	1.43064e+07	1.30726e+07	9.64154e+06	6.42417e+06	8.45692e+06	1.12958e+07	1.17227e+07	1.14216e+07	0.753746	0.111578	0.730372	0.142385	0.554303	0.00582914	0.335059	0.00180041	0.470565	0.00291906
A7MQG1	PyrI	Aspartate carbamoyltransferase regulatory chain	pyrI	metal ion binding	'de novo' pyrimidine nucleobase biosynthetic process	443116	1.80255e+06	741514	2.96822e+06	2.50793e+06	2.04382e+06	2.82763e+06	2.97898e+06	2.42983e+06	2.82587e+06	2.25299e+06	2.93567e+06	4.08858e+06	3.08396e+06	3.04041e+06	1.39095e+06	1.45344e+06	1.9097e+06	2.51741	0.0370978	2.75726	0.016925	2.68297	0.0224678	3.41892	0.0108805	1.59149	0.255095
A7MQI2	RhlB	ATP-dependent RNA helicase RhlB	rhlB	ATP binding	RNA catabolic process	7.0829e+06	9.3734e+06	1.12289e+06	2.07413e+06	7.18901e+06	5.99354e+06	1.29487e+06	1.73766e+06	5.25952e+06	749166	3.88261e+06	4.59577e+06	3.56608e+06	3.66153e+06	146347	2.90984e+06	4.61824e+06	3.33652e+06	0.867883	0.802962	0.471697	0.32486	0.524913	0.365207	0.419471	0.278809	0.618037	0.423279
A7MQI3	GppA	Guanosine-5'-triphosphate,3'-diphosphate pyrophosphatase	gppA	guanosine-5'-triphosphate,3'-diphosphate diphosphatase activity	guanosine pentaphosphate catabolic process	103902	557927	683043	448860	442992	521923	604780	308765	216596	633107	850427	915551	527773	1.57996e+06	441991	829764	316204	697453	1.05123	0.903431	0.840335	0.75189	1.78388	0.146776	1.89589	0.378529	1.3707	0.516437
A7MQJ1	HemC	Porphobilinogen deaminase	hemC	hydroxymethylbilane synthase activity	peptidyl-pyrromethane cofactor linkage	1.74261e+06	1.00827e+06	1.78736e+06	694858	981373	1.29521e+06	1.51575e+06	3.72053e+06	1.09648e+06	367337	2.64143e+06	815392	395604	1.35514e+06	755072	1.18494e+06	1.05179e+06	183090	0.654755	0.163425	1.39542	0.521398	0.842653	0.763799	0.552156	0.146743	0.533207	0.154669
A7MQL7	UbiE	Ubiquinone/menaquinone biosynthesis C-methyltransferase UbiE	ubiE	2-octaprenyl-6-methoxy-1,4-benzoquinone methylase activity	aerobic respiration	4.75129e+06	3.44514e+06	2.06533e+06	1.10642e+06	444115	8.6824e+06	4.54625e+06	3.3854e+06	3.15948e+06	666707	2.08211e+06	2.72019e+06	1.42467e+06	626132	1.21483e+06	3.08151e+06	4.63742e+06	2.00257e+06	0.99719	0.997383	1.08082	0.770734	0.53295	0.180019	0.318234	0.045292	0.947352	0.876688
A7MQN9	PepQ	Xaa-Pro dipeptidase	pepQ	metal ion binding		305376	2.85514e+06	6.62098e+06	948920	2.6667e+06	2.04673e+06	1.10656e+06	3.33845e+06	3.38008e+06	1.14349e+06	475147	1.36091e+06	3.91092e+06	1.99953e+06	2.54174e+06	2.07691e+06	3.30919e+06	1.29715e+06	0.578884	0.510283	0.799989	0.75866	0.30461	0.288399	0.8641	0.828853	0.683253	0.620174
A7MQP6	RplL	50S ribosomal protein L7/L12	rplL	structural constituent of ribosome	translation	2.53113e+08	3.35487e+08	4.51006e+08	4.90402e+08	3.57224e+08	6.07208e+08	3.18814e+08	4.22237e+08	4.65287e+08	3.77578e+08	3.35273e+08	1.65181e+08	1.69379e+08	2.12847e+08	2.2823e+08	1.04498e+08	1.22343e+08	1.08292e+08	1.39941	0.207889	1.16038	0.483207	0.84458	0.56787	0.5872	0.0757693	0.322365	0.0151815
A7MQP7	RplJ	50S ribosomal protein L10	rplJ	large ribosomal subunit rRNA binding	translation	5.6102e+08	6.98525e+08	7.57215e+08	5.27348e+08	5.6772e+08	7.14969e+08	5.36443e+08	5.25213e+08	6.78048e+08	4.37935e+08	5.33838e+08	4.47151e+08	2.84686e+08	3.76579e+08	3.82685e+08	2.59582e+08	2.23557e+08	2.67806e+08	0.897498	0.445091	0.862624	0.291951	0.703566	0.0386195	0.517637	0.00806184	0.372353	0.00211537
A7MQP8	RplA	50S ribosomal protein L1	rplA	rRNA binding	regulation of translation	8.38631e+08	8.93979e+08	6.12972e+08	1.03015e+09	7.66577e+08	5.1835e+08	8.4443e+08	8.3463e+08	1.14754e+09	5.33853e+08	8.20253e+08	4.73481e+08	2.77941e+08	4.74687e+08	4.15752e+08	2.58175e+08	2.41221e+08	2.35302e+08	0.986994	0.955419	1.20508	0.297307	0.779161	0.276685	0.49812	0.01946	0.313226	0.00338481
A7MQQ0	RplK	50S ribosomal protein L11	rplK	large ribosomal subunit rRNA binding	translation	7.21282e+08	4.40733e+08	1.00555e+09	3.88072e+08	5.79664e+08	9.95666e+08	8.86898e+08	7.8228e+08	9.57528e+08	5.35828e+08	5.16102e+08	2.20041e+08	1.17414e+08	3.37128e+08	4.31065e+08	3.143e+08	2.44802e+08	2.16119e+08	0.90581	0.792808	1.21182	0.4209	0.58682	0.195694	0.408573	0.0850783	0.357647	0.04871
A7MQQ8	RpoC	DNA-directed RNA polymerase subunit beta'	rpoC	DNA binding	transcription, DNA-templated	3.59498e+07	2.99268e+07	5.49207e+07	3.67187e+07	4.48938e+07	4.33146e+07	5.09427e+07	5.3671e+07	5.05385e+07	3.8112e+07	3.8337e+07	2.89965e+07	2.33442e+07	2.95486e+07	3.12844e+07	2.59929e+07	2.45381e+07	2.11824e+07	1.03419	0.870716	1.2844	0.206093	0.872912	0.563463	0.696846	0.197526	0.593668	0.0996797
A7MQQ9	RpoB	DNA-directed RNA polymerase subunit beta	rpoB	DNA binding	transcription, DNA-templated	5.91768e+07	5.63618e+07	5.11788e+07	5.96532e+07	4.41741e+07	5.88913e+07	6.31112e+07	5.83003e+07	4.48058e+07	5.58048e+07	6.07878e+07	4.8719e+07	3.29765e+07	3.91572e+07	3.66669e+07	3.70624e+07	2.98108e+07	2.96411e+07	0.976014	0.822175	0.997001	0.979023	0.991568	0.916792	0.652605	0.00282253	0.57891	0.00230118
A7MQS0	LeuS	Leucine--tRNA ligase	leuS	aminoacyl-tRNA editing activity	leucyl-tRNA aminoacylation	1.14053e+07	1.35081e+07	1.15154e+07	1.33782e+07	1.4096e+07	9.47691e+06	1.57484e+07	1.56468e+07	8.59793e+06	1.24396e+07	1.30552e+07	9.58975e+06	7.51876e+06	8.93047e+06	1.14663e+07	9.89118e+06	9.3027e+06	7.14377e+06	1.01434	0.91804	1.09785	0.654788	0.9631	0.741537	0.766304	0.101938	0.722991	0.0356248
A7MQS5	MiaB	tRNA-2-methylthio-N(6)-dimethylallyladenosine synthase	miaB	4 iron, 4 sulfur cluster binding	tRNA modification	5.92285e+06	7.83306e+06	7.38985e+06	6.48675e+06	5.20184e+06	4.63069e+06	3.18672e+06	3.14275e+06	3.18436e+06	1.63296e+06	2.49048e+06	1.15134e+06	1.15643e+06	932259	558977	1.72851e+06	1.47766e+06	1.43786e+06	0.771752	0.113517	0.449917	0.00256049	0.249448	0.00162091	0.12521	0.000515322	0.21962	0.000709957
A7MQT2	GlnS	Glutamine--tRNA ligase	glnS	ATP binding	glutaminyl-tRNA aminoacylation	1.09407e+07	1.40547e+07	8.7008e+06	7.51324e+06	9.88354e+06	8.66048e+06	8.43003e+06	9.59739e+06	8.82682e+06	1.09701e+07	1.53725e+07	1.04412e+07	6.70654e+06	9.88695e+06	1.03404e+07	7.42024e+06	7.16531e+06	8.34425e+06	0.773299	0.207784	0.796951	0.224723	1.09163	0.664684	0.799313	0.307245	0.680486	0.087392
A7MQT6	NagB	Glucosamine-6-phosphate deaminase	nagB	glucosamine-6-phosphate deaminase activity	carbohydrate metabolic process	1.96873e+06	2.52214e+06	2.90684e+06	1.3244e+06	2.34091e+06	2.40789e+06	1.41507e+06	2.75088e+06	2.88312e+06	1.00585e+06	3.92797e+06	750135	975395	698529	1.60147e+06	6.74221e+06	7.77937e+06	6.39326e+06	0.820957	0.376178	0.952873	0.840765	0.768339	0.616954	0.442758	0.0226996	2.82721	0.000822982
A7MQX5	SucC	Succinate--CoA ligase [ADP-forming] subunit beta	sucC	ATP binding	tricarboxylic acid cycle	6.17583e+06	1.12298e+07	8.14153e+06	1.75972e+07	1.94187e+07	1.64872e+07	1.73016e+07	2.67377e+07	1.34569e+07	1.46551e+07	2.19804e+07	1.74848e+07	1.44691e+07	1.98039e+07	2.3963e+07	3.1599e+07	2.56784e+07	4.47028e+07	2.09429	0.00540562	2.25059	0.0647208	2.11845	0.0212746	2.27955	0.0249813	3.99185	0.011828
A7MQY9	PyrG	CTP synthase	pyrG	ATP binding	'de novo' CTP biosynthetic process	2.65937e+07	3.28251e+07	3.10127e+07	3.04511e+07	3.02249e+07	3.23893e+07	3.17175e+07	2.35738e+07	2.87565e+07	1.7491e+07	2.84909e+07	1.91389e+07	1.07394e+07	1.60003e+07	1.51577e+07	9.03673e+06	1.3692e+07	9.14721e+06	1.02912	0.679502	0.929409	0.519229	0.720112	0.0961187	0.463305	0.00279664	0.352487	0.00125043
A7MQZ0	Eno	Enolase	eno	magnesium ion binding	glycolytic process	1.16621e+08	8.78659e+07	1.5474e+08	1.48183e+08	1.35447e+08	8.44374e+07	1.36833e+08	1.08064e+08	8.9846e+07	1.37781e+08	1.80304e+08	1.42673e+08	1.15993e+08	1.20705e+08	1.45481e+08	2.51155e+08	2.26413e+08	2.70484e+08	1.02461	0.919719	0.931844	0.748029	1.28264	0.224382	1.0639	0.738976	2.0824	0.00502788
A7MR08	QueF	NADPH-dependent 7-cyano-7-deazaguanine reductase	queF	oxidoreductase activity, acting on other nitrogenous compounds as donors, with NAD or NADP as acceptor	queuosine biosynthetic process	708161	883275	509184	916194	931630	1.32543e+06	1.06487e+06	1.00541e+06	1.1697e+06	858792	1.00636e+06	700746	2.25164e+06	779715	2.26928e+06	739764	587034	566919	1.51063	0.106286	1.54239	0.0325389	1.2215	0.328595	2.52337	0.102378	0.901504	0.599358
A7MR31	ThyA	Thymidylate synthase	thyA	thymidylate synthase activity	dTMP biosynthetic process	873098	1.24737e+06	1.21035e+06	2.40458e+06	886788	1.18563e+06	773165	1.10234e+06	1.12331e+06	438278	767096	1.05654e+06	284058	279647	413555	372952	285354	296336	1.34411	0.469963	0.900325	0.537779	0.679086	0.172265	0.2934	0.0034794	0.286609	0.00292168
A7MR65	LysS	Lysine--tRNA ligase	lysS	ATP binding	lysyl-tRNA aminoacylation	1.30818e+07	8.69312e+06	5.50573e+06	4.74306e+06	1.22546e+07	5.31988e+06	1.06821e+07	9.3615e+06	1.41046e+07	6.83485e+06	1.52981e+07	9.36735e+06	9.74617e+06	7.97783e+06	6.23868e+06	7.59296e+06	4.76239e+06	3.66354e+06	0.818071	0.638831	1.25174	0.430228	1.15467	0.694766	0.878376	0.671168	0.587188	0.205935
A7MR73	ESA_00433	tRNA-modifying protein YgfZ	ESA_00433	folic acid binding	RNA modification	1.03357e+06	678135	1.44605e+06	1.06424e+06	1.37757e+06	1.24936e+06	1.94549e+06	865768	1.21619e+06	1.54966e+06	705020	927645	4.34292e+06	3.44417e+06	3.7039e+06	2.49125e+06	1.97799e+06	1.93166e+06	1.16892	0.499569	1.27542	0.496257	1.00778	0.981736	3.63898	0.00132349	2.02704	0.0192774
A7MR82	GcvT	Aminomethyltransferase	gcvT	aminomethyltransferase activity	glycine decarboxylation via glycine cleavage system	2.25361e+06	653977	820221	2.39696e+06	1.05402e+06	1.45925e+06	2.76772e+06	3.112e+06	1.52998e+06	1.66977e+06	2.01289e+06	705745	978850	1.50315e+06	1.57583e+06	1.91893e+07	1.82167e+07	2.13848e+07	1.31719	0.574162	1.98768	0.153963	1.17721	0.748513	1.08853	0.848925	15.7709	6.66907e-05
A7MR83	GcvH	Glycine cleavage system H protein	gcvH		glycine decarboxylation via glycine cleavage system	2.06946e+07	8.52314e+06	7.13373e+06	1.41278e+07	1.85522e+07	1.61518e+07	4.91294e+06	3.35278e+07	8.30062e+06	1.0976e+07	1.21124e+07	2.90541e+06	3.89321e+06	6.10624e+06	6.76924e+06	5.83783e+07	6.60818e+07	6.7908e+07	1.34333	0.406919	1.28582	0.74659	0.715069	0.542422	0.461294	0.211604	5.2919	0.000563438
A7MR85	GcvP	Glycine dehydrogenase (decarboxylating)	gcvP	glycine dehydrogenase (decarboxylating) activity	glycine decarboxylation via glycine cleavage system	962617	1.01626e+06	1.03432e+06	850321	1.34975e+06	948695	1.13945e+06	635004	1.58308e+06	2.64098e+06	3.1752e+06	1.67591e+06	1.48599e+06	2.1121e+06	2.97183e+06	1.79658e+07	1.66023e+07	1.1915e+07	1.04499	0.784128	1.11427	0.697549	2.48643	0.0273055	2.18038	0.0514116	15.4265	0.00138423
A7MR91	ArgP	HTH-type transcriptional regulator ArgP	argP	DNA binding		671460	550332	845244	653750	575266	704598	625300	608712	673285	528271	596665	669642	521690	269029	464156	356389	393254	482916	0.935453	0.659089	0.922721	0.57673	0.868189	0.392399	0.607089	0.0777513	0.596293	0.0409014
A7MR94	ZapA	Cell division protein ZapA	zapA		division septum assembly	7.91069e+06	9.56203e+06	8.79991e+06	1.0866e+07	9.64159e+06	1.27621e+07	9.70922e+06	1.14666e+07	1.18227e+07	4.30238e+06	5.91615e+06	1.72802e+06	1.98442e+06	2.8609e+06	3.74059e+06	5.30822e+06	4.34971e+06	6.43546e+06	1.26633	0.0853194	1.256	0.0502647	0.454715	0.0218398	0.326801	0.00106579	0.612554	0.0115681
A7ME20	ESA_04386	Uncharacterized protein	ESA_04386			605289	1.06592e+06	882924	701114	905700	1.30839e+06	470845	1.04893e+06	1.82906e+06	312605	280356	1.28531e+06	60476.2	561457	845859	363237	312398	146511	1.14137	0.618112	1.31115	0.558598	0.735388	0.56111	0.574674	0.244715	0.321889	0.0179367
A7ME21	ESA_04387	Uncharacterized protein	ESA_04387	ATPase-coupled transmembrane transporter activity		321867	262917	138900	208516	202928	314296	294904	230648	268624	97903.3	198141	150238	146064	141826	252169	202985	176507	64788.4	1.00284	0.992084	1.09741	0.701573	0.616682	0.205327	0.746264	0.398931	0.613915	0.245898
A7ME26	ESA_04391	Peptidyl-prolyl cis-trans isomerase	ESA_04391	peptidyl-prolyl cis-trans isomerase activity		3.94069e+06	2.16748e+06	2.05931e+06	3.91928e+06	4.92059e+06	4.75794e+06	5.38082e+06	7.90003e+06	2.84206e+06	6.23621e+06	5.55686e+06	4.75226e+06	5.27189e+06	1.01022e+07	7.32324e+06	1.02009e+07	8.78034e+06	1.39957e+07	1.66487	0.0572603	1.97404	0.169077	2.02576	0.0200257	2.77899	0.0337849	4.03758	0.00778132
A7ME28	ESA_04394	Peptidyl-prolyl cis-trans isomerase	ESA_04394	peptidyl-prolyl cis-trans isomerase activity	protein folding	2.30475e+07	5.28209e+06	6.29103e+06	1.29482e+07	1.12348e+07	5.02582e+06	2.16577e+07	1.09164e+07	8.38625e+06	1.71228e+07	1.1933e+07	1.2795e+07	2.20297e+07	2.15177e+07	2.33098e+07	2.05093e+07	2.02105e+07	1.6946e+07	0.843685	0.786992	1.18312	0.779379	1.20884	0.707572	1.93114	0.13683	1.66565	0.260981
A7ME30	ESA_04372	Fido domain-containing protein	ESA_04372			1.10665e+06	1.78671e+06	1.70891e+06	2.34588e+06	2.3011e+06	1.51027e+06	1.85229e+06	1.80744e+06	1.63195e+06	886925	1.76858e+06	1.66991e+06	1.07287e+06	1.91626e+06	2.23807e+06	2.93777e+06	2.45809e+06	2.93161e+06	1.33787	0.208653	1.1498	0.365157	0.939843	0.80618	1.13579	0.636948	1.80943	0.009688
A7ME34	ESA_04376	Catabolite activator protein	ESA_04376	DNA binding		3.95244e+06	5.66086e+06	5.22407e+06	3.94886e+06	4.17967e+06	2.56362e+06	3.70874e+06	4.18754e+06	3.75431e+06	1.84474e+06	3.27031e+06	1.87039e+06	7.00875e+06	2.95378e+06	2.86768e+06	8.75708e+06	9.96892e+06	9.26473e+06	0.720623	0.127091	0.785219	0.117883	0.4708	0.0197655	0.864723	0.670388	1.8865	0.00212684
A7ME37	Gph	Phosphoglycolate phosphatase	gph	metal ion binding	carbohydrate metabolic process	302599	1.29857e+06	1.35556e+06	1.25376e+06	1.29233e+06	1.54633e+06	1.77538e+06	2.61249e+06	1.6949e+06	349734	1.95061e+06	832437	436409	584652	547962	433604	1.39683e+06	1.61123e+06	1.3841	0.345123	2.05726	0.0817618	1.05954	0.924861	0.530661	0.250815	1.16401	0.761771
A7ME38	TrpS	Tryptophan--tRNA ligase	trpS	ATP binding	tryptophanyl-tRNA aminoacylation	3.14687e+06	4.21682e+06	9.60241e+06	4.62931e+06	4.45187e+06	1.12397e+07	7.44257e+06	6.79887e+06	5.95863e+06	9.76865e+06	6.4726e+06	5.617e+06	3.86854e+06	4.50929e+06	6.87532e+06	3.72581e+06	3.08652e+06	2.76822e+06	1.19774	0.727943	1.19061	0.625691	1.28835	0.528367	0.899037	0.807766	0.564688	0.289347
A7ME71	LpxL	Lipid A biosynthesis lauroyltransferase	lpxL	lauroyltransferase activity	Kdo2-lipid A biosynthetic process	749056	867503	966486	817709	814442	862408	781635	763852	1.04432e+06	605910	705900	723547	662330	593670	461602	664354	636770	872562	0.965744	0.672256	1.00262	0.984688	0.787969	0.0660824	0.664953	0.0285925	0.841521	0.233894
A7ME75	MdoG	Glucans biosynthesis protein G	mdoG	carbohydrate binding	glucan biosynthetic process	1.01119e+07	1.20668e+07	7.41185e+06	1.00212e+07	7.67496e+06	5.30344e+06	8.78459e+06	7.8553e+06	7.6465e+06	9.84475e+06	1.27343e+07	1.00516e+07	9.70188e+06	1.03936e+07	1.08663e+07	2.59096e+06	8.85467e+06	7.08264e+06	0.777262	0.315737	0.820748	0.273502	1.10274	0.569918	1.04634	0.758971	0.626155	0.184348
A7ME79	ESA_04323	CSD domain-containing protein	ESA_04323	DNA binding		5.39518e+07	6.18662e+07	5.29764e+07	9.16569e+06	1.19769e+07	1.5563e+07	1.05071e+07	6.00243e+07	1.12306e+07	1.8106e+07	4.92883e+06	2.75534e+06	2.21558e+06	1.08256e+07	1.07937e+07	1.73276e+06	9.54314e+06	9.73202e+06	0.217457	0.000197888	0.484388	0.155951	0.152791	0.0010172	0.141207	0.000273628	0.124459	0.000216336
A7ME88	ESA_04302	Gluconokinase	ESA_04302	ATP binding	carbohydrate metabolic process	1.09282e+06	1.6125e+06	1.76912e+06	1.09838e+06	911787	1.39937e+06	811585	932248	1.18854e+06	903365	931042	799128	1.33425e+06	652351	786142	3.62629e+06	4.02605e+06	5.23576e+06	0.762004	0.226979	0.655363	0.0916935	0.588574	0.0421419	0.619687	0.124061	2.88039	0.00592657
A7ME95	ESA_01387	Pyruvate kinase	ESA_01387	ATP binding		6.99948e+06	8.28476e+06	1.07634e+07	8.93785e+06	8.73414e+06	9.8903e+06	8.24861e+06	9.58248e+06	6.8912e+06	8.60734e+06	1.09301e+07	1.00508e+07	1.01827e+07	9.22571e+06	9.48889e+06	3.0049e+07	2.54536e+07	2.2659e+07	1.05815	0.686011	0.949117	0.759966	1.13593	0.413872	1.1094	0.451907	3.00072	0.00199782
A7ME97	Zwf	Glucose-6-phosphate 1-dehydrogenase	zwf	glucose-6-phosphate dehydrogenase activity	glucose metabolic process	7.62813e+06	5.93147e+06	4.12121e+06	5.13277e+06	5.47008e+06	5.75853e+06	6.65535e+06	2.59187e+06	4.1188e+06	8.02331e+06	8.72851e+06	9.162e+06	1.40341e+07	1.0991e+07	9.8854e+06	7.52009e+06	8.52111e+06	5.86243e+06	0.925376	0.690962	0.755962	0.408367	1.46565	0.0616143	1.97449	0.0230258	1.23884	0.331618
A7ME99	ESA_01391	2-dehydro-3-deoxy-phosphogluconate aldolase	ESA_01391	2-dehydro-3-deoxy-phosphogluconate aldolase activity		1.15416e+06	1.83494e+06	1.80951e+06	1.36666e+06	1.24274e+06	1.29928e+06	1.11282e+06	682368	618773	1.18388e+06	1.18483e+06	317107	2.83518e+06	1.51001e+06	181271	1.16833e+06	288575	957538	0.814546	0.258989	0.503056	0.0429202	0.559708	0.125877	0.943287	0.914956	0.503155	0.0834494
A7MEA9	ESA_01369	Uncharacterized protein	ESA_01369			4.1087e+07	1.3913e+07	7.98401e+06	1.46534e+07	1.13039e+07	1.71322e+07	1.41679e+07	1.28604e+07	1.49451e+07	1.78312e+07	9.89252e+06	1.32106e+07	9.97733e+06	1.66131e+07	1.08671e+07	4.42981e+06	3.32237e+06	3.97257e+06	0.684133	0.555832	0.666414	0.530401	0.649916	0.520538	0.594714	0.45924	0.186155	0.169086
A7MEC1	ESA_01361	Uncharacterized protein	ESA_01361			486158	871979	503925	987101	894851	984202	639605	948851	1.10106e+06	315782	733203	1.29368e+06	134194	330493	1.01769e+06	986420	1.50412e+06	1.15985e+06	1.53924	0.0608347	1.44438	0.210345	1.2581	0.632521	0.796092	0.69087	1.9604	0.0391581
A7MEE8	ESA_01334	Trehalose 6-phosphate phosphatase	ESA_01334	metal ion binding	trehalose biosynthetic process	750545	669200	786695	656933	440759	674836	594088	580964	676755	823616	707660	831463	1.12699e+06	406127	541481	294472	429728	536551	0.803343	0.155807	0.839274	0.0616004	1.07084	0.381263	0.940245	0.853967	0.571396	0.0157107
A7MEG2	RpsP	30S ribosomal protein S16	rpsP	structural constituent of ribosome	translation	4.5798e+07	2.00599e+06	2.44788e+07	8.53131e+06	2.32407e+06	1.65246e+07	2.47377e+07	1.33356e+07	3.76343e+07	2.13241e+07	2.03286e+07	2.65461e+07	1.36914e+07	1.92941e+06	2.48589e+06	5.60777e+06	5.26527e+06	3.03577e+06	0.37879	0.323205	1.04738	0.940865	0.9435	0.920357	0.250499	0.243425	0.192422	0.199366
A7MEG8	ESA_00652	Uncharacterized protein	ESA_00652			587351	652752	532596	5.17327e+06	698394	5.89369e+06	1.8525e+06	5.03301e+06	6.74648e+06	1.56254e+06	4.94863e+06	466590	945223	150115	744419	361111	377521	382507	6.63697	0.109786	7.68996	0.0510421	3.93623	0.267917	1.03783	0.930628	0.632448	0.0035506
A7MEH7	ESA_00587	OpuAC domain-containing protein	ESA_00587	transmembrane transporter activity		2.63225e+06	2.92428e+06	2.41379e+06	4.2553e+06	1.84667e+07	3.4167e+06	4.26961e+06	1.61651e+07	3.17503e+06	2.46108e+06	2.99446e+06	3.52706e+06	2.4354e+06	3.40065e+06	1.81056e+06	4.13195e+06	7.08199e+06	5.29374e+06	3.27951	0.282845	2.96222	0.278624	1.12701	0.378932	0.959387	0.835034	2.07115	0.0308282
A7MEI6	ESA_01754	Uncharacterized protein	ESA_01754	oxidoreductase activity	mannitol metabolic process	1.38463e+06	269739	1.11304e+06	1.26949e+06	985027	1.14599e+06	1.09919e+06	1.03493e+06	1.19093e+06	230640	749242	842075	717963	192933	285088	3.37296e+06	2.12154e+06	2.52307e+06	1.22877	0.574451	1.2015	0.612324	0.658361	0.45987	0.432167	0.232532	2.89714	0.0246965
A7MEJ0	ESA_01725	DUF3656 domain-containing protein	ESA_01725			1.13849e+06	1.21765e+06	722071	367085	340787	905840	1.00354e+06	1.13336e+06	910901	1.51277e+06	1.22621e+06	1.77771e+06	2.01948e+06	1.80268e+06	1.77498e+06	321968	145272	953047	0.524237	0.111538	0.990121	0.95443	1.46731	0.0961919	1.81831	0.00815931	0.4614	0.128776
A7MEJ9	ESA_01693	Uncharacterized protein	ESA_01693	RNA helicase activity		381452	69396.4	75402.9	67473.5	219952	165161	140708	149304	119550	172409	303440	162129	132038	226987	280184	339016	159474	244988	0.86002	0.837577	0.778263	0.725915	1.21231	0.757489	1.21465	0.753148	1.41278	0.564208
A7MEN1	FrsA	Esterase FrsA	frsA	methyl indole-3-acetate esterase activity		288174	186694	410047	420421	252914	368033	452710	419667	548829	285867	322164	784071	803753	603158	611144	318068	91681.4	333854	1.1768	0.556322	1.60604	0.0764759	1.57315	0.383466	2.28051	0.0147995	0.840311	0.666515
A7MEN3	ESA_03116	M20_dimer domain-containing protein	ESA_03116	hydrolase activity	proteolysis	6.26636e+06	6.32701e+06	9.05704e+06	1.53734e+07	9.60024e+06	4.45353e+06	1.49319e+07	1.09094e+07	6.53024e+06	2.02056e+07	1.63793e+07	2.54674e+07	2.17314e+07	2.17937e+07	2.82026e+07	1.81763e+07	1.98566e+07	1.86316e+07	1.3592	0.474253	1.49519	0.240473	2.8661	0.00848524	3.31299	0.002028	2.61725	0.000370163
A7MEQ7	ESA_02456	Clp R domain-containing protein	ESA_02456	ATP binding	protein unfolding	332908	492725	505442	684893	287331	218670	1.91533e+06	630542	829875	3.42531e+06	3.02763e+06	3.82941e+06	2.76754e+06	1.50738e+06	1.72726e+06	3.63001e+06	2.56409e+06	4.10429e+06	0.894686	0.778859	2.53611	0.166099	7.72485	0.000232993	4.50927	0.0165905	7.7369	0.00286508
A7MES0	ESA_02449	DNA translocase FtsK	ESA_02449	ATP binding		72842.3	148762	91232.9	232279	1.41128e+06	250533	977983	972346	871621	1.66673e+06	1.10468e+06	90297	3.01908e+06	2.23241e+06	1.88507e+06	2.01677e+06	2.0274e+06	1.37926e+06	6.05456	0.248584	9.02052	3.55559e-05	9.14761	0.139659	22.8124	0.00249076	17.3363	0.00138575
A7MES1	ESA_02450	HTH asnC-type domain-containing protein	ESA_02450	sequence-specific DNA binding		5.36987e+06	9.69451e+06	9.64463e+06	5.00094e+06	5.29768e+06	6.17953e+06	3.89563e+06	2.60364e+06	9.39615e+06	3.39783e+06	7.16799e+06	8.13039e+06	1.35493e+07	7.65129e+06	7.21701e+06	7.02759e+06	5.6258e+06	5.39273e+06	0.666888	0.136658	0.643304	0.30981	0.756655	0.380358	1.15009	0.646253	0.730345	0.218148
A7MES2	ESA_02451	Thioredoxin reductase	ESA_02451	thioredoxin-disulfide reductase activity	removal of superoxide radicals	6.63311e+06	3.49677e+06	4.33283e+06	1.63073e+07	1.49357e+07	1.27682e+07	1.58203e+07	1.27881e+07	1.89395e+07	1.11579e+07	1.43818e+07	2.11737e+07	1.29036e+07	1.52345e+07	1.50748e+07	1.31215e+07	7.51774e+06	1.06127e+07	3.04308	0.00211145	3.28762	0.00535701	3.22993	0.0255609	2.98788	0.00134047	2.16086	0.0403778
A7MET0	ESA_02439	YcaO domain-containing protein	ESA_02439			4.11412e+06	5.02166e+06	2.25147e+06	3.19913e+06	5.60318e+06	4.56068e+06	7.99049e+06	5.50677e+06	6.11351e+06	4.6346e+06	5.04391e+06	2.03605e+06	1.737e+06	2.83276e+06	2.68177e+06	1.33036e+06	1.1396e+06	420841	1.1735	0.572227	1.72217	0.0683605	1.02874	0.934421	0.636812	0.194111	0.253863	0.0302457
A7MET2	ESA_02441	Formate C-acetyltransferase	ESA_02441	formate C-acetyltransferase activity	carbohydrate metabolic process	7.92954e+06	6.35076e+06	4.91409e+06	5.97203e+06	3.69883e+06	9.33383e+06	4.77037e+06	8.55936e+06	7.22168e+06	6.95689e+06	1.03344e+07	5.63153e+06	1.7881e+07	9.80391e+06	1.02782e+07	1.71283e+08	1.54314e+08	1.10217e+08	0.990117	0.974426	1.0707	0.764475	1.19425	0.492917	1.97782	0.0858784	22.7052	0.00159064
A7MET9	ESA_02430	Uncharacterized protein	ESA_02430	ATPase-coupled lipid transmembrane transporter activity		1.05832e+06	789506	1.33165e+06	923622	903412	428214	1.02604e+06	992208	2.32271e+06	425226	695458	715319	832855	866059	332152	394946	271331	181311	0.709313	0.24305	1.3653	0.451979	0.577453	0.0699938	0.638804	0.175837	0.26658	0.00989454
A7MEU1	IhfB	Integration host factor subunit beta	ihfB	DNA binding	DNA recombination	2.40845e+06	6.82931e+06	8.77893e+06	851094	7.69602e+06	8.19384e+06	1.31672e+07	1.56456e+06	1.15285e+07	4.38471e+06	3.74587e+06	3.62933e+06	2.91563e+06	5.0332e+06	4.26094e+06	9.21214e+06	7.77668e+06	8.23777e+06	0.929192	0.895073	1.45755	0.538109	0.652724	0.333788	0.677692	0.38439	1.40018	0.281325
A7MEU2	ESA_02433	30S ribosomal protein S1	ESA_02433	RNA binding	translation	1.19411e+08	1.22344e+08	1.5631e+08	1.25888e+08	8.88013e+07	1.37475e+08	1.17779e+08	1.25482e+08	1.23898e+08	1.07619e+08	1.10073e+08	8.79595e+07	4.6481e+07	8.19158e+07	7.86142e+07	5.3541e+07	4.98775e+07	5.31543e+07	0.88469	0.462732	0.922359	0.44153	0.767842	0.0886599	0.520043	0.0176816	0.393335	0.00248988
A7MEU3	Cmk	Cytidylate kinase	cmk	ATP binding	pyrimidine nucleotide metabolic process	9.48502e+06	7.72357e+06	1.50353e+07	1.22111e+07	1.11172e+07	1.18936e+07	1.02743e+07	9.66868e+06	5.05157e+06	6.03388e+06	8.99387e+06	6.00782e+06	4.17829e+06	5.46808e+06	4.84513e+06	4.35999e+06	3.36013e+06	3.19115e+06	1.09236	0.678844	0.775172	0.429499	0.652389	0.196877	0.449433	0.0570806	0.338398	0.0333992
A7MEV2	AsnS	Asparagine--tRNA ligase	asnS	asparagine-tRNA ligase activity	asparaginyl-tRNA aminoacylation	2.95703e+07	3.45512e+07	3.3139e+07	4.00528e+07	4.09634e+07	4.49675e+07	4.16609e+07	3.92474e+07	3.73669e+07	2.55125e+07	3.63349e+07	2.796e+07	2.38488e+07	2.45824e+07	2.39793e+07	2.02459e+07	2.48737e+07	1.66909e+07	1.29532	0.0106112	1.21607	0.0223256	0.923369	0.527673	0.7445	0.00524139	0.635514	0.0133835
A7MEV4	ESA_02413	Uncharacterized protein	ESA_02413	porin activity	ion transmembrane transport	1.9203e+06	1.33271e+06	1.74271e+06	1.72253e+06	645895	1.14477e+06	1.19925e+06	1.10467e+06	1.85748e+06	199544	912400	260372	820640	312732	257554	3.21917e+06	4.64341e+06	6.62792e+06	0.703239	0.237871	0.832992	0.39746	0.274698	0.0135924	0.278423	0.00858072	2.90058	0.0343996
A7MEV5	ESA_02414	Aminotransferase	ESA_02414	pyridoxal phosphate binding	biosynthetic process	1.82048e+07	1.94945e+07	2.45882e+07	1.25183e+07	1.90371e+07	1.93529e+07	2.0746e+07	2.13524e+07	2.09133e+07	1.33541e+07	1.42119e+07	1.3489e+07	1.65466e+07	1.17292e+07	1.66475e+07	4.17985e+07	3.70957e+07	4.17449e+07	0.817312	0.269223	1.01163	0.90779	0.659121	0.0227908	0.721226	0.084568	1.93681	0.00146151
A7MEV6	ESA_02415	Lactamase_B domain-containing protein	ESA_02415			975828	1.19372e+06	1.1126e+06	940808	885600	995098	868063	916059	1.116e+06	593624	784924	779155	345031	868673	187285	492296	436739	869486	0.859653	0.0966168	0.883607	0.267871	0.657406	0.0137702	0.426852	0.0437052	0.547971	0.030064
A7MEW6	ESA_02408	Aminopeptidase N	ESA_02408	aminopeptidase activity		1.58777e+06	2.16089e+06	2.18697e+06	164836	1.24821e+06	1.46111e+06	610642	2.06162e+06	775991	549503	1.29508e+06	2.35349e+06	4.38113e+06	2.51829e+06	2.10972e+06	3.96362e+06	2.91302e+06	3.16792e+06	0.484221	0.0842416	0.580941	0.171622	0.707266	0.358447	1.51781	0.230975	1.69225	0.0211579
A7MEX2	ESA_02396	Uncharacterized protein	ESA_02396			220428	215297	254336	186847	271826	284161	288527	296886	296005	412635	245028	131223	95607.5	195309	192736	95774.7	62401.6	118530	1.07648	0.62173	1.2773	0.00703113	1.14321	0.710549	0.700884	0.120941	0.400989	0.00250016
A7MEX4	Uup	ATP-binding protein Uup	uup	ATPase-coupled transmembrane transporter activity	DNA repair	581424	328892	520170	413029	476558	185605	397942	450994	514611	307074	336673	325175	140671	106028	251969	99131.1	117494	323482	0.751628	0.36704	0.953206	0.801809	0.677337	0.11478	0.348601	0.0241303	0.377569	0.0470845
A7MEY7	ESA_02529	Uncharacterized protein	ESA_02529	ligand-gated ion channel activity	amino acid transport	2.21061e+07	2.86718e+07	6.39672e+06	3.18684e+07	2.36044e+07	4.25901e+07	3.37422e+07	4.27246e+07	2.21842e+07	2.7436e+07	2.48168e+07	3.58526e+07	1.16981e+07	2.31239e+07	2.50808e+07	1.36554e+07	1.61515e+07	1.94906e+07	1.71515	0.187987	1.72543	0.19484	1.54099	0.235945	1.04772	0.912978	0.862229	0.719879
A7MEY9	ESA_02531	ABC transporter domain-containing protein	ESA_02531	ABC-type amino acid transporter activity		2.38043e+07	1.82374e+07	4.00338e+06	1.74437e+07	1.78031e+07	2.1723e+07	2.04596e+07	1.62292e+07	2.16182e+07	1.01716e+07	1.87564e+07	1.11498e+07	5.37798e+06	1.06612e+07	8.53904e+06	1.37317e+06	394723	1.7736e+06	1.23726	0.579859	1.2663	0.540716	0.870403	0.774529	0.533786	0.305328	0.0769135	0.0745746
A7MEZ4	ESA_02517	Uncharacterized protein	ESA_02517	ATP binding		5.57533e+06	6.37752e+06	5.61242e+06	3.91166e+06	4.96933e+06	4.9695e+06	3.08119e+06	3.99545e+06	2.97786e+06	3.24799e+06	4.54889e+06	2.82766e+06	3.1553e+06	3.40673e+06	3.78335e+06	1.60019e+06	3.32927e+06	2.91595e+06	0.788516	0.0477767	0.572408	0.00383336	0.60486	0.0163095	0.588968	0.00165032	0.446643	0.00513812
A7MEZ5	ESA_02518	Uncharacterized protein	ESA_02518	transferase activity	peptidoglycan biosynthetic process	1.02454e+07	1.2553e+07	6.48243e+06	1.45214e+07	1.08681e+07	1.64917e+07	1.60368e+07	1.16966e+07	1.34975e+07	5.12525e+06	7.31082e+06	4.95875e+06	4.17318e+06	4.45824e+06	6.87162e+06	3.6182e+06	4.00117e+06	4.38864e+06	1.43033	0.15731	1.40812	0.140489	0.594068	0.108624	0.52946	0.0796545	0.410098	0.0320041
A7MF03	ESA_02526	Outer membrane protein X	ESA_02526			1.37508e+08	1.26614e+08	2.75918e+08	1.71889e+08	1.80009e+08	2.00299e+08	1.81597e+08	1.69549e+08	1.78597e+08	1.16506e+08	2.09666e+08	1.01271e+08	1.45061e+08	1.06766e+08	8.63964e+07	4.23281e+07	3.91366e+07	3.79226e+07	1.02251	0.937799	0.980934	0.946644	0.791504	0.557975	0.626293	0.257905	0.221071	0.0433852
A7MF06	ESA_02509	Molybdopterin molybdenumtransferase	ESA_02509	metal ion binding	molybdopterin cofactor biosynthetic process	671008	829795	1.49193e+06	1.81637e+06	753331	1.56507e+06	2.00943e+06	1.51738e+06	2.09133e+06	821824	2.108e+06	1.11563e+06	1.80363e+06	2.10564e+06	2.0336e+06	2.02739e+06	1.01961e+06	701480	1.38161	0.40314	1.87726	0.0471275	1.35176	0.490935	1.98577	0.0212436	1.25253	0.621912
A7MF16	ESA_02500	Serine-type D-Ala-D-Ala carboxypeptidase	ESA_02500	serine-type D-Ala-D-Ala carboxypeptidase activity	cell wall organization	109748	568442	563922	470666	489685	486783	537424	261913	215124	495222	475299	456461	943617	478570	544899	809389	805719	162910	1.16506	0.676799	0.816724	0.698698	1.14883	0.706932	1.58366	0.31462	1.43145	0.534705
A7MF17	ESA_02501	Uncharacterized protein	ESA_02501		glutathione metabolic process	3.42348e+06	1.58529e+06	2.2139e+06	1.02774e+06	1.49638e+06	2.0081e+06	1.51403e+06	2.37777e+06	2.80371e+06	2.97717e+06	1.63081e+06	4.76484e+06	3.93672e+06	5.13462e+06	6.10789e+06	3.9643e+06	4.62213e+06	3.06152e+06	0.627499	0.214956	0.927014	0.803058	1.2977	0.534516	2.10161	0.0327744	1.61269	0.104196
A7MF39	ESA_02486	Nitroreductase domain-containing protein	ESA_02486	oxidoreductase activity		3.58232e+07	1.5466e+06	7.02248e+07	1.84515e+06	2.5784e+06	1.46638e+06	2.71166e+06	2.31661e+06	1.02273e+06	3.91006e+06	3.43532e+06	3.49922e+07	3.33127e+07	4.50798e+07	4.98612e+07	703771	673195	841879	0.0547418	0.162488	0.0562389	0.163068	0.393492	0.386626	1.19201	0.752965	0.0206223	0.15114
A7MF50	PoxB	Pyruvate dehydrogenase [ubiquinone]	poxB	flavin adenine dinucleotide binding	pyruvate catabolic process	218685	254173	482959	524500	641685	570987	284856	419954	923878	619854	506252	845992	1.42462e+06	1.48631e+06	919446	780311	854359	1.16925e+06	1.81747	0.0437415	1.70397	0.348398	2.06326	0.0593333	4.00744	0.00836478	2.93353	0.0132274
A7MF52	ESA_02468	Epimerase domain-containing protein	ESA_02468	catalytic activity		389433	321919	230001	3.57347e+06	2.38174e+06	1.77392e+06	3.38435e+06	3.53334e+06	2.51522e+06	3.99142e+06	3.8274e+06	5.17368e+06	6.08583e+06	5.15053e+06	5.56899e+06	4.04296e+06	3.95427e+06	3.98079e+06	8.21066	0.0130047	10.0206	0.000910713	13.8019	0.000708895	17.8523	4.27419e-05	12.7243	2.6115e-07
A7MF55	ESA_02086	Pyruvate kinase	ESA_02086	ATP binding		4.38002e+07	4.65476e+07	5.76943e+07	5.37233e+07	5.52138e+07	4.95946e+07	6.14952e+07	6.33582e+07	6.46037e+07	5.25406e+07	5.54586e+07	3.94296e+07	5.63299e+07	4.42702e+07	4.63052e+07	5.77947e+07	5.58504e+07	6.4469e+07	1.07086	0.486728	1.27975	0.0335806	0.995857	0.97644	0.992321	0.949759	1.20313	0.114734
A7MF56	Lpp	Major outer membrane lipoprotein Lpp	lpp	lipid binding	lipid modification	2.16993e+07	2.80895e+07	3.82033e+07	1.99257e+07	1.44303e+07	2.1611e+07	6.88625e+07	9.6222e+07	1.92304e+07	3.48596e+07	7.05714e+07	1.78768e+07	3.97404e+07	2.10548e+07	2.08597e+07	9.71206e+06	1.20242e+07	3.92801e+07	0.636047	0.112825	2.09468	0.235889	1.40135	0.509029	0.927981	0.802203	0.69343	0.445662
A7MF78	ESA_02075	Sigma-54 factor interaction domain-containing protein	ESA_02075	ATP binding	regulation of transcription, DNA-templated	346571	387667	847148	184674	357404	439217	326840	336355	491826	380101	355937	150230	153349	279937	344325	262992	91171.9	320752	0.620528	0.321898	0.730385	0.44802	0.560437	0.258929	0.491727	0.190088	0.426788	0.158642
A7MFA7	BetB	Betaine aldehyde dehydrogenase	betB	betaine-aldehyde dehydrogenase activity	glycine betaine biosynthetic process from choline	3.43575e+06	4.18893e+06	5.22432e+06	5.6748e+06	5.15233e+06	6.86507e+06	3.66199e+06	3.0576e+06	5.12019e+06	4.07923e+06	5.15357e+06	3.32991e+06	2.5537e+06	3.55643e+06	4.86347e+06	636238	1.28582e+06	1.46346e+06	1.37693	0.0899373	0.921455	0.696509	0.977719	0.903725	0.854043	0.501029	0.263485	0.00541766
A7MFC2	ESA_02026	Riboflavin synthase	ESA_02026	riboflavin synthase activity	riboflavin biosynthetic process	5.16609e+06	5.34993e+06	3.85118e+06	3.83329e+06	4.43094e+06	1.72095e+06	8.14034e+06	7.20623e+06	2.8234e+06	9.69695e+06	9.52375e+06	1.37998e+07	5.05777e+06	8.46299e+06	6.85742e+06	8.95644e+06	1.10673e+07	1.06419e+07	0.694998	0.198167	1.26468	0.498633	2.29833	0.0135247	1.41838	0.140134	2.13442	0.00244195
A7MFC7	ESA_02013	Glutaredoxin	ESA_02013	2 iron, 2 sulfur cluster binding		4.97173e+07	1.8688e+07	4.98666e+07	3.08958e+06	2.77352e+07	1.5503e+06	2.91879e+07	2.19337e+07	2.38615e+07	2.83183e+07	2.43327e+07	3.30921e+07	2.61843e+07	3.34399e+07	2.98293e+07	1.90743e+07	2.02546e+07	1.59072e+07	0.273734	0.0993883	0.633988	0.244786	0.724967	0.367112	0.756337	0.415157	0.467027	0.114681
A7MFD7	ESA_02005	Superoxide dismutase [Cu-Zn]	ESA_02005	metal ion binding		1.85793e+06	2.7318e+06	1.52887e+06	3.35519e+06	3.689e+06	4.60451e+06	3.04881e+06	3.81233e+06	3.68299e+06	3.43154e+06	626308	1.92114e+06	899964	2.25803e+06	2.67808e+06	316041	1.11053e+06	1.25712e+06	1.90382	0.0236116	1.72329	0.0264283	0.977182	0.960651	0.953824	0.89107	0.438613	0.0686993
A7MFD8	ESA_02006	Aldo_ket_red domain-containing protein	ESA_02006	D-threo-aldose 1-dehydrogenase activity		414137	1.30829e+06	427771	979655	976550	1.31465e+06	1.78177e+06	2.39676e+06	1.48392e+06	745720	1.8467e+06	1.41716e+06	900500	1.88113e+06	1.74857e+06	7.94209e+06	6.92466e+06	2.08602e+06	1.52119	0.303112	2.63345	0.0428439	1.86475	0.228258	2.10687	0.136349	7.88428	0.0543485
A7MFE2	ESA_02010	Oxidored_FMN domain-containing protein	ESA_02010	FMN binding		767695	1.15918e+06	1.08974e+06	2.37113e+06	1.03632e+06	1.30753e+06	1.48843e+06	2.50847e+06	897278	5.06428e+06	4.56751e+06	5.53624e+06	1.07779e+07	9.45023e+06	1.04558e+07	1.91303e+06	1.04613e+06	472110	1.56301	0.253489	1.62241	0.267095	5.02816	0.000184801	10.1716	2.48869e-05	1.13746	0.767001
A7MFE3	ESA_02011	Lactoylglutathione lyase	ESA_02011	lactoylglutathione lyase activity		1.09794e+07	2.5342e+07	6.1631e+06	1.3112e+07	1.79422e+07	1.46867e+07	1.15938e+07	1.514e+07	1.71599e+07	3.55026e+07	3.21548e+07	3.7118e+07	2.88336e+07	3.41726e+07	4.16196e+07	2.09077e+07	2.17006e+07	2.40571e+07	1.07665	0.863742	1.03317	0.941218	2.4662	0.0250373	2.46268	0.0390233	1.56917	0.239491
A7MFE4	ESA_02195	CSD domain-containing protein	ESA_02195	DNA binding		2.56445e+07	3.10198e+07	6.65436e+06	7.71196e+06	1.29807e+07	1.14802e+07	1.23436e+07	8.42051e+06	3.3861e+06	1.14113e+07	7.21588e+06	8.45424e+06	2.9529e+06	3.97085e+06	5.64414e+06	4.10665e+06	6.02918e+06	5.78947e+06	0.508111	0.241356	0.381407	0.170843	0.4277	0.182324	0.198486	0.0851456	0.251511	0.100162
A7MFF1	ESA_02187	Uncharacterized protein	ESA_02187			855483	1.33234e+06	1.09672e+06	921859	1.96561e+06	3.19875e+06	868745	717140	1.00034e+06	1.03576e+06	296044	2.36136e+06	993547	349299	917523	2.0738e+06	2.2494e+06	1.71394e+06	1.85299	0.237128	0.787393	0.219737	1.12441	0.836773	0.688184	0.236709	1.83805	0.01183
A7MFF9	ESA_02881	Uncharacterized protein	ESA_02881	transferase activity	isoprenoid biosynthetic process	983667	1.32143e+06	1.13503e+06	1.10855e+06	1.79371e+06	1.62703e+06	1.85169e+06	874633	1.6741e+06	898863	1.72113e+06	721768	674401	788711	566774	881308	652427	425416	1.31661	0.186912	1.27915	0.368325	0.971408	0.924033	0.590063	0.0158124	0.569501	0.0394698
A7MFG1	ESA_02883	Aldo_ket_red domain-containing protein	ESA_02883	D-threo-aldose 1-dehydrogenase activity		1.088e+06	931938	1.26263e+06	973850	916100	1.10033e+06	434398	830780	1.05634e+06	173514	423073	1.19509e+06	352044	1.34684e+06	595824	1.32506e+06	944206	944733	0.910956	0.425486	0.707227	0.193769	0.545815	0.197595	0.699057	0.35381	0.979113	0.892523
A7MFG6	ESA_02888	Riboflavin biosynthesis protein RibD	ESA_02888	5-amino-6-(5-phosphoribosylamino)uracil reductase activity	riboflavin biosynthetic process	764295	583725	682654	738493	871283	940654	666263	1.25703e+06	1.05226e+06	1.11901e+06	685321	636446	920452	1.0366e+06	1.26425e+06	851285	691447	984486	1.25595	0.0934076	1.4653	0.156625	1.20196	0.446274	1.58632	0.0250883	1.24452	0.171567
A7MFH3	ThiI	tRNA sulfurtransferase	thiI	ATP binding	thiamine biosynthetic process	860675	1.20649e+06	1.04393e+06	3.30082e+06	2.29153e+06	1.40644e+06	3.11114e+06	1.49152e+06	2.09969e+06	1.81694e+06	1.91338e+06	1.16376e+06	1.75662e+06	1.06328e+06	1.13346e+06	447367	545078	686376	2.24962	0.0802949	2.15433	0.0682492	1.5731	0.0808068	1.27072	0.310408	0.539623	0.0171664
A7MFH6	ESA_02866	Uncharacterized protein	ESA_02866			3.90956e+06	9.36115e+06	1.49832e+07	1.34226e+07	1.39531e+07	1.72595e+07	1.22839e+07	1.26845e+07	1.61155e+07	8.37098e+06	1.32117e+07	1.27195e+07	1.12806e+07	9.32259e+06	8.94664e+06	5.38513e+06	4.49626e+06	4.98415e+06	1.57978	0.185054	1.45409	0.279316	1.21407	0.600217	1.04586	0.901516	0.52614	0.236458
A7MFI0	ESA_02870	Ubiquinol oxidase subunit 2	ESA_02870	copper ion binding		1.42118e+07	2.18482e+07	3.54196e+06	5.52192e+06	2.56257e+07	7.47115e+06	2.23133e+07	6.77359e+06	2.90862e+06	1.64176e+07	2.41161e+07	2.01762e+07	1.43105e+07	1.83292e+07	1.59951e+07	4.76613e+06	4.75489e+06	6.5309e+06	0.975174	0.970454	0.807928	0.765998	1.533	0.288608	1.22809	0.609101	0.405332	0.215594
A7MFI1	ESA_02871	Cytochrome bo(3) ubiquinol oxidase subunit 1	ESA_02871	cytochrome bo3 ubiquinol oxidase activity	aerobic respiration	5.5034e+06	5.68329e+06	7.63358e+06	213044	5.78796e+06	8.10736e+06	3.40336e+06	5.67871e+06	5.60037e+06	2.40408e+06	2.76041e+06	2.5163e+06	4.41977e+06	1.97685e+06	3.4512e+06	948976	1.19637e+06	2.14542e+06	0.749637	0.554798	0.78014	0.244046	0.408113	0.00576696	0.523256	0.0385042	0.227986	0.00331767
A7MFI4	ESA_02857	PpiC domain-containing protein	ESA_02857	peptidyl-prolyl cis-trans isomerase activity		1.03428e+07	1.03282e+07	1.00006e+07	8.57157e+06	1.18171e+07	1.00635e+07	1.26097e+07	1.21218e+07	1.02603e+07	9.30333e+06	1.25008e+07	7.52611e+06	7.59419e+06	1.1244e+07	9.39568e+06	4.67505e+06	5.0426e+06	6.47175e+06	0.992845	0.94199	1.14085	0.117757	0.956265	0.774644	0.920521	0.48589	0.52783	0.000990629
A7MFI5	ESA_02858	Uncharacterized protein	ESA_02858	DNA binding		1.56736e+07	2.9011e+07	3.07498e+07	5.6012e+06	1.03205e+07	4.24348e+06	6.20862e+06	7.03988e+06	3.64463e+07	2.48437e+07	3.99769e+07	5.06394e+06	1.3819e+07	1.47401e+07	2.07532e+07	7.64861e+07	8.21962e+07	5.00387e+07	0.267321	0.0225912	0.658782	0.479909	0.926429	0.876534	0.65371	0.171583	2.76692	0.0155737
A7MFI6	Lon	Lon protease	lon	ATP binding	cellular response to heat	1.38502e+07	1.077e+07	1.75341e+07	8.52266e+06	9.39147e+06	4.97985e+06	1.17577e+07	1.0325e+07	1.05058e+07	1.0037e+07	1.41967e+07	8.68394e+06	8.62443e+06	1.0349e+07	7.928e+06	6.44131e+06	8.14769e+06	4.92223e+06	0.5431	0.0539526	0.773077	0.187222	0.780885	0.296076	0.638168	0.071184	0.462854	0.02524
A7MFI8	ClpP	ATP-dependent Clp protease proteolytic subunit	clpP	ATP-dependent peptidase activity		4.53925e+06	5.38404e+06	6.51555e+06	4.73795e+06	7.23661e+06	1.07426e+07	1.63677e+07	6.4402e+06	1.16782e+07	1.05428e+07	6.87741e+06	5.46912e+06	1.49222e+07	1.04144e+07	1.57998e+07	2.27212e+07	7.10147e+06	8.57536e+06	1.38192	0.317321	2.09784	0.108766	1.39239	0.254353	2.50239	0.00953459	2.33581	0.217952
A7MFK1	ESA_02840	Uncharacterized protein	ESA_02840			2.40083e+06	1.96547e+06	8.67931e+06	2.33439e+06	2.53246e+06	2.45888e+06	2.20857e+06	5.29954e+06	2.18359e+06	7.13969e+06	3.62283e+06	6.18443e+06	1.33513e+07	1.38897e+07	6.77826e+06	2.40081e+06	3.54384e+06	1.38857e+06	0.561547	0.429175	0.742908	0.665973	1.29905	0.618075	2.60772	0.0907612	0.562122	0.446287
A7MFN1	ESA_02808	Efflux pump membrane transporter	ESA_02808	efflux transmembrane transporter activity	xenobiotic transport	3.46933e+06	4.37737e+06	1.97686e+06	2.94535e+06	3.31663e+06	1.42848e+06	2.98779e+06	3.89771e+06	769626	2.38326e+06	4.81679e+06	1.91389e+06	5.10059e+06	4.42671e+06	2.89475e+06	2.45377e+06	1.60835e+06	2.12704e+06	0.782858	0.477042	0.779263	0.567946	0.927764	0.845733	1.26452	0.416554	0.630032	0.177778
A7MFP6	Rne	Ribonuclease E	rne	endoribonuclease activity	mRNA catabolic process	5.0908e+06	5.52236e+06	4.97781e+06	6.32761e+06	2.88837e+06	4.2173e+06	5.37758e+06	5.59216e+06	4.97631e+06	4.96832e+06	7.06881e+06	5.46076e+06	3.61144e+06	4.35675e+06	6.06846e+06	4.96111e+06	4.02065e+06	3.30576e+06	0.861607	0.517678	1.02278	0.654478	1.12231	0.387153	0.900307	0.525604	0.788118	0.0957174
A7MFQ7	ESA_02257	23S rRNA accumulation protein YceD	ESA_02257			7.66132e+06	3.12108e+06	2.36893e+06	2.13032e+06	1.15327e+06	2.322e+06	1.90764e+06	1.7789e+06	1.88391e+06	2.02072e+06	2.94284e+06	2.47532e+06	973157	1.07596e+06	1.39274e+06	991142	2.99841e+06	997185	0.426238	0.211384	0.423566	0.201188	0.565637	0.318947	0.261712	0.122653	0.379181	0.201616
A7MFQ9	ESA_02259	Uncharacterized protein	ESA_02259			3.38423e+06	667677	2.02254e+06	873037	2.24852e+06	1.12221e+06	1.43885e+06	2.91432e+06	5.68993e+06	576714	864880	599085	1.77895e+06	1.47047e+06	1.75981e+06	2.37284e+06	4.66019e+06	2.50497e+06	0.698627	0.531077	1.65334	0.41973	0.335945	0.163821	0.824641	0.67658	1.57019	0.344969
A7MFR0	ESA_02260	Pseudouridine synthase	ESA_02260	pseudouridine synthase activity	pseudouridine synthesis	2.40135e+06	1.17241e+06	1.56709e+06	1.08166e+06	3.5767e+06	6.36553e+06	1.11799e+06	6.01257e+06	1.42018e+06	3.73982e+06	948263	3.08755e+06	1.83127e+06	2.4607e+06	1.99003e+06	800112	935485	417449	2.14437	0.279361	1.6633	0.522672	1.51252	0.392718	1.22198	0.404567	0.418812	0.0648484
A7MFR4	ESA_02249	3-oxoacyl-[acyl-carrier-protein] synthase 2	ESA_02249	3-oxoacyl-[acyl-carrier-protein] synthase activity	fatty acid biosynthetic process	1.09825e+06	1.22965e+07	1.47504e+07	1.34613e+07	1.15518e+07	1.35645e+07	1.22778e+07	1.23921e+07	1.66829e+07	9.70371e+06	1.18117e+07	6.45593e+06	6.37805e+06	8.60831e+06	8.24757e+06	298962	9.00811e+06	758823	1.37066	0.459415	1.46927	0.378015	0.993822	0.9903	0.825503	0.720216	0.357642	0.299975
A7MFR7	ESA_02252	3-oxoacyl-[acyl-carrier-protein] reductase	ESA_02252	3-oxoacyl-[acyl-carrier-protein] reductase (NADPH) activity	fatty acid biosynthetic process	7.86936e+07	8.83049e+07	1.24678e+08	7.75939e+07	6.89321e+07	1.11506e+08	9.21685e+07	1.02016e+08	1.16612e+08	6.69176e+07	9.10185e+07	5.38925e+07	3.9154e+07	4.64323e+07	4.71034e+07	4.0935e+07	3.76502e+07	3.79991e+07	0.88465	0.588656	1.06555	0.705573	0.726245	0.207723	0.454921	0.0204145	0.399704	0.0141882
A7MFR8	ESA_02253	Malonyl CoA-acyl carrier protein transacylase	ESA_02253	[acyl-carrier-protein] S-malonyltransferase activity	fatty acid biosynthetic process	1.44442e+07	1.19779e+07	1.2421e+07	7.08804e+06	3.5827e+07	5.38137e+06	4.97325e+06	5.01566e+06	5.13989e+06	1.15476e+07	5.82815e+06	9.63601e+06	2.39014e+07	1.08081e+07	1.37299e+07	8.92372e+06	1.14776e+07	1.19244e+07	1.24337	0.766314	0.389484	0.000484434	0.695406	0.0992943	1.24705	0.472812	0.832211	0.145527
A7MFR9	LpoB	Penicillin-binding protein activator LpoB	lpoB	enzyme regulator activity	peptidoglycan biosynthetic process	9.39992e+06	7.68381e+06	4.54041e+06	6.05927e+06	7.2227e+06	7.17739e+06	8.48599e+06	8.63764e+06	7.09873e+06	7.3255e+06	7.10537e+06	7.04577e+06	3.00308e+06	4.61693e+06	5.80689e+06	3.76966e+06	3.99907e+06	4.99795e+06	0.946136	0.805103	1.12015	0.59574	0.993179	0.974135	0.620922	0.17071	0.590391	0.115348
A7MFS1	ESA_02241	HIT domain-containing protein	ESA_02241	catalytic activity		3.62714e+07	4.40111e+07	3.19406e+07	1.43371e+07	1.93957e+07	1.84044e+07	3.05751e+07	4.03727e+07	2.04383e+07	2.21806e+07	4.36409e+07	2.61606e+07	3.06493e+07	3.26049e+07	3.22387e+07	5.52951e+07	1.65681e+07	6.20672e+07	0.464585	0.00653516	0.814325	0.361729	0.819636	0.417886	0.85092	0.194403	1.19343	0.646306
A7MFS3	ESA_02243	EIICB-Glc	ESA_02243	glucose transmembrane transporter activity	phosphoenolpyruvate-dependent sugar phosphotransferase system	7.46012e+06	8.13777e+06	8.43583e+06	5.89502e+06	3.8013e+06	2.12731e+06	5.21498e+06	6.95368e+06	5.49546e+06	4.86356e+06	3.69645e+06	4.7008e+06	7.29393e+06	4.76548e+06	2.30191e+06	1.31913e+07	1.0654e+07	5.07525e+06	0.49196	0.0225593	0.734972	0.0255189	0.551758	0.00151773	0.597549	0.0933088	1.20333	0.536871
A7MFS9	ESA_02235	Pyr_redox_2 domain-containing protein	ESA_02235	oxidoreductase activity		1.09493e+06	217860	1.74304e+06	774745	1.75785e+06	854568	1.37197e+06	282986	628124	1.54054e+06	1.56892e+06	238960	4.88257e+06	1.38643e+06	1.85657e+06	871087	670079	607263	1.10843	0.848713	0.747121	0.661897	1.09574	0.883129	2.65904	0.225777	0.703058	0.537488
A7MFT7	LolD	Lipoprotein-releasing system ATP-binding protein LolD	lolD	ATPase-coupled transmembrane transporter activity	lipoprotein localization to membrane	1.4288e+06	1.41804e+06	1.83561e+06	1.2971e+06	1.22405e+06	2.25474e+06	1.30903e+06	1.14849e+06	1.39696e+06	761660	1.19812e+06	1.01401e+06	2.23349e+06	1.29055e+06	746047	558719	541272	941972	1.01996	0.935096	0.823177	0.150576	0.635093	0.0380608	0.911935	0.77797	0.436089	0.00973492
A7MFT9	Mfd	Transcription-repair-coupling factor	mfd	ATP binding	regulation of transcription, DNA-templated	70950.4	67741.9	162817	112735	202979	203118	258670	358762	210335	170402	106016	73355.3	67625.1	65862.5	179798	247124	237781	371694	1.72078	0.16991	2.74541	0.030857	1.16007	0.722678	1.03906	0.939883	2.84104	0.0254628
A7MFU3	PepT	Peptidase T	pepT	metallopeptidase activity	peptide catabolic process	600562	703029	3.40745e+06	833656	1.47306e+06	1.35136e+06	2.03291e+06	1.5405e+06	1.09362e+06	1.43545e+06	1.39213e+06	836333	661116	1.18391e+06	1.09336e+06	4.60219e+06	5.58714e+06	4.45647e+06	0.776488	0.72772	0.990657	0.988517	0.777729	0.72897	0.623724	0.56096	3.10882	0.028274
A7MFU5	PotA	Spermidine/putrescine import ATP-binding protein PotA	potA	ABC-type putrescine transporter activity		419380	529057	545314	419505	585161	514882	616582	283790	493511	597229	721503	248311	248508	470305	510244	1.02437e+06	1.30047e+06	1.17198e+06	1.01727	0.89672	0.933143	0.766834	1.04907	0.87611	0.8228	0.384832	2.34097	0.00169139
A7MFU8	ESA_02209	Isocitrate dehydrogenase [NADP]	ESA_02209	isocitrate dehydrogenase (NADP+) activity	glyoxylate cycle	1.33879e+07	1.5759e+07	1.26559e+07	1.55748e+07	1.25857e+07	1.25624e+07	1.69677e+07	1.95957e+07	2.09174e+07	2.25585e+07	2.46221e+07	2.62012e+07	2.91636e+07	2.5279e+07	2.41406e+07	3.8071e+07	3.6814e+07	4.14097e+07	0.974167	0.805755	1.37505	0.0248074	1.75543	0.00172266	1.87985	0.00235747	2.78199	0.000116516
A7MFU9	ESA_02210	Pseudouridine synthase	ESA_02210	pseudouridine synthase activity	pseudouridine synthesis	812372	689611	1.08524e+06	674803	384890	1.18752e+06	348269	1.02948e+06	990453	312830	580327	4.44075e+06	137756	441687	436036	1.30523e+06	1.39171e+06	1.53757e+06	0.86858	0.687804	0.915345	0.784694	2.06163	0.531605	0.392498	0.02728	1.6367	0.0153133
A7MFV4	ESA_02215	Adenylosuccinate lyase	ESA_02215	(S)-2-(5-amino-1-(5-phospho-D-ribosyl)imidazole-4-carboxamido)succinate AMP-lyase (fumarate-forming) activity	'de novo' AMP biosynthetic process	4.49947e+06	416518	389972	4.56834e+06	3.82861e+06	2.24061e+06	4.91669e+06	2.33956e+06	2.74773e+06	2.34151e+06	2.46171e+06	1.83824e+06	3.03286e+06	1.6111e+06	1.57177e+06	2.88299e+06	3.4941e+06	1.63781e+06	2.00483	0.309551	1.88542	0.378372	1.2517	0.762958	1.17146	0.844299	1.51055	0.572409
A7MFV5	ESA_02216	Uncharacterized protein	ESA_02216	DNA binding	phosphorelay signal transduction system	1.28188e+06	1.52289e+06	1.28121e+06	1.57408e+06	1.60829e+06	2.03962e+06	1.36205e+06	1.56281e+06	1.84278e+06	806506	1.0878e+06	3.42723e+06	2.57847e+06	1.11817e+06	2.33364e+06	3.75448e+06	856516	1.4859e+06	1.27803	0.089913	1.16683	0.230869	1.30239	0.64753	1.47585	0.230503	1.49215	0.490386
A7MFW5	OmpA	Outer membrane protein A	ompA	porin activity	ion transmembrane transport	5.54227e+08	6.4235e+08	7.33296e+08	6.95631e+08	6.49965e+08	9.94083e+08	4.53593e+08	8.38812e+08	7.39252e+08	5.50137e+08	6.85304e+08	4.72385e+08	5.17651e+08	4.64084e+08	3.94055e+08	2.822e+08	2.00691e+08	2.42274e+08	1.21235	0.317281	1.05274	0.801795	0.884942	0.411907	0.712891	0.0424897	0.375758	0.00211179
A7MFY2	ESA_02370	NAD(P)H dehydrogenase (quinone)	ESA_02370	flavin adenine dinucleotide binding		1.21818e+07	3.59702e+07	4.16899e+07	1.87143e+07	3.57632e+07	2.15364e+07	3.96858e+07	4.14851e+07	1.26653e+07	2.239e+07	2.12103e+07	3.01612e+07	2.84297e+07	3.17729e+07	3.46925e+07	4.7071e+07	4.03204e+07	5.16793e+07	0.846085	0.682295	1.04446	0.923244	0.821014	0.601301	1.05624	0.863846	1.54795	0.163184
A7MFY3	ESA_02371	Uncharacterized protein	ESA_02371			5.49617e+06	7.8911e+06	8.43767e+06	2.84388e+06	1.33495e+06	2.6859e+07	2.15656e+06	1.48593e+07	9.78033e+06	2.50531e+06	1.62686e+07	1.02586e+07	2.2366e+06	3.15392e+06	3.83964e+06	7.94783e+06	5.20053e+06	7.46992e+06	1.42213	0.73067	1.22778	0.68531	1.33024	0.588034	0.422918	0.0144525	0.944712	0.761648
A7MFZ1	ESA_02357	Bifunctional protein PutA	ESA_02357	1-pyrroline-5-carboxylate dehydrogenase activity	proline biosynthetic process	550172	709021	504683	421139	425203	106236	64423.5	447375	479759	609109	410245	246647	115711	395647	318607	1.19128e+06	889842	1.89373e+06	0.540048	0.0918128	0.562147	0.154904	0.717738	0.244483	0.470535	0.040156	2.25347	0.0722904
A7MG32	ESA_02284	GST N-terminal domain-containing protein	ESA_02284	glutathione oxidoreductase activity	glutathione metabolic process	1.84295e+07	8.10649e+06	2.82088e+07	2.90815e+07	2.12053e+07	1.67304e+07	2.52507e+07	2.47282e+07	1.82721e+07	1.82059e+07	2.10208e+07	1.64669e+07	1.24412e+07	1.55889e+07	1.31396e+07	1.93951e+07	1.62097e+07	1.47785e+07	1.22418	0.581743	1.24672	0.509408	1.01733	0.960179	0.752031	0.484605	0.920332	0.819346
A7MG35	SolA	N-methyl-L-tryptophan oxidase	solA	flavin adenine dinucleotide binding		649442	886781	504405	1.63744e+06	1.94838e+06	1.56063e+06	2.40719e+06	2.01456e+06	1.17211e+06	1.41409e+06	721554	934625	3.26188e+06	1.49415e+06	1.09862e+06	3.22882e+06	2.53538e+06	2.76132e+06	2.52199	0.00312749	2.74125	0.0359168	1.50457	0.214981	2.86904	0.132455	4.17789	0.000746137
A7MG40	ESA_02279	GFO_IDH_MocA domain-containing protein	ESA_02279	nucleotide binding		303167	654240	586436	548627	612203	552058	525191	641504	602692	590582	578266	513723	968874	582645	356778	736931	604117	611878	1.1095	0.633917	1.14609	0.541653	1.08986	0.696138	1.23607	0.591489	1.26498	0.304302
A7MG47	ESA_03443	Uncharacterized protein	ESA_03443		transmembrane transport	407641	418195	429010	400523	493871	394330	370150	446303	467126	308515	344537	261711	310080	318191	331934	132716	132248	142647	1.027	0.74785	1.0229	0.766352	0.728984	0.0101932	0.765197	0.000378892	0.324828	2.30651e-06
A7MG49	PepA	Probable cytosol aminopeptidase	pepA	manganese ion binding		1.43151e+06	2.44073e+06	655727	4.09457e+06	3.04418e+06	1.51192e+06	4.0127e+06	2.88321e+06	3.61416e+06	3.5026e+06	3.27827e+06	1.99368e+06	2.46153e+06	1.88728e+06	3.34711e+06	498978	1.11752e+06	747741	1.9105	0.205793	2.32115	0.031372	1.93786	0.112683	1.69964	0.189507	0.522141	0.257826
A7MG54	ESA_03438	PKS_ER domain-containing protein	ESA_03438	oxidoreductase activity		2.89608e+06	1.29256e+06	1.72673e+06	3.05079e+06	1.88598e+06	1.5665e+06	4.43727e+06	5.20134e+06	1.52718e+06	5.29205e+06	3.09346e+06	2.81077e+06	1.04416e+07	6.14945e+06	9.43636e+06	6.44468e+06	3.90138e+06	5.43887e+06	1.09938	0.780612	1.88759	0.223933	1.89275	0.127897	4.39996	0.00832741	2.66846	0.0202229
A7MG78	ESA_03414	HTH lacI-type domain-containing protein	ESA_03414	DNA binding	regulation of transcription, DNA-templated	369948	389891	465974	408063	465367	402781	357656	725212	575068	295517	342524	253343	82258.7	123504	165329	559293	155519	638025	1.04111	0.660392	1.35252	0.262842	0.727178	0.0459349	0.302731	0.00166434	1.10362	0.794768
A7MG91	ESA_03395	Uncharacterized protein	ESA_03395		response to oxidative stress	3.09198e+06	3.95111e+06	4.79425e+06	3.83954e+06	3.94984e+06	8.32912e+06	5.18816e+06	9.14274e+06	9.28341e+06	4.07719e+07	1.08083e+07	1.07602e+07	1.08061e+07	3.17937e+07	3.43618e+07	1.44306e+06	3.63139e+06	1.26059e+06	1.36167	0.41152	1.9949	0.0515644	5.26641	0.167843	6.50159	0.0439712	0.535175	0.113058
A7MG92	DnaT	Primosomal protein 1	dnaT		DNA replication, synthesis of RNA primer	1.80201e+06	577921	1.21931e+06	1.04511e+06	965305	1.12138e+06	1.13499e+06	959984	1.29079e+06	594393	735882	710363	528453	469613	542035	209316	181813	425061	0.870124	0.6845	0.940689	0.855392	0.566963	0.218413	0.427896	0.124685	0.226767	0.0623537
A7MGB6	ESA_03376	Uncharacterized protein	ESA_03376			5.94971e+07	8.63225e+07	5.32268e+07	7.95584e+07	6.29905e+07	3.63314e+07	8.4102e+07	4.49192e+07	2.87793e+07	4.13322e+08	3.35747e+08	3.8863e+08	2.43929e+08	3.23365e+08	3.36494e+08	9.53834e+07	5.94137e+07	1.0744e+08	0.898687	0.699004	0.792783	0.51576	5.71575	0.000235644	4.54059	0.00155692	1.31747	0.298374
A7MGB9	ESA_04345	DD-transpeptidase	ESA_04345	penicillin binding	peptidoglycan biosynthetic process	360053	191026	421557	660960	556375	345769	193982	442995	343109	51466.1	219854	110248	199435	144956	265832	100659	82352	69138.4	1.60708	0.163577	1.00766	0.981363	0.392303	0.0807428	0.627391	0.19302	0.259244	0.0259487
A7MGC7	ESA_04334	Uncharacterized protein	ESA_04334	DNA binding	phosphorelay signal transduction system	3.58517e+06	6.4316e+06	6.25589e+06	6.8437e+06	6.57188e+06	8.35759e+06	6.7198e+06	1.17549e+07	7.03197e+06	1.01072e+07	6.65757e+06	7.14146e+06	2.24147e+07	1.79724e+07	1.54321e+07	4.02232e+06	5.62729e+06	7.92621e+06	1.33802	0.163432	1.56746	0.175318	1.4691	0.147197	3.43025	0.0041586	1.08008	0.780871
A7MGD3	ESA_04327	DUF1471 domain-containing protein	ESA_04327			2.45817e+07	7.01747e+06	2.40284e+07	1.8406e+07	2.34678e+07	3.38931e+07	2.74232e+07	2.08666e+07	1.94545e+07	1.87672e+07	2.47998e+07	2.3642e+07	1.61554e+07	1.49277e+07	1.99594e+07	2.35126e+07	2.05717e+07	3.32607e+07	1.36204	0.412716	1.21782	0.554287	1.2082	0.558345	0.917576	0.810276	1.39041	0.354782
A7MGD7	ESA_04332	S1 motif domain-containing protein	ESA_04332	nucleic acid binding	nucleobase-containing compound metabolic process	5.28593e+06	4.06154e+06	4.64609e+06	3.22267e+06	4.89698e+06	3.4371e+06	3.55919e+06	3.09231e+06	6.3312e+06	2.50928e+06	2.44867e+06	1.82534e+06	1.62673e+06	1.68383e+06	2.6439e+06	1.82246e+06	1.67551e+06	1.73116e+06	0.825862	0.269237	0.927763	0.76876	0.484744	0.004445	0.425514	0.00518711	0.373681	0.00120354
A7MGE3	ESA_04316	Glycerol-3-phosphate dehydrogenase	ESA_04316	sn-glycerol-3-phosphate:ubiquinone-8 oxidoreductase activity	glycerol-3-phosphate metabolic process	1.82112e+06	1.45302e+06	701389	3.15101e+06	1.55521e+06	2.31477e+06	2.9801e+06	2.36216e+06	1.5479e+06	5.79172e+06	4.51335e+06	5.87e+06	5.37652e+06	6.2361e+06	5.35674e+06	4.23484e+07	5.93568e+07	3.0082e+07	1.76605	0.147624	1.73314	0.140547	4.06866	0.0017784	4.26846	0.000591348	33.1496	0.00740801
A7MGE4	GlpE	Thiosulfate sulfurtransferase GlpE	glpE	thiosulfate sulfurtransferase activity	glycerol metabolic process	1.22671e+06	1.57198e+06	1.30163e+06	1.54291e+06	2.0053e+06	2.09551e+06	2.61388e+06	5.11188e+06	2.43154e+06	2.44231e+06	2.05114e+06	1.80399e+06	2.31601e+06	1.88197e+06	2.47886e+06	1.04461e+06	1.11545e+06	3.62686e+06	1.37641	0.0624347	2.47719	0.0813123	1.53584	0.0264758	1.62837	0.0142041	1.41133	0.547031
A7MGF0	Asd	Aspartate-semialdehyde dehydrogenase	asd	aspartate-semialdehyde dehydrogenase activity	'de novo' L-methionine biosynthetic process	1.47529e+06	3.11555e+06	1.90048e+06	4.06397e+06	2.29548e+06	2.47584e+06	2.1943e+06	4.04752e+06	1.77092e+06	3.61337e+06	3.68477e+06	4.74512e+06	4.50556e+06	5.54965e+06	5.9143e+06	5.68704e+06	6.31748e+06	4.0128e+06	1.36109	0.354319	1.23438	0.584799	1.85529	0.0391506	2.46013	0.00818069	2.4675	0.0198311
A7MGF1	GlgB	1,4-alpha-glucan branching enzyme GlgB	glgB	1,4-alpha-glucan branching enzyme activity	glycogen biosynthetic process	64143.5	353710	457277	55612.7	85337.9	336038	241063	170901	93718.9	688014	230787	267011	758884	646876	480947	1.2574e+06	849444	1.7064e+06	0.545049	0.419061	0.577837	0.380663	1.35501	0.6112	2.15592	0.0773911	4.35734	0.0232894
A7MGG3	ESA_04295	Uncharacterized protein	ESA_04295			1.22579e+07	1.78677e+07	9.477e+06	1.93535e+07	1.74918e+07	1.47021e+07	2.33545e+07	2.70033e+07	1.61789e+07	4.5001e+07	4.62657e+07	3.59029e+07	1.63091e+07	2.94886e+07	2.75286e+07	9.75321e+06	1.33599e+07	1.79564e+07	1.30162	0.229948	1.68011	0.0895414	3.21114	0.00204207	1.85155	0.0787962	1.03704	0.893347
A7MGH6	Tpx	Thiol peroxidase	tpx	thioredoxin peroxidase activity		5.99232e+07	4.28221e+07	8.59158e+07	7.32862e+07	5.12221e+07	6.72899e+07	7.46463e+07	5.16593e+07	6.70398e+07	6.56907e+07	6.41303e+07	1.00629e+08	6.26126e+07	5.66937e+07	6.93494e+07	3.12158e+07	2.87299e+07	4.57005e+07	1.01663	0.944651	1.02483	0.917944	1.22151	0.465587	0.999972	0.999897	0.559979	0.111611
A7MGL0	ESA_01616	ATPase_AAA_core domain-containing protein	ESA_01616	ATP binding		605986	658009	1.24491e+06	1.18769e+06	868998	1.4654e+06	1.04413e+06	1.00262e+06	1.25683e+06	140346	820122	1.57505e+06	133683	953450	885916	2.21052e+06	2.69398e+06	1.21902e+06	1.40383	0.275629	1.31674	0.293934	1.01061	0.98561	0.786417	0.62028	2.44071	0.0660574
A7MGM3	ESA_03224	HTH gntR-type domain-containing protein	ESA_03224	DNA binding		419729	1.71196e+06	897993	2.42042e+06	2.12025e+06	1.97485e+06	2.67137e+06	2.4718e+06	2.19073e+06	1.77053e+06	1.9927e+06	2.25135e+06	2.58561e+06	2.15368e+06	2.20664e+06	80851.2	314406	120246	2.15056	0.0437021	2.42068	0.0234237	1.98522	0.0685653	2.29263	0.0312113	0.170151	0.0945174
A7MGM8	ESA_03229	N-acetylmuramoyl-L-alanine amidase domain-containing protein	ESA_03229	N-acetylmuramoyl-L-alanine amidase activity	peptidoglycan catabolic process	445406	418968	308838	788895	709257	581121	501423	568569	692353	430238	531132	440061	356964	393640	325450	485249	421905	557384	1.77229	0.0147858	1.50215	0.0482008	1.19453	0.222578	0.917187	0.522182	1.24832	0.165231
A7MGM9	ESA_03216	Aconitate hydratase B	ESA_03216	2-methylisocitrate dehydratase activity	tricarboxylic acid cycle	1.62406e+06	2.03633e+06	2.74528e+06	2.03079e+06	2.44492e+06	3.48885e+06	1.68028e+06	1.37026e+06	1.80994e+06	1.09776e+06	825025	1.58558e+06	2.27913e+06	1.36767e+06	1.37714e+06	3.4492e+06	4.03354e+06	5.70113e+06	1.24336	0.393167	0.758778	0.217714	0.547697	0.0712277	0.784297	0.359722	2.05816	0.0394417
A7MGN3	ESA_03220	Dihydrolipoyl dehydrogenase	ESA_03220	dihydrolipoyl dehydrogenase activity	cell redox homeostasis	4.36827e+07	6.89743e+07	7.69224e+07	4.83805e+07	7.02312e+07	2.60773e+07	4.9007e+07	4.86993e+07	4.30477e+07	5.21198e+07	5.08148e+07	7.81189e+07	8.19131e+07	6.82629e+07	6.69031e+07	4.01524e+07	3.26004e+07	3.60888e+07	0.76321	0.408305	0.742454	0.186047	0.955027	0.842379	1.14506	0.455638	0.574121	0.0585519
A7MGN5	ESA_03222	Acetyltransferase component of pyruvate dehydrogenase complex	ESA_03222	dihydrolipoyllysine-residue acetyltransferase activity	glycolytic process	6.21005e+07	3.92831e+07	4.10806e+07	3.63047e+07	4.81518e+07	1.2854e+07	3.55059e+07	3.87407e+07	3.12071e+07	5.11698e+07	5.49238e+07	6.27177e+07	6.97517e+07	5.14423e+07	5.08385e+07	2.7374e+07	2.17998e+07	2.94955e+07	0.683052	0.301469	0.740212	0.181785	1.18494	0.337952	1.20755	0.362618	0.552204	0.0503096
A7MGN6	ESA_03223	Pyruvate dehydrogenase E1 component	ESA_03223	metal ion binding		1.43358e+08	1.55054e+08	1.38617e+08	1.07423e+08	1.18301e+08	1.05335e+08	1.40819e+08	1.21323e+08	1.33219e+08	1.41441e+08	1.4962e+08	1.24119e+08	1.46346e+08	1.55866e+08	1.30257e+08	6.07666e+07	6.05046e+07	6.01387e+07	0.757524	0.00504424	0.90466	0.137162	0.950008	0.462178	0.989567	0.873097	0.415099	6.35772e-05
A7MGN7	ESA_03208	Uncharacterized protein	ESA_03208	oxidoreductase activity, acting on CH-OH group of donors		5.0509e+06	3.00587e+06	1.63518e+06	2.46111e+06	4.9382e+06	3.9686e+06	2.12216e+06	5.19866e+06	4.39724e+06	5.69984e+06	9.21879e+06	7.35598e+06	1.33566e+07	8.1862e+06	8.00493e+06	202088	190139	543571	1.17292	0.672386	1.20905	0.644164	2.29826	0.0418648	3.04869	0.0303999	0.0965541	0.0431925
A7MGP1	SpeE	Polyamine aminopropyltransferase	speE	spermidine synthase activity	spermidine biosynthetic process	3.48896e+06	1.95228e+06	3.58317e+06	1.19689e+06	2.7249e+06	1.5489e+06	1.59528e+06	1.95585e+06	1.73901e+06	2.29234e+06	1.88952e+06	2.58229e+06	1.7117e+06	2.58011e+06	2.50482e+06	1.58046e+06	1.6679e+06	1.84758e+06	0.606209	0.166818	0.586204	0.0820554	0.74954	0.253599	0.753138	0.281575	0.564684	0.0704306
A7MGQ1	ESA_03205	ABC transporter domain-containing protein	ESA_03205	ATPase-coupled transmembrane transporter activity		2.23643e+06	1.86488e+06	1.82711e+06	2.01873e+06	2.70218e+06	902547	1.28272e+06	1.18026e+06	2.30653e+06	1.24074e+06	1.34602e+06	6.90803e+06	1.20845e+06	1.40558e+06	1.05408e+06	322143	613137	882973	0.948559	0.859976	0.804517	0.369711	1.60157	0.560783	0.618733	0.0104066	0.306701	0.00275297
A7MGQ2	ESA_03206	Carbonic anhydrase	ESA_03206	carbonate dehydratase activity	carbon utilization	2.12796e+07	2.39023e+07	1.89588e+07	2.70738e+07	2.66964e+07	2.14822e+07	2.56464e+07	2.41947e+07	2.08552e+07	2.71311e+07	2.75279e+07	3.45418e+07	3.14975e+07	2.90265e+07	3.19435e+07	4.81741e+06	8.0419e+06	6.44651e+06	1.17324	0.182738	1.10221	0.338658	1.39071	0.0405407	1.44164	0.00505259	0.300992	0.000932946
A7MGQ3	ESA_03207	Hypoxanthine phosphoribosyltransferase	ESA_03207	guanine phosphoribosyltransferase activity	IMP salvage	5.51012e+06	4.31141e+06	4.94722e+06	5.06134e+06	6.29458e+06	4.56604e+06	6.15985e+06	3.07216e+06	3.00917e+06	7.17093e+06	8.11148e+06	7.12222e+06	5.67727e+06	9.26262e+06	7.66686e+06	2.69462e+06	5.21102e+06	3.40798e+06	1.07808	0.568637	0.828857	0.484936	1.51703	0.00575511	1.53072	0.0752011	0.766052	0.23519
A7MGQ4	ESA_03191	Penicillin-binding protein 1B	ESA_03191	penicillin binding	cell wall organization	1.24808e+06	1.54174e+06	1.05283e+06	613651	1.20363e+06	1.43243e+06	1.23112e+06	2.58116e+06	1.09712e+06	1.59195e+06	2.18044e+06	993957	1.37907e+06	2.50461e+06	857972	1.07787e+06	669150	828391	0.845699	0.522402	1.27761	0.512076	1.24038	0.453032	1.23395	0.585728	0.670218	0.0848211
A7MGQ8	DksA	RNA polymerase-binding transcription factor DksA	dksA	zinc ion binding	regulation of gene expression	4.2922e+06	1.31917e+07	2.84844e+06	4.30251e+06	4.38883e+06	4.23465e+06	1.21655e+07	3.04117e+06	4.46172e+06	1.22109e+06	2.47474e+06	4.79398e+06	2.75036e+06	1.39005e+06	6.37236e+06	8.07163e+06	7.82493e+06	8.10447e+06	0.635737	0.487826	0.967346	0.961425	0.417553	0.310098	0.517047	0.409837	1.18044	0.72464
A7MGR1	ESA_03198	PolyA_pol_arg_C domain-containing protein	ESA_03198			2.2168e+06	1.85902e+06	3.39962e+06	2.46168e+06	2.74952e+06	2.20727e+06	2.68829e+06	2.53258e+06	2.55821e+06	1.7579e+06	1.92066e+06	1.5043e+06	978315	922341	1.37543e+06	1.66273e+06	1.64033e+06	1.28331e+06	0.99238	0.971014	1.04062	0.839358	0.693318	0.187319	0.438247	0.045235	0.613525	0.116086
A7MGS3	ESA_03179	Periplasmic serine endoprotease DegP-like	ESA_03179	serine-type endopeptidase activity		2.82789e+06	1.26904e+06	731350	5.24289e+06	4.47139e+06	2.85561e+06	2.65267e+06	5.8404e+06	3.13212e+06	2.2508e+07	9.38735e+06	4.03476e+07	7.94702e+07	6.07149e+07	4.85933e+07	1.5169e+07	1.94421e+07	1.12181e+07	2.60339	0.0521523	2.40773	0.126018	14.9625	0.066873	39.0984	0.00242958	9.49184	0.00511134
A7MGS8	Dxr	1-deoxy-D-xylulose 5-phosphate reductoisomerase	dxr	1-deoxy-D-xylulose-5-phosphate reductoisomerase activity	isopentenyl diphosphate biosynthetic process, methylerythritol 4-phosphate pathway	768405	2.19349e+06	1.03559e+06	523720	686271	951095	831691	855447	1.0434e+06	416606	906681	374678	444289	301614	381390	234508	377910	354846	0.540612	0.249494	0.683066	0.393887	0.424759	0.177899	0.282001	0.094971	0.241968	0.0831517
A7MGS9	Frr	Ribosome-recycling factor	frr		translational termination	3.15591e+07	3.65261e+07	3.03199e+07	1.85459e+07	2.10611e+07	2.09788e+07	2.36733e+07	1.96936e+07	1.83872e+07	1.24568e+07	1.52532e+07	1.97363e+07	1.94553e+07	2.86744e+07	2.03116e+07	2.03632e+07	2.20866e+07	2.16356e+07	0.615677	0.00366256	0.627549	0.00783192	0.482153	0.0039502	0.695505	0.0461876	0.651241	0.00433652
A7MGT3	Map	Methionine aminopeptidase	map	metal ion binding	protein initiator methionine removal	354332	4.06663e+06	5.02509e+06	2.92226e+06	2.54394e+06	3.76373e+06	5.65594e+06	2.86854e+06	982926	5.08682e+06	4.14763e+06	6.3953e+06	4.09498e+06	4.53143e+06	6.56395e+06	1.474e+06	450675	378173	0.977121	0.963244	1.0065	0.992204	1.65463	0.258539	1.60812	0.301326	0.243789	0.180032
A7MGT6	ESA_03164	Chaperone protein Skp	ESA_03164	unfolded protein binding		2.03691e+07	2.06196e+07	1.57979e+07	8.63925e+06	7.67253e+06	1.76415e+07	1.1014e+07	8.20372e+06	1.16819e+07	1.95809e+07	1.27739e+07	1.2446e+07	7.31583e+06	7.89941e+06	8.77576e+06	2.40789e+07	2.96649e+07	2.66308e+07	0.597911	0.0979757	0.544137	0.0103928	0.788933	0.22737	0.422477	0.00253487	1.41538	0.0250216
A7MGU0	GuaB	Inosine-5'-monophosphate dehydrogenase	guaB	IMP dehydrogenase activity	GMP biosynthetic process	1.10528e+07	4.98152e+06	7.6303e+06	3.66357e+06	8.76234e+06	2.62965e+06	7.14832e+06	2.56287e+06	3.16695e+06	7.94495e+06	6.37732e+06	4.01414e+06	2.69848e+06	5.21135e+06	3.8304e+06	5.98659e+06	5.57575e+06	5.7106e+06	0.636206	0.329157	0.544194	0.188538	0.774846	0.444533	0.496109	0.104808	0.729906	0.293065
A7MGU5	ESA_00747	Ancillary SecYEG translocon subunit	ESA_00747	protein-containing complex binding		2.26575e+06	2.78973e+06	1.72266e+06	3.2196e+06	2.64692e+06	3.30103e+06	3.57983e+06	4.20536e+06	2.40087e+06	3.26237e+06	3.67902e+06	2.09546e+06	2.76982e+06	2.12332e+06	2.61091e+06	3.24079e+06	2.62871e+06	4.24548e+06	1.35252	0.0979978	1.50278	0.13709	1.33323	0.25369	1.1071	0.542907	1.49229	0.119413
A7MGU6	BamB	Outer membrane protein assembly factor BamB	bamB		Gram-negative-bacterium-type cell outer membrane assembly	5.12709e+06	6.67318e+06	8.7592e+06	1.12175e+07	8.73312e+06	9.1591e+06	5.95464e+06	7.30466e+06	7.75597e+06	6.83742e+06	6.58311e+06	6.05181e+06	5.6398e+06	4.5269e+06	3.48574e+06	2.04651e+06	668790	3.88794e+06	1.41588	0.0938385	1.02217	0.904036	0.947122	0.753537	0.664046	0.132749	0.321177	0.0296934
A7MGV0	ESA_00752	Neutral metalloproteinase	ESA_00752	metal ion binding		1.48123e+06	2.13488e+06	569156	2.24589e+06	1.7294e+06	910400	2.63658e+06	3.45238e+06	3.52024e+06	2.66578e+06	743149	1.48282e+06	1.63003e+06	1.99124e+06	1.77808e+06	519049	379888	1.18664e+06	1.16735	0.716016	2.29596	0.0278818	1.1688	0.760289	1.29009	0.434133	0.498315	0.247879
A7MGV8	HisS	Histidine--tRNA ligase	hisS	ATP binding	histidyl-tRNA aminoacylation	4.90303e+06	4.2954e+06	4.42461e+06	5.42568e+06	4.8994e+06	3.7132e+07	6.04369e+06	6.59827e+06	5.18384e+06	5.65164e+06	5.68768e+06	5.49672e+06	3.94708e+06	6.75871e+06	4.35148e+06	4.38495e+06	3.5837e+06	4.7282e+06	3.48359	0.349693	1.3085	0.0360183	1.23585	0.00524442	1.10528	0.622231	0.932013	0.468822
A7MGW0	ESA_00734	Sulfurtransferase	ESA_00734	thiosulfate sulfurtransferase activity		664512	640597	852508	586590	729378	1.12735e+06	924889	1.13592e+06	1.02702e+06	2.01079e+06	807678	1.35295e+06	2.32503e+06	1.82077e+06	1.84096e+06	3.36267e+06	1.66406e+06	2.41608e+06	1.13242	0.615457	1.43113	0.0266901	1.93335	0.130976	2.77471	0.00199936	3.44955	0.0237531
A7MGW3	ESA_00737	Alpha-2-macroglobulin	ESA_00737	endopeptidase inhibitor activity		131025	56991.2	67678.8	87698.4	39225.3	109338	85127	131877	126512	84003.9	170133	37730	58057.5	25524.3	53281.9	27445.5	18559	275797	0.924	0.844885	1.34346	0.345872	1.14147	0.802645	0.535262	0.191535	1.25854	0.813397
A7MGW7	ESA_00727	2Fe-2S ferredoxin	ESA_00727	2 iron, 2 sulfur cluster binding		5.249e+06	3.52994e+06	3.13313e+07	2.43131e+07	1.9397e+07	2.38853e+07	2.31501e+07	1.52857e+07	1.77552e+07	8.41853e+06	1.16194e+07	7.20891e+06	3.53426e+06	6.60239e+06	1.18058e+07	5.50522e+06	5.0444e+06	5.9275e+06	1.68524	0.372445	1.40092	0.594831	0.679299	0.661719	0.547054	0.550967	0.410796	0.430726
A7MGX0	ESA_00730	Uncharacterized protein	ESA_00730			1.34176e+06	1.46734e+06	1.76317e+06	1.88269e+06	1.89439e+06	2.04126e+06	1.96316e+06	1.65173e+06	1.69169e+06	1.45035e+06	1.59869e+06	2.2625e+06	1.01116e+06	1.44324e+06	1.31329e+06	2.18701e+06	2.01512e+06	2.1579e+06	1.27253	0.036994	1.1606	0.197775	1.16169	0.427292	0.824034	0.208107	1.391	0.0117807
A7MGX4	ESA_00718	Inositol-1-monophosphatase	ESA_00718	inositol monophosphate 1-phosphatase activity	inositol phosphate dephosphorylation	1.45398e+07	9.46084e+06	4.22967e+06	1.36023e+07	1.41534e+07	8.70127e+06	2.02087e+07	1.15359e+07	1.41373e+07	1.67332e+07	1.21027e+07	8.07844e+06	5.70355e+06	7.47876e+06	1.20492e+07	2.62662e+06	3.41198e+06	2.92408e+06	1.29141	0.470487	1.62527	0.208895	1.30761	0.497853	0.893774	0.790856	0.317484	0.0978191
A7MGX9	ESA_00723	Iron-sulfur cluster assembly scaffold protein IscU	ESA_00723	iron ion binding	iron-sulfur cluster assembly	4.23887e+07	5.52141e+06	3.37104e+07	3.12792e+07	2.675e+07	2.59078e+07	3.3217e+07	2.30811e+07	2.46493e+07	2.46387e+07	1.481e+06	5.56506e+06	1.14728e+07	1.4318e+07	1.83727e+07	8.30236e+06	3.53605e+06	3.61574e+06	1.02838	0.948587	0.991753	0.985452	0.388196	0.276467	0.541082	0.331443	0.189341	0.121229
A7MGY3	ESA_00709	Uncharacterized protein	ESA_00709	enzyme regulator activity	regulation of nitrogen utilization	3.7936e+06	3.87479e+06	6.2483e+06	1.17652e+07	5.01629e+06	8.81786e+06	3.89269e+06	3.72053e+06	1.65048e+07	4.36351e+06	2.2153e+06	3.8527e+06	4.84374e+06	2.15708e+06	2.65877e+06	3.53488e+06	3.81327e+06	1.23476e+06	1.83947	0.139092	1.73303	0.474158	0.749568	0.323838	0.6941	0.285675	0.616735	0.19607
A7MGZ6	PurL	Phosphoribosylformylglycinamidine synthase	purL	ATP binding	'de novo' IMP biosynthetic process	24110.3	241758	33134	343776	304729	311020	289957	363921	317353	287681	196260	63401.1	151149	62071.9	57194.5	61690.9	74877.8	58876.7	3.20908	0.0379152	3.24823	0.0393226	1.83056	0.43893	0.904391	0.907924	0.653657	0.653441
A7MGZ9	ESA_00691	Signal peptidase I	ESA_00691	serine-type endopeptidase activity	signal peptide processing	3.24346e+06	1.49691e+06	979431	2.67235e+06	2.8178e+06	864739	1.9981e+06	1.84448e+06	1.41774e+06	2.29589e+06	3.9058e+06	3.51213e+06	1.94933e+06	2.58434e+06	2.37196e+06	1.34348e+06	877854	2.02478e+06	1.11103	0.830985	0.919669	0.839001	1.69828	0.187737	1.20732	0.607337	0.742354	0.554058
A7MH05	ESA_00698	Uncharacterized protein	ESA_00698	carbohydrate derivative binding	carbohydrate derivative metabolic process	302883	158086	247812	278381	138625	280271	264906	277311	248197	72766.6	183559	103259	267938	131147	214999	221502	109666	227350	0.983769	0.954449	1.11517	0.561501	0.507329	0.0956136	0.866394	0.615318	0.787998	0.429017
A7MH16	ESA_00678	Thioredoxin domain-containing protein	ESA_00678	protein-disulfide reductase activity	glycerol ether metabolic process	932489	883355	1.24961e+06	998359	1.05471e+06	1.34363e+06	1.03593e+06	1.00267e+06	1.09158e+06	713819	905400	795531	544368	1.27771e+06	839626	808782	660721	723091	1.10806	0.520352	1.02112	0.863424	0.78773	0.164106	0.868292	0.607745	0.715259	0.0764536
A7MH17	ESA_00679	SpoU_sub_bind domain-containing protein	ESA_00679	RNA binding	RNA processing	2.68132e+06	2.51196e+06	3.01076e+06	4.132e+06	3.99132e+06	5.01668e+06	4.2437e+06	3.13995e+06	4.76919e+06	1.09637e+06	2.68154e+06	2.3069e+06	2.52076e+06	3.1836e+06	2.22416e+06	3.01397e+06	1.74051e+06	878359	1.60165	0.00955958	1.48133	0.0586503	0.741684	0.230773	0.966416	0.787844	0.686595	0.249902
A7MH20	SrmB	ATP-dependent RNA helicase SrmB	srmB	ATP binding	ribosomal large subunit assembly	8.31399e+06	4.75181e+06	3.17333e+06	7.48764e+06	4.80357e+06	2.82624e+06	5.30554e+06	2.80121e+06	3.259e+06	3.33279e+06	5.80835e+06	3.99596e+06	3.08848e+06	2.43364e+06	3.50002e+06	1.73458e+06	1.61755e+06	750265	0.930927	0.863079	0.699899	0.39446	0.808978	0.57389	0.555581	0.196007	0.252624	0.0595995
A7MH26	ESA_00936	NADH-quinone oxidoreductase subunit F	ESA_00936	4 iron, 4 sulfur cluster binding		5.49966e+06	5.9684e+06	5.18463e+06	5.02619e+06	4.87056e+06	5.84955e+06	6.04419e+06	5.94128e+06	7.95376e+06	4.70963e+06	5.16356e+06	6.13565e+06	4.01945e+06	3.29093e+06	3.82662e+06	1.31299e+07	1.18075e+07	8.3056e+06	0.945571	0.470655	1.19736	0.18899	0.961337	0.676877	0.668781	0.00430397	1.99625	0.0191834
A7MH27	ESA_00937	NADH-quinone oxidoreductase	ESA_00937	2 iron, 2 sulfur cluster binding	ATP synthesis coupled electron transport	4.12419e+06	3.46643e+06	2.49846e+06	2.06389e+06	3.02772e+06	1.04017e+06	3.08422e+06	2.96394e+06	2.41455e+06	3.70364e+06	4.85656e+06	3.50442e+06	3.59368e+06	2.63608e+06	2.53922e+06	8.45382e+06	7.35981e+06	1.03729e+07	0.607764	0.150542	0.838799	0.35203	1.19581	0.356867	0.869155	0.490145	2.59553	0.00580696
A7MH31	ESA_00926	Uncharacterized protein	ESA_00926	hydrolase activity		434825	440733	1.42261e+06	798269	1.0553e+06	1.2124e+06	613809	504548	2.83211e+06	1.03312e+06	866268	679115	370259	1.0775e+06	928707	5.0198e+06	4.86818e+06	3.60647e+06	1.33409	0.504903	1.71896	0.541544	1.12198	0.79925	1.03407	0.950184	5.87183	0.00255381
A7MH35	ESA_00930	HTH lysR-type domain-containing protein	ESA_00930	DNA-binding transcription factor activity		1.09106e+06	929256	1.08883e+06	1.08786e+06	1.06468e+06	998010	1.00815e+06	1.22057e+06	1.14582e+06	1.00124e+06	1.0097e+06	988925	707542	798091	550765	1.63244e+06	1.70362e+06	544912	1.01331	0.829269	1.08536	0.341873	0.96485	0.536233	0.661403	0.0175152	1.24824	0.534231
A7MH39	ESA_00918	Uncharacterized Nudix hydrolase YfcD	ESA_00918	hydrolase activity, acting on acid anhydrides		4.81005e+06	3.36976e+06	3.96091e+06	5.80663e+06	3.22143e+06	5.73792e+06	3.28244e+06	7.32784e+06	4.34126e+06	4.03876e+06	3.30856e+06	3.93573e+06	3.24402e+06	2.6889e+06	3.46496e+06	1.75971e+06	2.14872e+06	2.90128e+06	1.21624	0.408056	1.23152	0.50516	0.929356	0.580641	0.774079	0.128049	0.560899	0.029459
A7MH43	ESA_00922	Phosphate acetyltransferase	ESA_00922	phosphate acetyltransferase activity	acetyl-CoA biosynthetic process	5.41378e+07	5.61865e+07	7.50059e+07	6.74337e+07	7.57772e+07	7.45166e+07	8.22696e+07	7.81593e+07	5.57487e+07	5.82789e+07	5.51523e+07	3.20824e+07	3.30962e+07	4.6127e+07	4.90993e+07	5.87797e+07	5.50292e+07	5.17148e+07	1.17481	0.204474	1.16645	0.386304	0.785159	0.278713	0.692399	0.0829301	0.893129	0.395773
A7MH44	ESA_00907	PBPb domain-containing protein	ESA_00907		nitrogen compound transport	393268	1.13163e+06	938298	500662	412544	681991	958739	785618	717687	980375	821942	381342	391092	661316	635564	640538	818486	254891	0.647614	0.28544	0.999534	0.998766	0.886516	0.759763	0.685278	0.337276	0.69581	0.417684
A7MH53	ESA_00901	Dihydrofolate synthase/folylpolyglutamate synthase	ESA_00901	ATP binding	folic acid biosynthetic process	1.09961e+06	767074	947321	413131	370878	641937	733410	569350	715160	1.44887e+06	878654	986863	1.34501e+06	582391	926082	487711	129715	718202	0.506733	0.0223347	0.7171	0.0720324	1.17782	0.450202	1.01403	0.958996	0.474636	0.0660619
A7MH54	DedD	Cell division protein DedD	dedD	peptidoglycan binding	cytokinetic process	844584	1.21454e+06	2.79281e+06	476843	490680	640723	1.94437e+06	934252	505302	187383	1.11059e+06	978130	374527	171574	324503	606519	168082	437720	0.331465	0.145724	0.697438	0.541488	0.469112	0.265159	0.179434	0.0916194	0.249863	0.117983
A7MH60	ESA_00893	PKS_KS domain-containing protein	ESA_00893	3-oxoacyl-[acyl-carrier-protein] synthase activity	fatty acid biosynthetic process	6.41086e+07	7.69719e+07	9.32454e+07	6.94403e+07	7.05489e+07	7.11894e+07	4.66868e+07	5.29768e+07	8.3141e+07	6.10365e+07	6.68803e+07	3.7592e+07	3.32957e+07	3.53536e+07	3.49277e+07	1.75766e+07	1.8327e+07	2.61851e+07	0.901217	0.412627	0.780129	0.288934	0.706319	0.135492	0.442021	0.00671847	0.264967	0.00293357
A7MH64	ESA_00897	Semialdhyde_dh domain-containing protein	ESA_00897	NAD binding	cellular amino acid biosynthetic process	2.96439e+06	2.77936e+06	3.2775e+06	6.09454e+06	5.63559e+06	5.70009e+06	6.39834e+06	6.48341e+06	6.83004e+06	5.43557e+06	6.20707e+06	3.7118e+06	4.12836e+06	2.40688e+06	4.85689e+06	2.1438e+06	2.26908e+06	3.89058e+06	1.93213	0.000163281	2.18504	5.42326e-05	1.70203	0.0484131	1.26281	0.346146	0.920433	0.701598
A7MH68	PrmB	50S ribosomal protein L3 glutamine methyltransferase	prmB	nucleic acid binding	peptidyl-glutamine methylation	4.03883e+06	2.66498e+06	3.70352e+06	1.86187e+06	2.36146e+06	2.50665e+06	1.20623e+06	2.20548e+06	3.19971e+06	1.09121e+06	1.02075e+06	2.89608e+06	3.16776e+06	3.73411e+06	2.51696e+06	2.80284e+06	674065	3.72407e+06	0.646657	0.0552144	0.635265	0.148727	0.481203	0.0718271	0.905018	0.576625	0.691914	0.342522
A7MH78	ESA_00879	Long-chain fatty acid transport protein	ESA_00879		lipid transport	1.18485e+06	1.5936e+06	1.89654e+06	1.06821e+06	744334	1.52981e+06	1.0939e+06	789992	1.1956e+06	376955	1.57161e+06	713112	864877	786221	487309	2.62529e+06	2.59021e+06	2.48621e+06	0.714944	0.221886	0.658716	0.0905603	0.569344	0.177948	0.457414	0.0231444	1.64743	0.00867683
A7MH79	ESA_00880	Uncharacterized protein	ESA_00880			2.97072e+06	1.60684e+06	1.80754e+06	2.54267e+06	3.54187e+06	5.28852e+06	2.544e+06	3.1643e+06	4.77706e+06	3.29253e+06	3.48474e+06	2.16721e+06	3.33663e+06	2.29278e+06	3.38839e+06	4.62378e+07	4.50885e+07	3.08901e+07	1.78119	0.141065	1.64216	0.158556	1.40084	0.222525	1.41232	0.189042	19.1408	0.00146173
A7MH82	ESA_00883	Uncharacterized protein	ESA_00883	protein histidine phosphatase activity		1.25194e+06	1.72637e+06	2.00862e+06	1.57226e+06	1.55163e+06	1.57505e+06	2.93184e+06	2.30799e+06	2.99217e+06	1.23537e+06	1.81173e+06	1.12716e+06	504998	593317	674453	876585	819894	309398	0.942251	0.686282	1.65071	0.0253327	0.837039	0.426574	0.355482	0.00905069	0.402226	0.0252215
A7MH91	FtsE	Cell division ATP-binding protein FtsE	ftsE	ATPase-coupled transmembrane transporter activity	cell cycle	703164	2.6874e+06	1.7458e+06	1.38515e+06	1.74781e+06	1.80066e+06	1.56698e+06	1.41765e+06	1.34736e+06	827405	1.34645e+06	765256	1.40594e+06	963937	981216	2.05329e+06	599771	1.00799e+06	0.960528	0.913999	0.843397	0.666163	0.572216	0.290576	0.652424	0.370935	0.712772	0.531098
A7MH96	ESA_04281	Peripla_BP_6 domain-containing protein	ESA_04281		amino acid transport	753412	2.10734e+06	2.47118e+06	1.43189e+06	1.3153e+06	2.25647e+06	1.96886e+06	1.78682e+06	1.23574e+06	3.59137e+06	3.2143e+06	1.34597e+06	1.02099e+06	3.12432e+06	1.79281e+06	2.16839e+06	826068	3.60872e+06	0.938432	0.864319	0.936137	0.851149	1.52883	0.340253	1.11369	0.814519	1.23842	0.681262
A7MHA6	FtsY	Signal recognition particle receptor FtsY	ftsY	GTPase activity	SRP-dependent cotranslational protein targeting to membrane	1.39922e+06	1.25813e+06	1.34129e+06	155770	988686	1.05079e+06	1.20653e+06	1.6906e+06	1.83934e+06	2.88765e+06	1.47052e+06	595741	2.45501e+06	2.29078e+06	2.31863e+06	1.40852e+06	1.90418e+06	1.83792e+06	0.548998	0.108129	1.18452	0.27655	1.2389	0.658935	1.7667	9.67976e-05	1.28809	0.0751654
A7MHB5	ESA_04260	Uncharacterized protein	ESA_04260			3.99841e+06	1.23105e+07	7.75798e+06	1.84754e+07	1.09148e+07	1.38285e+07	1.78713e+07	1.17502e+07	2.11164e+07	1.84463e+07	2.08177e+07	1.62535e+07	2.02038e+07	1.36352e+07	1.9503e+07	1.10155e+07	1.10337e+07	1.03019e+07	1.79577	0.121727	2.10821	0.0714873	2.3068	0.0186979	2.21641	0.03734	1.34422	0.316667
A7MHD3	ESA_04235	DUF305 domain-containing protein	ESA_04235			4.14705e+07	2.71077e+07	3.76092e+07	5.23845e+07	3.33845e+07	6.73965e+07	3.61251e+07	3.61593e+07	3.40952e+07	5.28229e+07	2.3715e+07	2.00374e+07	1.86689e+07	3.96831e+07	2.42227e+07	4.66493e+07	3.40569e+07	4.87215e+07	1.44241	0.218429	1.00181	0.988939	0.90948	0.789443	0.777632	0.359543	1.21886	0.284752
A7MHD8	ESA_01189	6-phosphogluconate dehydrogenase, decarboxylating	ESA_01189	NADP binding	D-gluconate metabolic process	4.9596e+07	5.86664e+07	6.05969e+07	5.34583e+07	4.90693e+07	3.82492e+07	4.16822e+07	4.66992e+07	5.69926e+07	6.76926e+07	7.64354e+07	7.14998e+07	6.69243e+07	7.24663e+07	7.86956e+07	5.42494e+07	5.26287e+07	3.97454e+07	0.833693	0.172925	0.860918	0.237434	1.27697	0.0211278	1.29153	0.0268549	0.868318	0.263751
A7MHE3	ESA_01178	dTDP-glucose 4,6-dehydratase	ESA_01178	dTDP-glucose 4,6-dehydratase activity	nucleotide-sugar metabolic process	2.50285e+06	960349	2.13099e+06	1.27924e+06	1.35243e+06	1.8362e+06	1.52911e+06	1.0058e+06	1.41158e+06	2.17899e+06	1.13305e+06	1.94952e+06	570696	857371	1.00592e+06	1.58457e+06	1.54596e+06	769944	0.798663	0.491655	0.705462	0.325989	0.940541	0.853428	0.435093	0.0941619	0.697236	0.350955
A7MHE4	ESA_01179	Glucose-1-phosphate thymidylyltransferase	ESA_01179	glucose-1-phosphate thymidylyltransferase activity	extracellular polysaccharide biosynthetic process	1.41782e+06	1.14395e+06	1.79578e+06	1.61799e+06	2.62689e+06	1.74439e+06	1.70396e+06	498618	2.12056e+06	217491	1.14926e+06	667070	821759	701021	970934	790802	216416	229153	1.37446	0.214833	0.992101	0.983509	0.466736	0.0780023	0.572274	0.0384505	0.283731	0.0177068
A7MHE6	ESA_01181	Uncharacterized protein	ESA_01181			326296	413013	1.27425e+06	2.39991e+06	400255	1.58879e+06	401857	360009	2.20888e+06	784491	433785	522140	1.17093e+06	839610	783849	2.31705e+06	4.86308e+06	1.12264e+06	2.1797	0.293143	1.47537	0.663541	0.864347	0.790365	1.38778	0.469104	4.12342	0.140755
A7MHE7	ESA_01182	Uncharacterized protein	ESA_01182	catalytic activity		4.83407e+06	5.26588e+06	6.43464e+06	5.02937e+06	4.79846e+06	4.6747e+06	4.34003e+06	3.51773e+06	4.58446e+06	4.83951e+06	1.20379e+06	4.80104e+06	2.62952e+06	2.53436e+06	2.32543e+06	5.10582e+06	4.75489e+06	4.82285e+06	0.877102	0.238442	0.752496	0.0772338	0.655858	0.217415	0.452948	0.00344563	0.888051	0.276444
A7MHF7	ESA_01176	Epimerase domain-containing protein	ESA_01176	catalytic activity		377655	487769	687584	401244	698713	422887	1.09847e+06	508147	575032	960560	485792	277944	491956	258549	316306	613434	286295	428926	0.980578	0.942897	1.40479	0.369696	1.11029	0.809256	0.686932	0.230515	0.855536	0.598978
A7MHF8	ESA_01177	Alpha-D-glucosyl-1-phosphate uridylyltransferase	ESA_01177	UTP:glucose-1-phosphate uridylyltransferase activity	biosynthetic process	4.79107e+06	9.92498e+06	6.50872e+06	5.15916e+06	4.78493e+06	1.33947e+06	3.74446e+06	3.7987e+06	4.24485e+06	1.10345e+07	1.47398e+07	8.1799e+06	8.22879e+06	7.97706e+06	8.23352e+06	4.58128e+06	5.62789e+06	3.79991e+06	0.531623	0.162403	0.555389	0.106821	1.59974	0.155117	1.15146	0.517429	0.660035	0.206981
A7MHH0	ESA_01154	Uncharacterized protein	ESA_01154			137262	177009	422120	463663	500079	355593	343922	373226	418016	373956	368620	99801.6	444891	391069	106133	147693	629441	54570.1	1.79162	0.121375	1.54152	0.220527	1.14393	0.794641	1.27934	0.644816	1.12943	0.880993
A7MHI1	ESA_01148	Uncharacterized protein	ESA_01148	ATP binding		161708	2.3332e+06	286942	4.22699e+06	247414	2.8757e+06	3.32952e+06	3.97059e+06	2.58391e+06	3.781e+06	3.66954e+06	4.66238e+06	5.30772e+06	5.25488e+06	147560	1.04895e+07	1.08965e+07	1.1081e+07	2.64216	0.326792	3.55304	0.0431172	4.35427	0.0156628	3.85001	0.226424	11.671	0.000167126
A7MHI6	ESA_01138	Peptidase_U32_C domain-containing protein	ESA_01138			221319	284174	358733	398605	374591	447879	304948	257405	229161	212473	250469	198329	105185	151183	103611	188314	312637	163608	1.41291	0.0580716	0.915865	0.622149	0.76516	0.187945	0.416533	0.0169727	0.768966	0.335572
A7MHK0	ESA_01135	Uncharacterized protein	ESA_01135	fructose-bisphosphate aldolase activity		3.19207e+06	1.76239e+06	2.87599e+06	3.74388e+06	5.54129e+06	1.09734e+07	6.77151e+06	6.34852e+06	5.96713e+06	2.99048e+06	5.93663e+06	4.75088e+06	8.6074e+06	4.03705e+06	5.14887e+06	1.86155e+06	1.72502e+06	4.1599e+06	2.58715	0.134911	2.43756	0.00158603	1.74677	0.112006	2.27233	0.082779	0.989276	0.976706
A7MHK4	ESA_01122	Iron-sulfur cluster carrier protein	ESA_01122	ATP binding	iron-sulfur cluster assembly	7.36843e+06	3.30814e+06	2.55439e+06	738003	803648	616005	1.3659e+06	1.18621e+06	643611	2.16622e+06	1.31361e+06	2.05098e+06	4.64377e+06	3.70928e+06	2.42671e+06	1.55145e+06	733433	1.79462e+06	0.163076	0.0691442	0.241533	0.0911864	0.41802	0.166266	0.814737	0.641967	0.30833	0.116778
A7MHM1	Dld	Quinone-dependent D-lactate dehydrogenase	dld	D-lactate dehydrogenase (quinone) activity	lactate oxidation	188466	151113	323792	196868	467046	143663	181435	348930	718249	145102	428099	267011	566608	172435	179547	1.03894e+06	1.24749e+06	1.5908e+06	1.21739	0.692494	1.88223	0.307682	1.26658	0.577339	1.38473	0.577233	5.84475	0.0031866
A7MHM2	ESA_01107	Fn3_like domain-containing protein	ESA_01107	hydrolase activity, hydrolyzing O-glycosyl compounds	carbohydrate metabolic process	512554	835712	761108	1.63028e+06	1.47545e+06	1.29353e+06	1.25945e+06	670393	1.841e+06	818346	573134	1.08673e+06	1.94086e+06	958709	1.58863e+06	3.67015e+06	2.48525e+06	2.49653e+06	2.08557	0.00520547	1.78766	0.190508	1.17486	0.526849	2.12774	0.0592174	4.10165	0.00575298
A7MHM3	ESA_01108	OpuAC domain-containing protein	ESA_01108	transmembrane transporter activity		846870	380733	1.70704e+06	1.41381e+06	1.07375e+06	1.59642e+06	1.23405e+06	1.2667e+06	1.32566e+06	1.87265e+06	1.74042e+06	1.60644e+06	1.99293e+06	1.71374e+06	1.34148e+06	1.41314e+06	2.28272e+06	4.16779e+06	1.39164	0.410797	1.30388	0.487769	1.77858	0.126786	1.72019	0.178164	2.67959	0.142309
A7MHP3	ESA_01001	BRCT domain-containing protein	ESA_01001			919627	1.11941e+06	1.13024e+06	523515	427142	1.14545e+06	845457	702485	1.03443e+06	1.44347e+06	1.32985e+06	2.76662e+06	1.42526e+06	1.73704e+06	1.83727e+06	1.75192e+06	3.1998e+06	142232	0.661384	0.203051	0.814816	0.172742	1.74802	0.165321	1.57751	0.0125889	1.60729	0.508952
A7MHS0	ESA_00974	Uncharacterized protein	ESA_00974	porin activity	ion transmembrane transport	5.4081e+06	6.15044e+06	1.45329e+07	8.47545e+06	9.24982e+06	7.78134e+06	1.31591e+07	1.20263e+07	1.0659e+07	7.45827e+06	1.2002e+07	1.22017e+06	2.41583e+06	2.99299e+06	3.04699e+06	3.66812e+06	2.79075e+06	2.61276e+06	0.977584	0.950586	1.3738	0.341415	0.792615	0.695178	0.324084	0.115525	0.347686	0.126229
A7MHS4	ESA_00960	Uncharacterized protein	ESA_00960			2.76087e+06	1.59648e+06	2.36998e+06	919060	3.31587e+06	2.62237e+06	5.32153e+06	2.9682e+06	2.83174e+06	2.7612e+06	4.28404e+06	2.03318e+06	604178	1.09272e+06	824979	693719	997071	2.20899e+06	1.01932	0.958896	1.65318	0.170435	1.34948	0.352857	0.374871	0.0193138	0.579692	0.176879
A7MHS6	ESA_00964	GP-PDE domain-containing protein	ESA_00964	phosphoric diester hydrolase activity	lipid metabolic process	1.38851e+06	1.64634e+06	424889	2.84388e+06	485729	2.69397e+06	1.06659e+06	4.06953e+06	1.34946e+06	1.43624e+06	1.81511e+06	641754	500424	285852	224902	1.80596e+07	1.7727e+07	1.93683e+07	1.74105	0.370611	1.87459	0.381636	1.12526	0.790101	0.29227	0.0988297	15.9419	1.02144e-05
A7MHS8	ESA_00966	Ribonucleoside-diphosphate reductase	ESA_00966	ribonucleoside-diphosphate reductase activity, thioredoxin disulfide as acceptor	deoxyribonucleotide biosynthetic process	1.49918e+06	816246	769983	2.16741e+06	836419	1.61024e+06	1.61269e+06	1.44295e+06	1.35313e+06	1.15594e+06	1.90221e+06	2.83861e+06	2.64276e+06	246178	1.63072e+06	2.20637e+06	648741	659755	1.49545	0.322855	1.42891	0.14955	1.91118	0.158189	1.46485	0.550106	1.13919	0.813615
A7MHU1	ESA_00947	Uncharacterized protein	ESA_00947	ribosome binding		3.62236e+06	5.06877e+06	2.82543e+06	6.98759e+06	4.40542e+06	5.73357e+06	1.00736e+07	5.44154e+06	6.05774e+06	9.98022e+06	9.07595e+06	9.3706e+06	8.79087e+06	7.00036e+06	6.60028e+06	1.14159e+07	7.25342e+06	1.01174e+07	1.48713	0.132914	1.8732	0.103275	2.46834	0.00135216	1.94429	0.0182405	2.49959	0.0144956
A7MHU6	MenB	1,4-dihydroxy-2-naphthoyl-CoA synthase	menB	1,4-dihydroxy-2-naphthoyl-CoA synthase activity	menaquinone biosynthetic process	529872	1.37101e+06	1.97935e+06	1.93433e+06	779211	1.6577e+06	835131	784191	928688	740074	801620	750817	351036	842762	1.46827e+06	1.58646e+07	1.43699e+07	1.79541e+07	1.12654	0.779192	0.656665	0.352382	0.590818	0.276774	0.686061	0.486455	12.419	0.00019179
A7MHV4	ESA_00675	PLD phosphodiesterase domain-containing protein	ESA_00675	CDP-diacylglycerol-glycerol-3-phosphate 3-phosphatidyltransferase activity	cardiolipin biosynthetic process	1.25131e+06	1.38105e+06	1.16228e+06	1.27515e+06	1.73705e+06	678866	1.09037e+06	1.58355e+06	214378	838569	1.13686e+06	376829	795042	1.16823e+06	1.17799e+06	1.31444e+06	1.26197e+06	992808	0.972705	0.91743	0.761152	0.497511	0.619889	0.104814	0.827815	0.197709	0.940594	0.559352
A7MHV5	ClpB	Chaperone protein ClpB	clpB	ATP binding	protein refolding	5.89392e+06	4.77819e+06	9.85044e+06	6.07827e+06	7.43722e+06	7.28393e+06	1.11789e+07	1.21859e+07	7.61623e+06	3.86648e+07	4.11209e+07	3.64962e+07	2.71415e+07	3.93763e+07	3.97088e+07	1.02272e+07	9.91707e+06	8.03269e+06	1.01349	0.956707	1.50961	0.167627	5.66606	9.70232e-05	5.17609	0.00293119	1.37297	0.204475
A7MHV6	ESA_00660	Pseudouridine synthase	ESA_00660	pseudouridine synthase activity	pseudouridine synthesis	926923	560440	566046	172639	271481	535163	633368	262356	411869	298898	317774	373298	420394	260610	457038	364822	240775	206457	0.476906	0.0923046	0.636791	0.200148	0.48211	0.0452181	0.55422	0.0873182	0.395466	0.0337782
A7MHV8	ESA_00661	Purine nucleoside phosphorylase	ESA_00661	adenosine deaminase activity		587881	1.08523e+06	1.32859e+06	642134	788863	1.1208e+06	956705	954159	1.15905e+06	624796	709524	921428	163413	647272	144911	3.2802e+06	3.37644e+06	2.50375e+06	0.850119	0.594877	1.02273	0.925455	0.75149	0.34995	0.318352	0.0669237	3.05174	0.00430243
A7MHV9	ESA_00654	T-protein	ESA_00654	chorismate mutase activity	cellular amino acid biosynthetic process	119753	339932	447720	340776	377347	339424	316786	312597	309178	197569	244312	233557	269629	278032	238967	111673	126784	167402	1.16546	0.634137	1.03433	0.919513	0.744362	0.472306	0.866898	0.700094	0.447274	0.162998
A7MHW0	ESA_00653	Phospho-2-dehydro-3-deoxyheptonate aldolase	ESA_00653	3-deoxy-7-phosphoheptulonate synthase activity	aromatic amino acid family biosynthetic process	567554	504050	926108	1.8944e+06	754199	1.55137e+06	864738	1.35942e+06	928875	1.18696e+06	1.83215e+06	3.46116e+06	3.29366e+06	1.65162e+06	2.56097e+06	286504	289471	380681	2.10239	0.11277	1.57832	0.131287	3.24384	0.0960617	3.75742	0.0203633	0.478876	0.061913
A7MHW1	ESA_00655	SGL domain-containing protein	ESA_00655			534985	543473	1.15738e+06	1.02575e+06	592068	1.27052e+06	894907	810271	1.00779e+06	614981	599332	773309	1.06294e+06	692209	584402	3.11318e+06	2.22643e+06	2.30202e+06	1.29183	0.489366	1.2134	0.498386	0.888981	0.718002	1.04639	0.897483	3.41779	0.00680309
A7MHW2	ESA_00656	Bifunctional chorismate mutase/prephenate dehydratase	ESA_00656	chorismate mutase activity	chorismate metabolic process	589521	545094	747383	539980	441779	700704	633075	562443	580534	485948	782276	320565	871641	492271	884604	380440	661717	748411	0.893978	0.5317	0.943706	0.615422	0.844203	0.546011	1.19475	0.439763	0.95142	0.822009
A7MHW3	ESA_00657	Uncharacterized protein	ESA_00657		primary metabolic process	3.12039e+06	1.1729e+06	3.57789e+06	774358	2.90836e+06	3.3266e+06	731973	2.79853e+06	3.00311e+06	7.12907e+06	1.19706e+06	4.60689e+06	1.63038e+07	1.30055e+07	2.25308e+07	2.73989e+07	2.38314e+07	2.83664e+07	0.890505	0.803537	0.830067	0.688636	1.64308	0.417988	6.58607	0.00710964	10.1124	0.00010674
A7MHW5	BamD	Outer membrane protein assembly factor BamD	bamD		Gram-negative-bacterium-type cell outer membrane assembly	5.60594e+06	5.55232e+06	1.93244e+06	5.87488e+06	3.2208e+06	1.42957e+06	8.6151e+06	8.40059e+06	5.94018e+06	7.41684e+06	6.35549e+06	5.82227e+06	8.34607e+06	5.9354e+06	6.10464e+06	2.94101e+06	2.97845e+06	3.00469e+06	0.804025	0.654872	1.7536	0.0916357	1.49683	0.171446	1.5573	0.167155	0.681717	0.317049
A7MHX1	Ffh	Signal recognition particle protein	ffh	7S RNA binding	SRP-dependent cotranslational protein targeting to membrane	688610	1.28363e+06	3.25145e+06	699328	4.31009e+06	2.3296e+06	783658	960380	1.09393e+06	549847	566856	1.69758e+06	2.39418e+06	1.75211e+06	1.24487e+06	1.52517e+06	2.45636e+06	1.89116e+06	1.40495	0.61631	0.543288	0.365373	0.538755	0.404483	1.03206	0.950369	1.12424	0.805045
A7MHX7	ESA_00636	Ribosome association toxin RatA	ESA_00636			4.60705e+06	4.63196e+06	3.54499e+06	3.01906e+06	3.8124e+06	3.96251e+06	1.0932e+06	1.77506e+06	3.59944e+06	2.96459e+06	3.25702e+06	1.61845e+06	1.53349e+06	4.22627e+06	4.49611e+06	4.07562e+06	1.56816e+06	4.60989e+06	0.844335	0.224898	0.505921	0.0640986	0.613271	0.0562048	0.802242	0.451566	0.80207	0.448034
A7MI10	ESA_00595	Uncharacterized protein	ESA_00595	ribosome binding		7.53476e+07	7.54436e+07	9.62036e+07	6.7858e+07	9.52648e+07	1.59134e+08	5.64299e+07	9.89106e+07	1.07038e+08	5.64338e+07	1.04777e+08	1.04038e+08	5.17116e+07	4.43386e+07	4.65042e+07	2.48308e+07	2.6003e+07	8.03072e+06	1.30471	0.419638	1.06228	0.779905	1.07391	0.744643	0.577155	0.00873255	0.238323	0.00227227
A7MI26	ESA_03149	Uncharacterized protein	ESA_03149			1.27268e+07	6.52676e+06	1.19451e+07	6.70026e+06	6.95344e+06	6.80905e+06	1.57889e+07	8.68167e+06	7.45658e+06	2.05673e+07	1.03039e+07	3.40142e+07	2.89183e+07	3.26733e+07	2.89305e+07	1.76875e+07	1.67278e+07	2.02659e+07	0.655886	0.140513	1.02335	0.943983	2.07975	0.190726	2.90148	0.00103207	1.75268	0.0242262
A7MI29	ESA_03140	ABC transmembrane type-1 domain-containing protein	ESA_03140		transmembrane transport	1.51687e+06	1.24377e+06	1.84524e+06	1.52278e+06	1.07161e+06	1.41613e+06	1.22029e+06	1.26006e+06	1.10801e+06	447155	971122	300013	575854	845146	720651	667126	182020	582482	0.870738	0.419636	0.779082	0.132196	0.373065	0.0228716	0.464982	0.0125255	0.310826	0.00993406
A7MI30	ESA_03141	Lipoprotein	ESA_03141			1.19221e+07	1.21273e+07	1.01222e+07	1.66759e+07	1.29462e+07	1.06087e+07	1.30579e+07	1.48418e+07	1.79427e+07	1.34389e+07	1.45113e+07	8.10652e+06	8.75875e+06	1.13893e+07	1.09255e+07	5.88539e+06	5.90271e+06	6.93593e+06	1.17731	0.342727	1.34153	0.0675322	1.05516	0.777685	0.909336	0.373175	0.54794	0.00208103
A7MI32	RcsF	Outer membrane lipoprotein RcsF	rcsF		intracellular signal transduction	4.18747e+06	5.3373e+06	4.46734e+06	978882	1.1376e+06	1.48144e+07	3.01653e+06	3.59729e+06	3.7964e+06	1.19168e+06	4.578e+06	4.20861e+06	447778	846222	864186	615897	736760	967607	1.21003	0.841729	0.744006	0.0460424	0.713137	0.300849	0.154243	0.000447283	0.165827	0.000421404
A7MI93	CarA	Carbamoyl-phosphate synthase small chain	carA	ATP binding	'de novo' pyrimidine nucleobase biosynthetic process	976564	3.83503e+06	870586	1.74107e+06	3.4348e+06	3.43649e+06	2.37117e+06	2.0636e+06	1.16975e+06	563780	1.55056e+06	2.26623e+06	822927	716452	1.38897e+06	747725	506897	775466	1.51568	0.433636	0.986333	0.981257	0.770931	0.710727	0.515357	0.407651	0.357273	0.279783
A7MIA3	ESA_03295	Uncharacterized protein	ESA_03295			2.73065e+06	5.57192e+07	5.58562e+06	3.06456e+06	4.51631e+06	1.69736e+06	3.54502e+06	5.15696e+06	9.03684e+07	4.91862e+07	1.82301e+07	1.47503e+07	8.35678e+06	3.23973e+07	9.09238e+06	1.272e+07	7.86569e+06	1.3679e+07	0.144892	0.349075	1.54712	0.744543	1.28314	0.781701	0.778419	0.815019	0.53509	0.596949
A7MIA6	CarB	Carbamoyl-phosphate synthase large chain	carB	ATP binding	'de novo' UMP biosynthetic process	2.40277e+06	5.39591e+06	3.43173e+06	2.97356e+06	5.31848e+06	3.94851e+06	6.44347e+06	2.97407e+06	2.42492e+06	5.3629e+06	4.03357e+06	2.77068e+06	1.92334e+06	1.34399e+06	1.72541e+06	643962	748718	517385	1.08995	0.776865	1.0545	0.900624	1.08341	0.800048	0.444574	0.0806966	0.17008	0.0242682
A7MIB0	LptD	LPS-assembly protein LptD	lptD		Gram-negative-bacterium-type cell outer membrane assembly	2.90499e+06	3.74118e+06	1.27057e+06	3.15169e+06	2.785e+06	1.18297e+06	2.87932e+06	3.05305e+06	3.03965e+06	1.22389e+06	3.25153e+06	953699	2.01795e+06	1.83499e+06	1.12761e+06	777545	559163	3.18874e+06	0.899317	0.79239	1.1333	0.654067	0.685776	0.464198	0.629117	0.275042	0.571631	0.366776
A7MIB3	SurA	Chaperone SurA	surA	peptide binding	Gram-negative-bacterium-type cell outer membrane assembly	4.99872e+06	8.11045e+06	1.34172e+07	8.23851e+06	8.20978e+06	5.7631e+06	8.34797e+06	8.38137e+06	7.25983e+06	8.42326e+06	5.24191e+06	1.08186e+07	7.56499e+06	8.88741e+06	8.16324e+06	6.81845e+06	7.10567e+06	6.29428e+06	0.837333	0.608377	0.904352	0.750732	0.922998	0.828272	0.92797	0.810521	0.7622	0.442413
A7MIB4	ESA_03290	Dihydrofolate reductase	ESA_03290	dihydrofolate reductase activity	glycine biosynthetic process	2.86707e+06	3.04092e+06	2.90279e+06	4.01915e+06	2.64514e+06	5.04469e+06	3.33496e+06	3.46379e+06	3.97346e+06	1.21991e+06	2.94217e+06	1.52835e+06	1.85594e+06	2.04413e+06	2.7232e+06	1.47953e+06	349649	1.12276e+06	1.32894	0.238076	1.22262	0.0317836	0.645848	0.122677	0.751723	0.0533139	0.335036	0.00443944
A7MID5	ESA_04117	Glutaredoxin	ESA_04117	glutathione-disulfide reductase (NADPH) activity	cell redox homeostasis	2.58317e+07	1.1996e+07	9.53515e+06	6.33921e+07	3.30885e+07	4.01687e+07	6.86592e+07	3.17269e+07	7.58222e+07	4.34274e+07	3.05115e+07	2.30381e+07	9.43228e+06	2.16399e+07	1.50497e+07	2.05559e+06	3.85223e+07	4.03646e+07	2.88516	0.046664	3.72039	0.0420905	2.04753	0.102011	0.973798	0.949831	1.70899	0.45258
A7MID7	MurF	UDP-N-acetylmuramoyl-tripeptide--D-alanyl-D-alanine ligase	murF	ATP binding	cell cycle	1.09014e+06	3.1327e+06	2.32704e+06	1.06625e+06	805499	2.68012e+06	412582	421946	2.10397e+06	809544	2.61842e+06	1.18056e+06	934371	3.42318e+06	1.23377e+06	892946	952447	840262	0.694955	0.469565	0.448635	0.215044	0.703604	0.469411	0.853652	0.761668	0.410031	0.0963198
A7MID8	MurE	UDP-N-acetylmuramoyl-L-alanyl-D-glutamate--2,6-diaminopimelate ligase	murE	ATP binding	cell cycle	940018	487788	559827	1.76757e+06	2.08633e+06	1.46736e+06	1.79877e+06	1.08282e+06	730627	1.2036e+06	322817	1.0386e+06	605540	1.14616e+06	2.15262e+06	914501	510164	654313	2.67719	0.00809596	1.81735	0.190699	1.29049	0.561745	1.96431	0.249403	1.04596	0.876272
A7MIE6	FtsA	Cell division protein FtsA	ftsA		FtsZ-dependent cytokinesis	472379	489182	463117	189873	544839	476783	525394	451371	440159	363634	388329	540086	191745	584275	531680	1.01496e+06	513850	670916	0.850363	0.550128	0.994557	0.930404	0.906906	0.471708	0.917891	0.76755	1.54401	0.156186
A7MIE8	Ddl	D-alanine--D-alanine ligase	ddl	ATP binding	cell wall organization	1.17421e+06	1.38938e+06	986182	1.09744e+06	925119	833050	959771	747648	1.08738e+06	820740	751340	639465	746572	515092	139089	766177	636903	195304	0.804449	0.173483	0.787319	0.175176	0.62301	0.0251704	0.394603	0.0277705	0.450278	0.0354907
A7MIF1	MurD	UDP-N-acetylmuramoylalanine--D-glutamate ligase	murD	ATP binding	cell cycle	319426	315550	609896	456413	446246	510573	441106	294821	551536	461775	582815	669148	776793	649890	690506	268740	175043	225241	1.13524	0.602861	1.03421	0.913386	1.37664	0.244125	1.70073	0.0495695	0.537425	0.130633
A7MIF5	GuaC	GMP reductase	guaC	GMP reductase activity	purine nucleotide metabolic process	3.08398e+06	3.8241e+06	3.21732e+06	123738	3.12211e+06	2.95976e+06	2.62166e+06	2.67607e+06	3.06442e+06	2.28363e+06	2.60534e+06	677167	310630	2.29032e+06	131980	3.039e+06	3.61727e+06	3.74912e+06	0.612875	0.261334	0.82586	0.0925501	0.54972	0.0759401	0.269909	0.0276779	1.02765	0.781974
A7MIG4	ESA_03364	O-phosphoserine phosphohydrolase	ESA_03364	D-phosphoserine phosphatase activity	L-serine biosynthetic process	2.81433e+06	2.04028e+06	3.3043e+06	1.24989e+06	924701	1.29228e+06	1.03553e+06	1.20671e+06	1.54976e+06	2.28215e+06	181116	214854	1.82694e+06	266838	331619	345864	1.74711e+06	1.63403e+06	0.424919	0.0154298	0.464767	0.0215943	0.328244	0.0808047	0.297269	0.0383768	0.456801	0.0637482
A7MIH7	ESA_03346	Peptidoglycan lytic exotransglycosylase	ESA_03346	hydrolase activity, hydrolyzing O-glycosyl compounds	cell wall organization	631336	271247	1.62085e+06	550827	847355	1.08577e+06	444749	168629	461473	208453	744418	456250	1.21716e+06	932029	1.24191e+06	890551	160673	846572	0.984356	0.977166	0.425948	0.308781	0.558415	0.438544	1.34385	0.524743	0.75207	0.678668
A7MIH9	EttA	Energy-dependent translational throttle protein EttA	ettA	ATPase-coupled transmembrane transporter activity	negative regulation of translational elongation	1.77838e+07	1.77759e+07	1.94425e+07	2.12179e+07	2.10534e+07	2.06104e+07	2.00336e+07	2.07268e+07	2.04441e+07	1.25083e+07	1.59427e+07	1.34005e+07	7.43749e+06	1.1224e+07	9.29433e+06	8.19003e+06	8.44649e+06	6.90911e+06	1.14326	0.0107892	1.11277	0.0247516	0.760905	0.0199295	0.508268	0.00181931	0.428085	0.000136698
A7MII4	ESA_03337	Uncharacterized protein	ESA_03337	DNA binding	phosphorelay signal transduction system	1.47916e+06	6.78154e+06	2.13526e+06	4.00346e+06	780870	6.19121e+06	5.71008e+06	1.46659e+06	3.90015e+06	1.15873e+06	5.24073e+06	2.12858e+06	494340	4.63908e+06	2.26684e+06	2.12349e+07	1.93046e+07	1.06443e+07	1.05575	0.936882	1.06549	0.918088	0.820321	0.778964	0.71184	0.652581	4.92342	0.0205552
A7MIJ2	ESA_03329	MoCF_biosynth domain-containing protein	ESA_03329		Mo-molybdopterin cofactor biosynthetic process	3.52886e+06	4.28175e+06	5.41344e+06	2.97296e+06	3.30476e+06	4.39264e+06	2.89033e+06	2.79464e+06	3.69958e+06	1.06104e+06	3.04506e+06	818314	524513	1.39343e+06	2.78815e+06	2.30602e+06	687760	1.06478e+06	0.806891	0.288178	0.709658	0.107255	0.372383	0.0362857	0.355874	0.0295808	0.306908	0.0141262
A7MIJ3	Tal	Transaldolase	tal	transaldolase activity	carbohydrate metabolic process	8.23999e+07	6.77212e+07	5.13988e+07	5.26723e+07	6.05582e+07	5.34606e+07	5.5498e+07	6.45604e+07	5.94474e+07	6.50864e+07	5.78042e+07	5.97478e+07	5.8442e+07	5.75348e+07	6.99538e+07	4.96549e+07	4.17679e+07	4.59253e+07	0.827169	0.279895	0.89076	0.475549	0.906305	0.532088	0.922642	0.624186	0.681562	0.0815539
A7MIJ6	ESA_03333	Threonine synthase	ESA_03333	pyridoxal phosphate binding	threonine biosynthetic process	112959	123457	794762	1.09366e+06	1.09481e+06	1.07497e+06	1.08214e+06	928564	1.12203e+06	1.135e+06	1.38978e+06	806083	1.01861e+06	1.24273e+06	1.69309e+06	1.56737e+06	1.39614e+06	1.80404e+06	3.16477	0.0299946	3.03801	0.0397474	3.23015	0.0529749	3.83486	0.0315403	4.6234	0.00809818
A7MIK9	ESA_03314	30S ribosomal protein S20	ESA_03314	rRNA binding	translation	1.35325e+09	2.07289e+09	2.01795e+09	1.97096e+09	1.61901e+09	2.10768e+09	1.68585e+09	1.63119e+09	1.96622e+09	1.03186e+09	1.26411e+09	8.64579e+08	4.56878e+08	6.58679e+08	7.0374e+08	5.47385e+08	5.22511e+08	6.25405e+08	1.04658	0.772531	0.970459	0.842846	0.580546	0.0422702	0.334179	0.00768398	0.311402	0.00586444
A7MIM1	ESA_03310	Peptidyl-prolyl cis-trans isomerase	ESA_03310	peptidyl-prolyl cis-trans isomerase activity		9.06894e+06	9.11297e+06	8.65836e+06	8.72943e+06	7.66105e+06	8.10128e+06	7.14857e+06	7.07879e+06	8.58785e+06	4.93474e+06	5.57378e+06	4.17363e+06	6.37708e+06	483652	4.21507e+06	1.117e+06	966173	3.18642e+06	0.912501	0.0840325	0.850036	0.0589789	0.54702	0.000705343	0.412656	0.0383224	0.196332	0.000598311
A7MIM6	ESA_03568	Dihydropteroate synthase	ESA_03568	dihydropteroate synthase activity	folic acid biosynthetic process	1.35493e+06	1.10705e+06	1.31196e+06	827353	837542	599963	460645	1.19681e+06	1.12841e+06	208153	1.00926e+06	1.37803e+06	803072	781714	1.11393e+06	1.55239e+06	1.59549e+06	974075	0.600131	0.00989242	0.738184	0.25319	0.687727	0.328966	0.715092	0.0530346	1.09222	0.617251
A7MIM7	FtsH	ATP-dependent zinc metalloprotease FtsH	ftsH	ATP binding	protein catabolic process	8.21791e+06	1.24175e+07	1.36058e+07	1.25012e+07	1.02938e+07	8.36977e+06	1.10727e+07	1.22651e+07	1.09845e+07	1.27337e+07	1.25316e+07	9.19853e+06	1.09195e+07	9.60246e+06	8.25497e+06	5.18746e+06	6.51947e+06	6.04818e+06	0.910154	0.639007	1.00237	0.98798	1.0065	0.972134	0.840417	0.370314	0.51853	0.0307699
A7MIM9	ESA_03571	CRM domain-containing protein	ESA_03571	RNA binding		6.05573e+07	4.43673e+07	6.31809e+07	3.68461e+07	4.02526e+07	3.403e+06	5.51752e+07	4.83219e+07	4.00124e+07	6.28173e+06	4.28844e+06	2.42621e+07	7.20487e+06	4.99622e+06	3.62815e+07	3.53926e+06	1.79898e+07	1.31391e+07	0.478876	0.0904876	0.853687	0.32637	0.207205	0.00683246	0.288406	0.0268696	0.206229	0.0035871
A7MIN0	GreA	Transcription elongation factor GreA	greA	DNA binding	regulation of DNA-templated transcription, elongation	4.73541e+06	8.24274e+06	843912	1.09622e+07	1.52598e+07	1.16735e+07	1.10363e+07	1.18189e+07	1.52314e+07	5.33016e+06	5.02546e+06	642241	399375	5.64115e+06	4.69273e+06	4.39473e+06	7.25162e+06	7.01796e+06	2.74167	0.0332716	2.7555	0.0316187	0.795675	0.737436	0.776531	0.720103	1.35033	0.525717
A7MIN3	DeaD	ATP-dependent RNA helicase DeaD	deaD	ATP binding	cellular response to cold	1.85793e+07	2.29544e+07	2.12133e+07	1.25228e+07	1.4022e+07	9.72226e+06	1.01468e+07	9.67928e+06	6.9308e+06	8.54079e+06	8.32065e+06	5.68153e+06	2.8053e+06	2.84237e+06	3.06319e+06	1.23834e+06	660668	528309	0.577989	0.0078705	0.426426	0.00177303	0.359268	0.00103074	0.138825	0.000145409	0.0386842	9.9014e-05
A7MIQ0	ESA_03543	DJ-1_PfpI domain-containing protein	ESA_03543			4.31041e+06	3.57139e+06	5.51989e+06	3.45973e+06	977953	4.75064e+06	4.6108e+06	4.26279e+06	4.33836e+06	9.08973e+06	6.9319e+06	7.11922e+06	5.88751e+06	5.99891e+06	5.55041e+06	5.66478e+06	2.87754e+06	4.02976e+06	0.685609	0.322094	0.985842	0.918089	1.72671	0.0221183	1.30109	0.0825455	0.938096	0.79346
A7MIQ1	ESA_03540	Uncharacterized protein	ESA_03540			5.42488e+06	6.29535e+06	6.00103e+06	5.93756e+06	9.39555e+06	7.96553e+06	2.62879e+07	1.67825e+07	1.33966e+06	8.11283e+06	7.42286e+06	1.06043e+07	2.09591e+07	1.23766e+07	2.67734e+07	1.02784e+07	9.68481e+06	1.39476e+07	1.31473	0.146953	2.50603	0.288453	1.47506	0.0484311	3.39191	0.0279745	1.91357	0.0164585
A7MIQ3	ESA_03525	PfkB domain-containing protein	ESA_03525	kinase activity		1.57033e+06	532769	1.05025e+06	1.24375e+06	1.04591e+06	1.26386e+06	475105	676590	898169	592450	619048	1.78577e+06	588361	287866	4.07481e+06	941893	267663	146472	1.1269	0.686807	0.650059	0.31899	0.950503	0.921267	1.57009	0.657122	0.430027	0.19791
A7MIS4	ESA_03509	Uncharacterized protein	ESA_03509	ribosome binding		1.69392e+07	1.82101e+07	1.33997e+07	2.28264e+07	1.95463e+07	3.3269e+07	2.46497e+07	2.94623e+07	2.36293e+07	2.56982e+07	3.57832e+07	5.04251e+07	3.10075e+07	3.40626e+07	2.70974e+07	3.15292e+07	2.45408e+07	3.25638e+07	1.55805	0.108257	1.60129	0.0134309	2.30502	0.0448027	1.89844	0.00420572	1.82565	0.00999543
A7MIS7	ESA_03498	GFO_IDH_MocA domain-containing protein	ESA_03498	nucleotide binding		221448	467488	348482	681141	654510	429920	430911	522904	614907	325657	457514	360701	372707	168176	261386	1.73576e+06	1.79644e+06	1.5268e+06	1.70189	0.0853661	1.51214	0.116563	1.10261	0.684839	0.773332	0.444146	4.87652	0.00024433
A7MIU5	RraB	Regulator of ribonuclease activity B	rraB	endoribonuclease inhibitor activity		2.55308e+07	2.56171e+07	3.20215e+07	2.15194e+07	3.48942e+07	2.61002e+07	2.08148e+07	2.55332e+07	3.23288e+07	2.37575e+07	3.2297e+07	1.49426e+07	4.37285e+07	3.99699e+07	2.93965e+07	2.03231e+07	2.95612e+07	2.71794e+07	0.992115	0.963379	0.945981	0.725385	0.853644	0.498057	1.35981	0.106172	0.926586	0.592641
A7MIU7	ArcA	Arginine deiminase	arcA	arginine deiminase activity	arginine catabolic process to ornithine	631349	1.31822e+06	1.17116e+06	2.0077e+06	1.75275e+06	2.22186e+06	3.97718e+06	3.12143e+06	4.03192e+06	2.27538e+06	2.65125e+06	1.68468e+06	876556	2.07511e+06	1.62569e+06	1.01027e+08	9.57302e+07	9.36412e+07	1.91696	0.0185985	3.56665	0.00178723	2.11852	0.0293472	1.46676	0.299	93.0547	1.68992e-06
A7MIV4	ValS	Valine--tRNA ligase	valS	aminoacyl-tRNA editing activity	valyl-tRNA aminoacylation	8.9274e+06	1.06022e+07	1.04322e+07	9.70908e+06	1.17524e+07	1.11043e+07	9.53265e+06	1.09094e+07	1.32717e+07	6.29546e+06	8.508e+06	6.82767e+06	4.78962e+06	6.86028e+06	7.24905e+06	3.33154e+06	4.77018e+06	3.11468e+06	1.08691	0.341173	1.12522	0.361355	0.721956	0.0312272	0.630767	0.0166366	0.374356	0.0010983
A7MIV6	ESA_03449	N-acetyltransferase domain-containing protein	ESA_03449	N-acetyltransferase activity		645283	731258	972326	692807	685961	747677	462942	727174	728007	522521	639177	610471	508078	527102	599895	516890	403294	647884	0.905307	0.498862	0.816616	0.33712	0.754478	0.138203	0.696112	0.0796272	0.667585	0.097344
A7MIW7	TolB	Tol-Pal system protein TolB	tolB		cell cycle	1.19751e+07	8.57591e+06	9.69444e+06	9.25419e+06	7.76467e+06	8.3792e+06	8.32318e+06	1.0547e+07	6.02829e+06	4.85937e+06	7.02904e+06	4.34448e+06	7.37958e+06	8.71672e+06	8.78538e+06	9.99744e+06	7.43982e+06	7.17374e+06	0.839732	0.21223	0.823215	0.33923	0.536706	0.0226202	0.822659	0.179375	0.81371	0.235281
A7MIW9	TolR	Tol-Pal system protein TolR	tolR	transmembrane transporter activity	cell cycle	5.90657e+06	2.14355e+06	3.70327e+06	2.30436e+06	2.96779e+06	2.66597e+06	2.35171e+06	2.43823e+06	4.1331e+06	2.77109e+06	1.94655e+06	1.1726e+06	3.80659e+06	2.48159e+06	2.75508e+06	945400	1.88494e+06	2.37076e+06	0.67539	0.315143	0.759188	0.487833	0.501153	0.174475	0.769416	0.480985	0.442519	0.135089
A7MIX1	TolQ	Tol-Pal system protein TolQ	tolQ		bacteriocin transport	2.4756e+06	4.20589e+06	3.13641e+06	5.53636e+06	4.08205e+06	1.43161e+06	2.23285e+06	2.25184e+06	4.61639e+06	2.11717e+06	2.00223e+06	2.10561e+06	2.27339e+06	2.13401e+06	2.44231e+06	1.8849e+06	1.61108e+06	1.44796e+06	1.1255	0.768377	0.926989	0.811546	0.634046	0.0768619	0.697676	0.12543	0.503563	0.035374
A7MIX4	CpoB	Cell division coordinator CpoB	cpoB		FtsZ-dependent cytokinesis	2.22623e+06	2.15241e+06	2.05168e+06	1.3509e+06	1.01107e+06	2.55382e+06	1.53498e+06	1.76049e+06	950707	850763	1.50869e+06	1.18169e+06	1.55592e+06	1.4165e+06	1.43676e+06	584795	496438	831349	0.764471	0.34391	0.660337	0.0418409	0.550695	0.00804501	0.685686	0.000541091	0.297432	0.0001786
A7MIX8	ESA_02591	Phospho-2-dehydro-3-deoxyheptonate aldolase	ESA_02591	3-deoxy-7-phosphoheptulonate synthase activity	aromatic amino acid family biosynthetic process	807392	404778	1.0861e+06	1.02886e+06	1.05368e+06	1.12617e+06	1.16181e+06	875651	1.00427e+06	473958	816074	1.05015e+06	1.39186e+06	1.2804e+06	1.37951e+06	254394	1.30168e+06	1.83938e+06	1.39614	0.203601	1.32348	0.312026	1.01823	0.959583	1.76296	0.0436939	1.47739	0.509533
A7MIY2	ESA_02581	Uncharacterized protein	ESA_02581	metal ion binding	molybdate ion transport	6.83534e+06	1.31487e+07	1.33775e+07	5.61724e+06	1.49957e+07	6.58927e+06	2.40234e+06	1.39123e+06	4.78308e+06	8.67293e+06	7.82022e+06	8.15474e+06	4.66577e+07	1.67507e+07	1.12724e+07	1.11973e+07	1.09324e+07	7.68998e+06	0.815376	0.605593	0.257082	0.0251376	0.738812	0.249526	2.23853	0.286302	0.893836	0.651459
A7MIY7	ESA_02586	UDP-glucose 4-epimerase	ESA_02586	UDP-glucose 4-epimerase activity	galactose metabolic process	590799	776371	467087	966984	580328	948086	709672	1.01357e+06	941957	2.31424e+06	1.73975e+06	2.13174e+06	1.60687e+06	1.9125e+06	2.28689e+06	1.38555e+06	1.54332e+06	1.27017e+06	1.36044	0.227278	1.45301	0.0972284	3.37233	0.00163977	3.16546	0.00360198	2.28923	0.00275941
A7MIZ1	ESA_02576	Pectinesterase domain-containing protein	ESA_02576	aspartyl esterase activity	cell wall modification	5.11469e+06	5.52518e+06	7.27557e+06	4.17204e+06	4.39533e+06	4.11289e+06	5.05126e+06	6.40199e+06	9.41335e+06	7.62894e+06	8.8485e+06	2.55932e+06	4.76475e+06	6.55895e+06	5.19511e+06	3.7727e+06	2.64846e+06	1.42359e+06	0.707784	0.0593013	1.16473	0.534606	1.06259	0.863297	0.922043	0.615133	0.437876	0.0240091
A7MIZ7	UvrB	UvrABC system protein B	uvrB	ATP binding	nucleotide-excision repair	168139	185885	226022	199075	261872	262658	270012	234737	295402	126124	267884	130458	518040	171782	191686	271797	227612	243107	1.2475	0.152701	1.37946	0.0403798	0.904179	0.727694	1.51972	0.426158	1.2801	0.0651285
A7MJ24	RhlE	ATP-dependent RNA helicase RhlE	rhlE	ATP binding	ribosome assembly	2.67564e+06	3.85368e+06	3.63425e+06	1.08584e+06	2.6921e+06	2.27175e+06	1.43167e+06	1.28254e+06	1.20829e+06	639314	1.81167e+06	1.6497e+06	979921	920803	830601	353960	606364	461344	0.595234	0.0848981	0.385937	0.00480584	0.403469	0.0172008	0.268737	0.00244244	0.139879	0.00139105
A7MJ31	ESA_00584	Uncharacterized protein	ESA_00584	xenobiotic transmembrane transporter activity	xenobiotic detoxification by transmembrane export across the plasma membrane	268209	596482	901098	510491	1.48527e+06	878955	743538	1.29559e+06	1.49455e+06	777847	420670	628316	675326	572942	322468	415219	422984	221633	1.62801	0.335388	2.00119	0.11158	1.03457	0.927488	0.889537	0.773006	0.600205	0.292401
A7MJ62	ESA_00549	LysM domain-containing protein	ESA_00549			2.26472e+06	372988	594718	1.34783e+06	1.15088e+06	472841	1.41376e+06	3.03628e+06	455730	1.31799e+06	513039	907435	3.0625e+06	956556	301733	2.17372e+06	2.28283e+06	155397	0.919296	0.90053	1.51768	0.592792	0.847186	0.809862	1.3367	0.741195	1.42678	0.641231
A7MJ75	QueE	7-carboxy-7-deazaguanine synthase	queE	4 iron, 4 sulfur cluster binding	queuosine biosynthetic process	1.19001e+06	895807	1.08218e+06	1.19907e+06	982860	1.14174e+06	955566	1.05557e+06	1.22073e+06	614700	757769	747381	419357	423480	251215	581231	582959	545128	1.04914	0.654659	1.02016	0.862816	0.669146	0.0230938	0.345345	0.00256307	0.539558	0.00498911
A7MJ87	ESA_03673	Uncharacterized protein	ESA_03673	DNA binding		3.81994e+08	5.94485e+08	6.2655e+08	1.00853e+09	5.02714e+08	8.6824e+07	6.20487e+08	4.52664e+08	7.11573e+08	4.55238e+08	3.75247e+08	5.87333e+08	3.88635e+08	4.7125e+08	5.77818e+08	4.74927e+08	4.43542e+08	3.76079e+08	0.996903	0.995524	1.11335	0.604477	0.884462	0.56499	0.896867	0.590211	0.807564	0.278577
A7MJ88	ESA_03674	Uncharacterized protein	ESA_03674			920273	650178	855390	465996	468833	594152	506269	356887	589661	529291	669683	513739	948143	437843	439890	839411	1.08821e+06	1.51698e+06	0.630289	0.0310928	0.598892	0.0377979	0.706029	0.0672089	0.752677	0.347997	1.41996	0.18769
A7MJA3	ESA_03644	Biotin carboxyl carrier protein of acetyl-CoA carboxylase	ESA_03644	acetyl-CoA carboxylase activity	fatty acid biosynthetic process	5.20431e+07	5.18542e+07	5.6061e+07	5.50292e+07	1.05161e+08	7.33386e+07	9.68574e+07	1.03232e+08	7.12133e+07	4.19655e+07	4.55109e+07	1.99522e+07	1.89843e+07	3.26425e+07	3.07288e+07	1.53512e+07	2.75728e+06	5.18055e+06	1.45994	0.170819	1.69609	0.0198392	0.671603	0.0970298	0.514857	0.00448415	0.145594	0.000371368
A7MJA4	ESA_03645	Biotin carboxylase	ESA_03645	acetyl-CoA carboxylase activity	fatty acid biosynthetic process	2.50801e+07	2.1004e+07	2.63808e+07	3.00541e+07	3.24568e+07	3.51259e+07	3.28143e+07	4.55459e+07	3.72446e+07	3.28287e+07	2.60556e+07	1.91941e+07	2.54772e+07	2.78478e+07	2.47479e+07	1.38896e+07	1.69652e+07	1.15809e+07	1.34737	0.0184231	1.59532	0.0241206	1.07746	0.682912	1.07739	0.37417	0.585603	0.0112301
A7MJA8	DusB	tRNA-dihydrouridine synthase B	dusB	flavin adenine dinucleotide binding		626067	179879	227043	1.20117e+06	1.36687e+06	356343	1.06874e+06	196703	1.00686e+06	1.84901e+06	253075	2.6584e+06	7.50887e+06	3.83998e+06	3.79232e+06	140515	2.0673e+06	2.10241e+06	2.83099	0.140274	2.19974	0.259367	4.60846	0.159778	14.6576	0.0191811	4.17257	0.175
A7MJB5	ESA_03634	Ribonuclease G	ESA_03634	endonuclease activity	RNA processing	254547	169796	213660	570312	265075	415389	306368	639092	628393	337948	385333	338348	1.19064e+06	684928	581576	610601	515498	975179	1.96046	0.089264	2.46684	0.0493967	1.66399	0.0083136	3.85131	0.0330423	3.29352	0.0265417
A7MJB6	ESA_03635	dTTP/UTP pyrophosphatase	ESA_03635	dTTP diphosphatase activity	nucleotide metabolic process	358736	1.11338e+06	404535	377937	386575	442369	221454	481996	291836	503405	524326	445751	297714	540073	467606	680394	382945	319557	0.643101	0.413895	0.530351	0.315708	0.785164	0.613064	0.695595	0.496104	0.736893	0.572896
A7MJB7	ESA_03632	Uncharacterized protein	ESA_03632	metallopeptidase activity		1.14378e+06	1.42956e+06	1.48427e+06	1.37957e+06	1.12755e+06	1.48106e+06	1.10457e+06	742115	940838	1.02209e+06	1.5094e+06	947936	1.80484e+06	1.84038e+06	1.59351e+06	956802	914147	1.32405e+06	0.982893	0.884078	0.686988	0.0465774	0.857507	0.401047	1.29109	0.0394547	0.78741	0.161278
A7MJC0	ESA_03614	Uncharacterized protein	ESA_03614			5.68316e+06	5.85553e+06	5.14923e+06	2.40674e+06	2.88313e+06	3.14378e+06	2.76053e+06	1.54464e+06	2.94614e+06	1.74577e+06	2.40186e+06	1.10142e+06	1.08995e+06	1.21936e+06	2.82396e+06	3.99601e+06	1.15249e+06	2.56242e+06	0.505375	0.000814648	0.434524	0.00298647	0.314542	0.000904844	0.307604	0.00296841	0.462066	0.0242544
A7MJC1	ESA_03615	Uncharacterized protein	ESA_03615		glutathione metabolic process	1.26792e+07	8.37597e+06	9.30153e+06	5.54478e+06	9.46153e+06	6.71743e+06	6.7195e+06	7.3657e+06	5.90639e+06	9.93352e+06	5.18607e+06	8.13931e+06	1.2414e+07	1.04259e+07	9.63388e+06	1.2801e+07	1.16274e+07	1.26024e+07	0.715617	0.175149	0.658557	0.0657593	0.766188	0.281907	1.06974	0.671977	1.21986	0.176487
A7MJC3	RpsI	30S ribosomal protein S9	rpsI	structural constituent of ribosome	translation	6.18125e+08	6.60327e+08	2.91291e+08	4.28749e+08	3.74273e+08	4.70436e+08	3.43776e+08	4.17065e+08	4.63276e+08	2.41804e+08	4.02646e+08	2.10082e+08	2.26911e+08	2.65592e+08	2.66949e+08	1.91121e+08	1.78523e+08	1.82053e+08	0.811252	0.456366	0.77982	0.3974	0.544377	0.142824	0.483807	0.0827951	0.351457	0.043746
A7MJC4	ESA_03619	Uncharacterized protein	ESA_03619			9.34349e+06	7.55868e+06	1.31785e+07	1.13106e+07	1.14815e+07	1.47036e+07	1.56412e+07	2.04251e+07	1.20483e+07	2.59815e+07	2.38115e+07	2.48457e+07	1.90256e+07	2.49007e+07	2.53175e+07	1.70007e+07	1.38709e+07	1.8182e+07	1.2465	0.282406	1.59952	0.110239	2.48128	0.00110922	2.30194	0.00760444	1.63074	0.0393947
A7MJD5	ESA_03601	Glyoxalase	ESA_03601	lyase activity		7.29353e+06	6.67997e+06	6.24375e+06	6.73768e+06	4.9507e+06	4.55307e+06	6.83121e+06	3.01135e+06	6.93681e+06	7.80981e+06	6.97404e+06	4.69187e+06	6.68854e+06	2.9953e+06	8.66406e+06	4.32052e+06	5.28655e+06	2.12586e+06	0.803346	0.146793	0.829953	0.436421	0.963322	0.813354	0.907536	0.730873	0.580342	0.0452058
A7MJE1	ESA_03590	Arabinose 5-phosphate isomerase	ESA_03590	arabinose-5-phosphate isomerase activity	lipopolysaccharide biosynthetic process	1.51932e+06	1.558e+06	2.18191e+06	1.86085e+06	919558	1.39264e+06	420556	932726	1.15279e+06	507018	482965	642322	1.55339e+06	1.28202e+06	781111	1.38045e+06	1.74552e+06	2.10842e+06	0.79347	0.354822	0.476509	0.0396711	0.310369	0.00537619	0.687652	0.153978	0.995277	0.979335
A7MJE8	ESA_03597	PTS EIIA type-2 domain-containing protein	ESA_03597	protein-N(PI)-phosphohistidine-sugar phosphotransferase activity	phosphoenolpyruvate-dependent sugar phosphotransferase system	736262	699787	882524	645930	533507	759817	745303	781550	744601	889501	814532	752911	1.0936e+06	1.05997e+06	986395	365159	358670	319356	0.8364	0.215185	0.979677	0.797065	1.05968	0.537016	1.35427	0.0129937	0.449925	0.00180101
A7MJF6	ESA_01318	Ferritin	ESA_01318	ferric iron binding	cellular iron ion homeostasis	1.87187e+07	7.15146e+06	1.52017e+07	1.82547e+07	1.50314e+07	1.06754e+07	2.08897e+07	2.36309e+07	8.74866e+06	2.67297e+07	1.71825e+07	7.55671e+06	1.98894e+07	8.93124e+06	1.7641e+07	5.80679e+07	8.37816e+07	1.061e+08	1.07035	0.824438	1.29698	0.515935	1.25314	0.622572	1.13123	0.726327	6.03695	0.00849442
A7MJH3	ESA_01302	Uncharacterized protein	ESA_01302	ligand-gated ion channel activity	amino acid transport	2.08973e+06	456016	2.10649e+06	2.54517e+06	2.31883e+06	4.34181e+06	2.58791e+06	678803	491328	1.22056e+06	2.6389e+06	874319	2.67614e+06	1.57019e+06	1.11289e+06	1.6034e+06	1.65235e+06	1.87574e+06	1.97879	0.145826	0.807792	0.747768	1.01753	0.973494	1.15197	0.759082	1.10301	0.787316
A7MJI8	ESA_01275	DUF4142 domain-containing protein	ESA_01275			2.31469e+07	2.17728e+07	2.40431e+07	1.72344e+07	3.24606e+07	3.41609e+07	3.79272e+07	1.98683e+07	3.24304e+07	1.53345e+07	3.1268e+07	1.31456e+07	7.22191e+06	1.27695e+07	1.3451e+07	2.02378e+07	1.71333e+07	3.5175e+07	1.21596	0.411649	1.30833	0.258474	0.866382	0.621469	0.484934	0.00470585	1.05196	0.841756
A7MJN8	ESA_01206	Exodeoxyribonuclease I	ESA_01206	DNA binding	DNA repair	368137	475124	505366	348712	428540	378260	190086	263404	354787	465832	449118	133209	313948	300953	354382	410092	414622	255955	0.856806	0.248545	0.599333	0.0465365	0.777205	0.436346	0.718718	0.0471845	0.80131	0.251727
A7MJP8	ESA_00405	Peptidase_M48 domain-containing protein	ESA_00405	metal ion binding		680564	1.56027e+06	683437	3.83852e+06	2.19374e+06	3.185e+06	3.03932e+06	2.97149e+06	2.98781e+06	6.86018e+06	659851	1.37268e+06	726424	1.69437e+06	1.86538e+06	3.31599e+06	2.00643e+06	3.08238e+06	3.15199	0.0200939	3.07722	0.00231413	3.041	0.371973	1.46572	0.379417	2.87415	0.0214672
A7MJP9	ESA_00406	Transketolase	ESA_00406	metal ion binding		2.69669e+07	3.74552e+07	4.3078e+07	3.76424e+07	3.71937e+07	3.13756e+07	4.12775e+07	3.93604e+07	4.0935e+07	2.69583e+07	3.91663e+07	2.82157e+07	2.72242e+07	3.43048e+07	2.45141e+07	3.90392e+07	3.89628e+07	3.39094e+07	0.988016	0.937363	1.13091	0.379976	0.877584	0.512418	0.800402	0.267016	1.04104	0.78402
A7MJQ5	ESA_00410	Fructose-bisphosphate aldolase	ESA_00410	fructose-bisphosphate aldolase activity	glycolytic process	5.85983e+07	4.78422e+07	6.043e+07	5.0329e+07	6.99913e+07	6.0255e+07	5.4813e+07	6.8846e+07	6.35712e+07	7.42478e+07	7.20843e+07	8.6328e+07	8.98942e+07	8.11008e+07	8.40958e+07	9.7404e+07	1.05686e+08	1.15474e+08	1.08213	0.544224	1.12201	0.297522	1.39426	0.0207643	1.52868	0.00332492	1.90905	0.00150163
A7MJQ7	ESA_00396	Ribosomal RNA small subunit methyltransferase E	ESA_00396	methyltransferase activity	methylation	2.04285e+06	866033	1.55204e+06	961876	782899	2.20953e+06	1.40051e+06	1.06181e+06	1.449e+06	3.64031e+06	809286	1.67437e+06	929358	1.35875e+06	1.371e+06	1.50166e+06	700048	922017	0.886432	0.779433	0.876794	0.639729	1.3728	0.573068	0.820257	0.510998	0.70024	0.344932
A7MJQ9	ESA_00397	Uncharacterized protein	ESA_00397	nuclease activity		461363	681452	724978	696280	1.4951e+06	1.12169e+06	922849	1.06678e+06	1.02779e+06	806286	1.05354e+06	362901	1.25605e+06	302498	377321	278810	685663	559859	1.77379	0.120407	1.6155	0.0141973	1.19003	0.615971	1.03645	0.946343	0.816114	0.474886
A7MJS0	GshB	Glutathione synthetase	gshB	ATP binding		2.61533e+06	3.44211e+06	3.45069e+06	3.50955e+06	4.28099e+06	3.75645e+06	3.41399e+06	4.80959e+06	6.53397e+06	3.41061e+06	4.13833e+06	4.08979e+06	4.50912e+06	4.81622e+06	4.5743e+06	2.14771e+06	2.41833e+06	2.21771e+06	1.21444	0.130835	1.5521	0.137381	1.22408	0.122211	1.46187	0.00745365	0.713468	0.0346465
A7MJS1	CpdA	3',5'-cyclic adenosine monophosphate phosphodiesterase CpdA	cpdA	3',5'-cyclic-AMP phosphodiesterase activity		505774	638266	558588	552442	1.23762e+06	700347	742749	641119	786609	560355	706771	481849	998365	1.12709e+06	1.24857e+06	2.13027e+06	1.42833e+06	1.60626e+06	1.46268	0.282611	1.27478	0.0541719	1.02722	0.849488	1.98166	0.00243527	3.03346	0.00573593
A7MJS3	ParE	DNA topoisomerase 4 subunit B	parE	ATP binding	chromosome segregation	931314	509873	762954	839583	1.11386e+06	1.18428e+06	1.03381e+06	456741	569014	1.00639e+06	1.24583e+06	1.07553e+06	684524	824079	713268	402097	769996	391176	1.42356	0.126125	0.934406	0.833584	1.50977	0.0573237	1.00804	0.965829	0.709242	0.288377
A7MJS7	ParC	DNA topoisomerase 4 subunit A	parC	ATP binding	chromosome segregation	1.97415e+06	1.05565e+06	843052	1.99758e+06	2.76726e+06	1.77981e+06	1.82164e+06	1.27206e+06	2.25988e+06	1.55138e+06	1.84467e+06	1.32033e+06	597072	286106	942083	1.58768e+06	1.50897e+06	1.61391e+06	1.68988	0.124001	1.38234	0.33391	1.2178	0.499123	0.471297	0.159402	1.2163	0.467877
A7MJT0	ESA_00373	Uncharacterized protein	ESA_00373	efflux transmembrane transporter activity		5.66973e+06	1.03733e+06	5.38007e+06	2.60853e+06	2.68432e+06	909639	2.49391e+06	3.38714e+06	2.27585e+06	2.13359e+06	2.92e+06	214578	4.17143e+06	1.47155e+06	567728	1.2348e+06	1.41568e+06	1.40521e+06	0.513148	0.289081	0.674842	0.441845	0.435849	0.252189	0.513828	0.349005	0.335537	0.148719
A7MJT1	ESA_00374	ADP-ribose diphosphatase	ESA_00374	ADP-ribose diphosphatase activity		822230	693399	1.09925e+06	1.12889e+06	878454	987477	918761	962290	945508	709804	877962	836983	648755	699183	726858	927286	944805	1.08292e+06	1.1453	0.416736	1.08095	0.589327	0.927289	0.651399	0.793458	0.213761	1.13008	0.430577
A7MJT4	ESA_00371	GSP_synth domain-containing protein	ESA_00371			3.10503e+06	3.23502e+06	3.60643e+06	3.22244e+06	1.93268e+06	2.37565e+06	4.00653e+06	3.64447e+06	2.04748e+06	1.94907e+06	3.15185e+06	1.72664e+06	2.1362e+06	2.83253e+06	3.25805e+06	2.75767e+06	2.56898e+06	3.46674e+06	0.75713	0.119071	0.975065	0.90041	0.68643	0.0902165	0.827105	0.186374	0.884071	0.285257
A7MJT6	DnaG	DNA primase	dnaG	DNA binding		94497.7	145042	183725	1.5099e+06	1.28829e+06	1.21695e+06	1.92492e+06	1.63109e+06	1.36393e+06	1.70241e+06	1.51362e+06	1.84488e+06	2.8935e+06	2.23362e+06	2.14461e+06	1.65719e+06	1.56237e+06	75010.7	9.48614	0.000200352	11.6238	0.000796351	11.9569	9.96103e-05	17.1801	0.000656075	7.78371	0.135488
A7MJU7	RpoD	RNA polymerase sigma factor RpoD	rpoD	DNA binding	transcription initiation from bacterial-type RNA polymerase promoter	9.52015e+06	1.66775e+07	5.66299e+06	1.26161e+07	1.34375e+07	1.28811e+07	1.31925e+07	1.47207e+07	1.45792e+07	1.07855e+07	1.14833e+07	6.45025e+06	5.19014e+06	7.95707e+06	7.12262e+06	6.18123e+06	7.79945e+06	6.1732e+06	1.22203	0.506551	1.33369	0.338572	0.901396	0.785044	0.636203	0.310388	0.632564	0.298907
A7MJW3	ESA_02807	Uncharacterized protein	ESA_02807	transmembrane transporter activity		9.91054e+06	1.1217e+07	2.06139e+07	6.99635e+06	1.09883e+07	1.01067e+07	1.16596e+07	1.3126e+07	1.53768e+07	9.19213e+06	1.88258e+07	1.42308e+07	2.97728e+07	1.78456e+07	1.7789e+07	9.38114e+06	8.9209e+06	8.10132e+06	0.672986	0.272862	0.96217	0.889002	1.01216	0.970988	1.56697	0.205247	0.632547	0.206211
A7MJX6	ESA_02783	Cys-tRNA(Pro)/Cys-tRNA(Cys) deacylase	ESA_02783	aminoacyl-tRNA editing activity	translation	742293	1.35452e+06	2.23028e+06	1.03523e+06	1.29206e+06	1.54535e+06	835890	742860	1.32369e+06	1.1601e+06	1.19893e+06	1.7113e+06	1.69611e+06	1.65003e+06	1.66446e+06	2.1493e+06	1.05806e+06	1.13687e+06	0.894977	0.756524	0.67076	0.367492	0.940661	0.863467	1.15796	0.625815	1.00396	0.992305
A7MJX7	ESA_02784	Uncharacterized protein	ESA_02784	hydrolase activity, acting on ester bonds	nucleotide catabolic process	362107	529830	506200	274788	2.28234e+07	4.39891e+06	326039	240701	6.21874e+06	359351	368697	190123	604129	355281	610279	821229	1.48847e+06	1.28757e+06	19.6669	0.277803	4.85323	0.415574	0.656711	0.110195	1.1227	0.594499	2.5729	0.0230605
A7MJY5	ESA_02774	Thioredoxin domain-containing protein	ESA_02774			7.60889e+06	7.58789e+06	9.89115e+06	6.67444e+06	8.9974e+06	6.0048e+06	6.75522e+06	6.39488e+06	7.22064e+06	5.92826e+06	9.02975e+06	1.02448e+07	8.37868e+06	7.68558e+06	1.03588e+07	2.66123e+06	2.99841e+06	1.9179e+06	0.864027	0.391934	0.811974	0.121057	1.00458	0.980802	1.05322	0.708234	0.302039	0.00213761
A7MJY6	ESA_02761	Peptidyl-prolyl cis-trans isomerase	ESA_02761	peptidyl-prolyl cis-trans isomerase activity	protein folding	4.18657e+07	3.45569e+07	2.11367e+07	3.77618e+07	3.73405e+07	4.11776e+07	4.29986e+07	4.26535e+07	1.83621e+07	4.22907e+07	4.13579e+07	3.66821e+07	4.18116e+07	4.08995e+07	4.58199e+07	5.02014e+07	4.66079e+07	3.01806e+07	1.19189	0.370459	1.06616	0.84273	1.23341	0.295541	1.31747	0.174201	1.30167	0.320102
A7MK18	ESA_02719	Alkyl hydroperoxide reductase subunit F	ESA_02719	alkyl hydroperoxide reductase activity	response to reactive oxygen species	4.05459e+06	3.36335e+06	3.50176e+06	2.59079e+06	3.81202e+06	3.83831e+06	2.98031e+06	1.50783e+06	2.41144e+06	3.29887e+06	4.39743e+06	5.74663e+06	3.01996e+06	3.34506e+06	4.99655e+06	4.37011e+06	3.89448e+06	2.84946e+06	0.937857	0.650428	0.631847	0.0486103	1.23107	0.318419	1.04047	0.831161	1.0178	0.902441
A7MK21	ESA_02721	Alkyl hydroperoxide reductase C	ESA_02721	alkylhydroperoxide reductase activity	response to oxidative stress	9.75828e+07	1.06642e+08	1.28056e+08	1.14945e+08	1.15412e+08	7.92776e+07	1.12751e+08	1.19576e+08	1.42099e+08	1.49213e+08	1.11565e+08	1.27674e+08	8.76556e+07	1.08888e+08	1.30782e+08	1.1764e+08	9.00541e+07	8.04334e+07	0.931847	0.641131	1.12683	0.329326	1.16905	0.256657	0.985086	0.919656	0.867121	0.36307
A7MK30	ESA_02710	Aamy domain-containing protein	ESA_02710	catalytic activity	carbohydrate metabolic process	162160	1.0987e+06	876166	1.0234e+06	833223	907752	656313	814030	1.07212e+06	184120	363840	870196	159821	254712	158434	626253	450375	664843	1.29356	0.507793	1.18972	0.682903	0.66361	0.530369	0.268114	0.140587	0.814902	0.673036
A7MK34	ESA_02714	Uncharacterized protein	ESA_02714			1.39031e+06	1.82672e+06	2.12743e+06	1.72412e+06	2.7041e+06	1.97575e+06	1.51879e+06	1.30398e+06	1.86092e+06	1.92245e+06	816851	793802	758349	795246	1.5694e+06	3.33548e+06	2.83849e+06	3.29665e+06	1.19824	0.386279	0.876362	0.458088	0.661078	0.232532	0.584342	0.0950709	1.77204	0.00673319
A7MK37	RlpA	Endolytic peptidoglycan transglycosylase RlpA	rlpA	lyase activity	cell wall organization	4.15687e+06	2.07458e+06	2.25774e+06	2.51162e+06	2.23653e+06	3.76373e+06	2.76782e+06	3.25493e+06	3.97657e+06	4.1769e+06	4.70848e+06	2.7456e+06	3.33439e+06	4.06965e+06	2.65699e+06	3.10124e+06	2.8242e+06	3.09232e+06	1.00267	0.99304	1.17789	0.540211	1.37009	0.303116	1.18516	0.53891	1.06226	0.806083
A7MK39	ESA_02695	Serine-type D-Ala-D-Ala carboxypeptidase	ESA_02695	serine-type D-Ala-D-Ala carboxypeptidase activity	cell wall organization	7.87207e+06	7.22024e+06	7.79338e+06	6.7949e+06	7.15583e+06	5.01334e+06	6.73741e+06	7.7175e+06	9.36525e+06	6.61781e+06	1.03936e+07	6.43499e+06	7.37666e+06	6.64522e+06	5.87783e+06	3.6688e+06	3.682e+06	1.80901e+06	0.828643	0.132475	1.04083	0.714756	1.0245	0.893151	0.869526	0.106273	0.400242	0.00221185
A7MK45	ESA_01892	HTH gntR-type domain-containing protein	ESA_01892	DNA binding		775327	1.00974e+06	1.43213e+06	1.37877e+06	1.05456e+06	1.63487e+06	1.32927e+06	1.64342e+06	1.61812e+06	934219	676808	1.10491e+06	896558	622096	828308	2.78307e+06	2.63449e+06	1.5714e+06	1.26452	0.328623	1.42696	0.102478	0.844194	0.505935	0.729505	0.237713	2.17238	0.0422649
A7MK46	ESA_01893	SBP_bac_5 domain-containing protein	ESA_01893		transmembrane transport	1.37508e+07	1.4627e+07	2.13835e+07	1.81159e+06	473159	2.13142e+06	1.62625e+06	2.01595e+06	1.39186e+07	1.63274e+07	1.77901e+07	1.03503e+07	1.24154e+07	1.47155e+07	1.43706e+06	2.6845e+07	1.88901e+07	2.22753e+07	0.0887472	0.00358154	0.352901	0.0844349	0.893622	0.622799	0.5741	0.211469	1.36673	0.142289
A7MK59	ESA_01889	Uncharacterized protein	ESA_01889	oxidoreductase activity		4.4371e+06	2.62333e+06	6.64753e+06	3.19196e+06	3.67213e+06	5.11108e+06	3.33332e+06	945132	3.96874e+06	5.1655e+06	6.50864e+06	4.02713e+06	2.44854e+06	3.62847e+06	895182	4.37314e+06	3.81476e+06	6.3203e+06	0.873593	0.679481	0.601635	0.28713	1.14541	0.652314	0.508623	0.185831	1.05838	0.857109
A7MK61	ESA_01874	Nitroreductase domain-containing protein	ESA_01874	oxidoreductase activity		9.38856e+06	7.86811e+06	8.31042e+06	6.66898e+06	5.87857e+06	8.48348e+06	1.74898e+07	6.36949e+06	9.18242e+06	1.26145e+07	1.14189e+07	2.64844e+07	2.66232e+07	1.5369e+07	1.51976e+07	6.89468e+06	4.64431e+06	2.10271e+06	0.822582	0.165883	1.29235	0.500578	1.97589	0.161923	2.23685	0.0503979	0.533565	0.0524296
A7MK71	ESA_01866	Uncharacterized protein	ESA_01866	oxidoreductase activity		519282	1.44836e+06	1.34602e+06	1.05009e+06	1.88572e+06	1.10845e+06	1.74767e+06	1.85392e+06	2.16431e+06	5.79011e+06	3.1373e+06	6.8599e+06	1.33717e+07	8.0478e+06	1.00526e+07	2.55622e+06	2.56544e+06	4.56493e+06	1.22048	0.574432	1.74004	0.0627867	4.76431	0.0221312	9.49768	0.00402692	2.92323	0.0436636
A7MK72	ESA_01867	PKS_ER domain-containing protein	ESA_01867	oxidoreductase activity		600485	1.01218e+06	1.57936e+06	565569	428597	781542	829252	446571	872531	395396	1.51304e+06	618167	319608	861446	318622	355680	290122	458346	0.556295	0.192778	0.673038	0.330553	0.791536	0.64363	0.46982	0.168917	0.345909	0.0730065
A7MK74	ESA_01869	HTH araC/xylS-type domain-containing protein	ESA_01869	DNA-binding transcription factor activity	rhamnose metabolic process	521839	636432	852912	2.09643e+06	1.83263e+06	1.68753e+06	2.20462e+06	2.81344e+06	2.58166e+06	1.74985e+06	1.73025e+06	1.53773e+06	1.06703e+06	1.37036e+06	1.59004e+06	1.67754e+06	1.41733e+06	1.69038e+06	2.79268	0.00145836	3.77873	0.000771697	2.49496	0.00106515	2.00252	0.0202416	2.37932	0.00216526
A7MK76	ESA_01871	DUF892 domain-containing protein	ESA_01871			1.09989e+08	7.39229e+07	9.90151e+07	9.56473e+07	1.08408e+08	8.06444e+07	1.29426e+08	1.08491e+08	6.0397e+07	8.9738e+07	1.03588e+08	9.98421e+07	5.97413e+07	1.0216e+08	9.5858e+07	8.26998e+07	4.22984e+07	8.65384e+07	1.00626	0.966837	1.05438	0.834851	1.03619	0.780405	0.911045	0.647302	0.747671	0.250538
A7MK77	ESA_01872	Uncharacterized protein	ESA_01872			2.67745e+07	4.16405e+07	4.20742e+07	2.12896e+07	3.42446e+07	7.7646e+06	3.60705e+07	4.32802e+07	3.08733e+07	4.86227e+07	5.23396e+07	3.61862e+07	3.37653e+07	4.30469e+07	4.64302e+07	2.26827e+07	9.86942e+06	1.9291e+07	0.572896	0.160735	0.9976	0.989281	1.24128	0.273721	1.11543	0.536496	0.469215	0.0365205
A7MK90	ESA_01851	Uncharacterized protein	ESA_01851			607730	8.38916e+06	9.02645e+06	1.10243e+07	7.52425e+06	1.23262e+07	9.1188e+06	485420	9.19773e+06	8.85959e+06	1.01784e+07	1.08762e+06	1.41674e+06	4.8141e+06	4.44606e+06	5.02082e+06	4.25261e+06	5.85139e+06	1.71304	0.234453	1.0432	0.95089	1.11664	0.866819	0.592393	0.447785	0.83918	0.742651
A7MKB4	Prs	Ribose-phosphate pyrophosphokinase	prs	ATP binding	5-phosphoribose 1-diphosphate biosynthetic process	4.23035e+07	4.49647e+07	5.00587e+07	2.29685e+07	4.43196e+07	2.52557e+07	4.23389e+07	2.82578e+07	5.49069e+07	3.51151e+07	3.04489e+07	3.04405e+07	3.07802e+07	3.60056e+07	2.73718e+07	3.46944e+07	2.68151e+07	3.24041e+07	0.673895	0.104757	0.913905	0.649132	0.699094	0.00750959	0.685646	0.0131896	0.683869	0.011388
A7MKB7	LolB	Outer-membrane lipoprotein LolB	lolB		lipoprotein localization to outer membrane	818601	1.20966e+06	1.17998e+06	696211	368122	1.19691e+06	148641	808071	1.80076e+06	370440	330958	423986	764043	1.49438e+06	326633	187741	450615	239273	0.704823	0.310046	0.859494	0.777178	0.350779	0.00568989	0.805755	0.597845	0.273554	0.00648925
A7MKC8	TreA	Periplasmic trehalase	treA	alpha,alpha-trehalase activity	cellular hyperosmotic response	1.70735e+06	1.80603e+06	2.87144e+06	925817	1.86492e+06	923916	1.51737e+06	2.41691e+06	701311	5.82167e+06	4.60846e+06	4.67069e+06	5.48505e+06	5.56395e+06	6.20317e+06	5.24143e+06	4.71474e+06	6.03201e+06	0.581794	0.141557	0.726033	0.400209	2.36511	0.00586999	2.70206	0.00115182	2.50409	0.00390203
A7MKD5	ESA_01470	Alanine racemase	ESA_01470	alanine racemase activity	D-alanine biosynthetic process	724461	1.75809e+06	399302	922203	752642	1.03391e+06	482440	886349	1.05523e+06	366693	414340	572041	214540	322489	396977	276135	267648	873863	0.939936	0.896814	0.841132	0.748085	0.469516	0.286097	0.324099	0.191064	0.491922	0.344897
A7MKE1	Rnd	Ribonuclease D	rnd	3'-5' exonuclease activity	tRNA 3'-end processing	1.72866e+06	1.81781e+06	2.11649e+06	1.69705e+06	1.70234e+06	2.18829e+06	2.62859e+06	2.23787e+06	3.63551e+06	1.20639e+06	1.4604e+06	806075	207182	688065	849021	233409	278029	211682	0.986707	0.906533	1.50133	0.0939132	0.613261	0.0309668	0.308014	0.00442729	0.127693	0.000157559
A7MKE4	ESA_01458	Cell division inhibitor MinD	ESA_01458	ATP binding		1.11049e+07	8.8923e+06	1.41046e+07	9.18287e+06	1.32027e+07	9.97766e+06	1.50219e+07	1.52414e+07	1.40293e+07	4.37484e+06	3.92407e+06	8.46804e+06	1.16485e+07	4.6124e+06	6.64281e+06	5.52175e+06	5.08066e+06	8.12025e+06	0.949017	0.780812	1.29883	0.0943744	0.491672	0.0506408	0.671625	0.221395	0.549021	0.045261
A7MKE6	ESA_01453	t(6)A37 threonylcarbamoyladenosine biosynthesis protein TsaB	ESA_01453		tRNA threonylcarbamoyladenosine modification	724175	853068	3.88531e+06	1.06137e+06	594493	1.85222e+06	913537	532400	1.05476e+06	866928	469630	451745	341099	300299	507708	445251	160227	657397	0.642206	0.584279	0.45779	0.398114	0.327375	0.304927	0.210361	0.237053	0.231188	0.250616
A7MKE7	ESA_01439	L-serine dehydratase	ESA_01439	4 iron, 4 sulfur cluster binding	gluconeogenesis	1.17096e+06	1.10854e+06	1.92276e+06	701182	833688	925958	870060	985798	361146	1.16077e+06	481324	370173	297933	675040	1.17925e+06	4.42206e+06	4.3641e+06	2.61595e+06	0.585597	0.0976707	0.527575	0.11098	0.478854	0.112403	0.512159	0.134926	2.71333	0.020748
A7MKF2	ESA_01433	Uncharacterized protein	ESA_01433		phosphoenolpyruvate-dependent sugar phosphotransferase system	824903	1.1454e+06	1.12999e+06	1.60047e+06	1.89606e+06	2.1727e+06	1.80534e+06	1.58728e+06	1.76536e+06	1.12417e+06	1.40259e+06	834791	899478	1.05797e+06	1.25581e+06	6.17651e+06	9.34706e+06	7.2183e+06	1.82861	0.0118567	1.66371	0.00522434	1.08427	0.67725	1.03644	0.810065	7.33538	0.00222321
A7MKF5	ESA_01435	EIIAB-Man	ESA_01435	kinase activity	phosphoenolpyruvate-dependent sugar phosphotransferase system	3.29318e+06	3.80488e+06	5.575e+06	8.89019e+06	5.35957e+06	5.21425e+06	1.01802e+06	4.73212e+06	6.70813e+06	6.80705e+06	7.85982e+06	6.49879e+06	5.75514e+06	6.41602e+06	5.27197e+06	4.66763e+07	4.51364e+07	2.85897e+07	1.53586	0.177873	0.983051	0.970269	1.67013	0.0245025	1.37639	0.106764	9.50066	0.00352691
A7MKF7	ESA_01437	CBS domain-containing protein	ESA_01437	flavin adenine dinucleotide binding		530401	343741	543733	263344	217336	434512	629564	340989	375273	326330	272741	154223	206622	341330	363245	155492	249333	271425	0.645467	0.14389	0.949184	0.840118	0.531283	0.0543342	0.64265	0.105493	0.476946	0.0284476
A7MKH3	ESA_01413	Uncharacterized protein	ESA_01413			2.90925e+06	2.57038e+07	2.47783e+06	4.35472e+06	4.06776e+06	4.87848e+07	5.71493e+06	5.30699e+06	4.41071e+07	7.07958e+06	1.8665e+07	1.35287e+07	3.10639e+06	9.14652e+06	4.54242e+06	6.68857e+06	5.69173e+06	1.48326e+07	1.84	0.630124	1.77316	0.621056	1.26318	0.760897	0.540201	0.578199	0.875269	0.882366
A7MKI1	ESA_01395	Uncharacterized protein	ESA_01395			357044	475049	734839	358576	376761	481973	348745	402457	672126	682014	907223	1.31221e+06	9.06291e+06	5.21981e+06	6.3046e+06	404087	259520	403488	0.776875	0.379364	0.908353	0.765418	1.85167	0.10795	13.1386	0.00527183	0.68101	0.242218
A7MKI7	ESA_04406	Bacterioferritin	ESA_04406	ferric iron binding	cellular iron ion homeostasis	2.79315e+06	1.20589e+06	2.72492e+06	1.14934e+06	1.43678e+06	3.63363e+06	1.96491e+06	7.13517e+06	2.03481e+06	4.90917e+06	4.65761e+06	1.29744e+07	1.02065e+07	6.09486e+06	5.15286e+06	1.96744e+06	1.91628e+06	3.23816e+06	0.925012	0.866816	1.656	0.457221	3.35236	0.130758	3.19071	0.0398761	1.05918	0.853753
A7MKL3	ESA_04370	Peptidyl-prolyl cis-trans isomerase	ESA_04370	peptidyl-prolyl cis-trans isomerase activity	protein folding	4.28342e+06	6.45574e+06	5.67437e+06	6.81697e+06	2.21968e+06	6.20924e+06	1.79401e+06	6.86095e+06	5.19252e+06	3.74164e+06	5.25233e+06	8.74562e+06	5.06458e+06	4.26663e+06	5.94241e+06	3.83544e+06	5.46606e+06	5.98548e+06	0.928861	0.817049	0.843663	0.625553	1.08079	0.797536	0.930551	0.659042	0.931364	0.700171
A7MKL8	ESA_04354	SPOR domain-containing protein	ESA_04354	peptidoglycan binding		4.74251e+06	824161	7.269e+06	5.2116e+06	5.84909e+06	3.40848e+06	5.39529e+06	6.15585e+06	3.58679e+06	3.27182e+06	3.34935e+06	1.53306e+06	3.00755e+06	3.74572e+06	1.506e+06	658603	2.89789e+06	1.18629e+06	1.12726	0.800095	1.17936	0.723808	0.635279	0.471861	0.643463	0.485525	0.3695	0.247306
A7MKL9	AroK	Shikimate kinase 1	aroK	ATP binding	aromatic amino acid family biosynthetic process	2.24147e+07	5.85195e+06	1.63314e+07	2.42232e+07	1.81094e+07	2.33285e+07	2.41053e+07	2.67598e+07	2.45229e+07	1.47002e+07	6.06508e+06	2.0707e+07	7.21899e+06	1.76464e+07	1.09255e+07	1.01378e+07	1.01979e+07	6.71823e+06	1.47229	0.248231	1.69039	0.104633	0.929913	0.879289	0.802523	0.634794	0.606616	0.304729
A7MKM1	ESA_04226	Universal stress protein	ESA_04226			1.14913e+07	1.16038e+07	9.56221e+06	1.29721e+07	9.12948e+06	4.97041e+06	1.1186e+07	2.21387e+07	7.69812e+06	7.73188e+06	1.76665e+07	1.09452e+07	1.16256e+07	1.24657e+07	1.47737e+07	4.21527e+07	1.7029e+07	9.91388e+06	0.828972	0.481831	1.25616	0.560718	1.11288	0.703181	1.19009	0.146612	2.11577	0.282989
A7MKM4	ESA_04228	Phosphate transporter	ESA_04228	inorganic phosphate transmembrane transporter activity	phosphate ion transport	3.87805e+06	1.36008e+06	1.09323e+06	778760	1.44699e+06	1.40035e+06	1.36134e+06	2.85805e+06	416607	1.16399e+06	1.76648e+06	1.75529e+06	2.54494e+06	728300	277883	1.72163e+06	596235	332670	0.572721	0.379187	0.732228	0.64518	0.740088	0.578838	0.560879	0.456607	0.418636	0.280501
A7MKM7	ESA_04224	Peptidase_M3 domain-containing protein	ESA_04224	metal ion binding		1.39548e+07	1.3255e+07	7.17115e+06	1.04314e+07	8.58892e+06	1.05073e+07	1.17719e+07	1.27846e+07	1.12034e+07	1.83014e+07	1.55758e+07	1.9147e+07	1.78402e+07	2.2265e+07	1.89674e+07	1.24991e+07	9.83465e+06	1.03804e+07	0.858838	0.510756	1.04011	0.844919	1.54226	0.0613159	1.71818	0.0312935	0.951521	0.82117
A7MKN4	ESA_04222	Uncharacterized protein	ESA_04222	flavin adenine dinucleotide binding	cell redox homeostasis	2.81291e+06	3.30569e+06	4.52422e+06	976345	1.20429e+06	3.90542e+06	1.13469e+06	1.00158e+06	2.38654e+06	1.90334e+06	5.10602e+06	4.17809e+06	1.9432e+06	4.40726e+06	3.51215e+06	3.68668e+06	2.94971e+06	2.1132e+06	0.571846	0.228523	0.424964	0.0387804	1.05117	0.874527	0.926691	0.782679	0.822111	0.407232
A7MKN6	ESA_04218	BOF domain-containing protein	ESA_04218			2.24134e+06	2.19745e+06	1.16119e+06	1.65462e+06	5.08865e+06	6.74361e+06	5.04195e+06	6.5942e+06	1.27754e+06	902511	2.39401e+06	3.4519e+06	1.36399e+06	2.76072e+06	4.79586e+06	1.44262e+06	1.39686e+06	811315	2.40838	0.162925	2.30602	0.206222	1.20508	0.66468	1.59296	0.354149	0.65193	0.18589
A7MKN9	ESA_04205	Cyclic di-GMP-binding protein	ESA_04205		cellulose biosynthetic process	1.66693e+06	1.35049e+06	1.21376e+06	740722	1.14735e+06	701270	1.27544e+06	1.08846e+06	894603	1.21111e+06	1.08296e+06	1.01904e+06	605540	1.54836e+06	769719	1.16537e+06	828076	507683	0.611967	0.0490567	0.770118	0.135012	0.783023	0.103446	0.690971	0.245179	0.59112	0.0682008
A7MKP0	ESA_04206	Glucanase	ESA_04206	cellulase activity	polysaccharide catabolic process	296620	339671	508550	298527	410489	357743	353318	341522	383800	260921	265396	228612	205610	225480	258050	175084	515198	550828	0.931798	0.737087	0.942175	0.754519	0.659418	0.119054	0.601953	0.0842505	1.08409	0.825182
A7MKP2	ESA_04207	BCSC_C domain-containing protein	ESA_04207		cellulose biosynthetic process	109719	157066	163930	159194	115560	147983	151191	185869	143936	77767.5	113938	71240.1	94210.8	76063.1	136091	46207.4	62428.6	303572	0.981476	0.907453	1.11674	0.477247	0.610485	0.0607807	0.711291	0.167599	0.95703	0.945589
A7MKQ4	ESA_04187	Uncharacterized protein	ESA_04187		response to oxidative stress	2.00747e+07	2.75091e+07	5.16516e+07	3.62376e+07	1.48719e+07	2.28512e+07	3.82186e+07	2.91362e+07	2.27481e+07	2.95763e+07	2.8083e+07	4.54196e+07	2.38011e+07	5.70881e+07	8.10924e+07	1.33188e+07	2.12145e+07	1.75459e+07	0.745305	0.500504	0.907972	0.786978	1.03873	0.91311	1.6323	0.336146	0.524805	0.184009
A7MKQ7	ESA_04193	SBP_bac_5 domain-containing protein	ESA_04193		transmembrane transport	317773	598838	357205	1.46374e+06	566941	745495	846221	681075	368859	1.14027e+06	549543	635204	759079	833382	747526	1.17472e+06	1.46804e+06	1.61474e+06	2.17942	0.156832	1.48856	0.277698	1.82524	0.16126	1.83699	0.0180262	3.34232	0.00313213
A7MKW1	ESA_00831	Cysteine synthase	ESA_00831	cysteine synthase activity	cysteine biosynthetic process from serine	1.57937e+06	1.35463e+06	1.11558e+06	661426	2.1717e+06	1.4696e+06	1.63788e+06	2.25612e+06	719245	4.9242e+06	323037	2.06916e+06	7.91149e+06	1.10318e+06	1.99402e+06	1.27966e+06	1.78936e+06	3.49025e+06	1.06251	0.86232	1.13919	0.707497	1.8067	0.464404	2.71848	0.339482	1.61974	0.28698
A7MKZ0	ESA_00790	Uncharacterized protein	ESA_00790	acyltransferase activity	malate metabolic process	987980	1.62771e+06	639191	3.43595e+06	2.37945e+06	2.82298e+06	4.01189e+06	2.9707e+06	2.46618e+06	3.51966e+06	2.62925e+06	2.82944e+06	1.85667e+06	1.93426e+06	2.94461e+06	2.02418e+07	1.82329e+07	1.47423e+07	2.65398	0.0130721	2.90296	0.0186486	2.75843	0.00850892	2.06937	0.0631274	16.3499	0.000520249
A7MKZ1	ESA_00788	Transketolase	ESA_00788	metal ion binding		901031	690836	1.74762e+06	838696	1.54232e+06	493723	1.56139e+06	2.29704e+06	944694	2.17931e+06	3.88024e+06	7.04333e+06	4.0649e+06	3.00476e+06	3.16424e+06	2.66416e+06	3.20789e+06	3.59148e+06	0.860832	0.746202	1.43828	0.390452	3.92362	0.0898923	3.06451	0.00761471	2.83383	0.00830093
A7MKZ4	Tal	Transaldolase	tal	transaldolase activity	carbohydrate metabolic process	6.60625e+06	6.83487e+06	7.02855e+06	8.20018e+06	5.41049e+06	1.09652e+07	1.25227e+07	3.53706e+07	2.01714e+06	1.21176e+07	5.09891e+06	9.81377e+06	1.46258e+07	1.49631e+07	2.07562e+07	6.4457e+06	4.14952e+06	5.81274e+06	1.2006	0.442656	2.43826	0.375333	1.3205	0.350173	2.45949	0.00751272	0.801574	0.123437
A7MKZ7	ESA_00779	Uncharacterized protein	ESA_00779			2.98777e+06	4.11995e+06	4.56594e+06	4.43958e+06	3.55157e+06	5.48578e+06	3.92892e+06	4.05905e+06	5.0383e+06	3.51236e+06	2.97618e+06	1.98296e+06	936122	2.66684e+06	1.9466e+06	2.27522e+06	2.65913e+06	2.59201e+06	1.15447	0.456612	1.11587	0.484468	0.725694	0.175448	0.475392	0.0411656	0.64473	0.0462135
A7ML06	BamC	Outer membrane protein assembly factor BamC	bamC		Gram-negative-bacterium-type cell outer membrane assembly	2.04208e+06	915481	1.37545e+06	1.51778e+06	2.03286e+06	1.02382e+06	523370	1.78379e+06	1.76987e+06	379681	1.85195e+06	2.11413e+06	1.3542e+06	90088.9	1.9392e+06	223521	298648	544005	1.05572	0.863136	0.940926	0.880044	1.00294	0.994949	0.780866	0.64493	0.246059	0.0331258
A7ML15	Upp	Uracil phosphoribosyltransferase	upp	GTP binding	nucleoside metabolic process	2.72471e+07	2.66309e+07	1.8553e+07	1.43167e+07	1.06914e+07	1.42562e+07	1.30337e+07	2.47212e+07	9.80375e+06	1.28915e+07	1.44758e+07	1.39208e+07	1.29196e+07	1.49877e+07	9.8706e+06	1.68746e+07	1.51823e+07	1.40911e+07	0.542092	0.0221831	0.656606	0.194605	0.570032	0.02165	0.52157	0.0219086	0.637131	0.0397541
A7ML36	ESA_03874	SelB translation factor	ESA_03874	GTPase activity	selenocysteine incorporation	202400	203670	200447	209927	100998	272721	244907	260316	266106	174341	213606	160369	51643.4	57111.2	266995	807938	62155.9	206279	0.96229	0.88658	1.27173	0.00100889	0.90404	0.291073	0.619519	0.338938	1.77468	0.530562
A7ML38	ESA_03876	Uncharacterized protein	ESA_03876		glutathione metabolic process	966647	1.7005e+06	1.18976e+06	1.90089e+06	2.08871e+06	3.02356e+06	2.44251e+06	2.57522e+06	2.5433e+06	1.52444e+06	1.26233e+06	879108	1.03253e+06	1.12232e+06	1.08434e+06	1.82566e+06	2.12613e+06	2.57639e+06	1.81834	0.0620417	1.96038	0.00502251	0.950469	0.835197	0.839841	0.399863	1.69259	0.0444523
A7ML40	ESA_03877	EIICBA-Mtl	ESA_03877	protein-N(PI)-phosphohistidine-mannitol phosphotransferase system transmembrane transporter activity	phosphoenolpyruvate-dependent sugar phosphotransferase system	1.86271e+06	922434	2.17213e+06	4.58381e+06	1.98819e+06	2.40006e+06	330471	1.86312e+06	1.2035e+06	1.06852e+06	2.45595e+06	332253	593861	568405	1.46916e+06	5.14765e+06	4.70215e+06	1.532e+06	1.80988	0.206576	0.685276	0.421737	0.777994	0.640455	0.530822	0.180432	2.29598	0.148544
A7ML41	ESA_03861	4Fe-4S Mo/W bis-MGD-type domain-containing protein	ESA_03861	4 iron, 4 sulfur cluster binding		1.79891e+07	1.5805e+07	1.37084e+07	1.55645e+07	1.29871e+07	1.94853e+07	1.33281e+07	1.51995e+07	2.06046e+07	1.38296e+07	1.52468e+07	7.36345e+06	1.07375e+07	1.01676e+07	5.25724e+06	1.16504e+07	1.04706e+07	9.19177e+06	1.01125	0.940903	1.0343	0.839085	0.767114	0.247102	0.550756	0.0290077	0.65918	0.0193264
A7ML42	ESA_03862	Uncharacterized protein	ESA_03862	electron transfer activity	cellular respiration	3.89807e+06	3.97579e+06	4.77377e+06	4.094e+06	5.0861e+06	4.9004e+06	3.82389e+06	4.84943e+06	5.92919e+06	3.48027e+06	4.39049e+06	2.90858e+06	3.70901e+06	1.85322e+06	1.98211e+06	3.09487e+06	2.76618e+06	984526	1.11329	0.312433	1.15456	0.385291	0.852281	0.292582	0.596502	0.0616189	0.541253	0.0533563
A7ML43	ESA_03863	Formate dehydrogenase iron-sulfur subunit	ESA_03863	4 iron, 4 sulfur cluster binding	cellular respiration	4.61699e+06	3.34375e+06	5.173e+06	7.30541e+06	6.3492e+06	4.24409e+06	8.67106e+06	7.83224e+06	5.20603e+06	1.8062e+06	4.699e+06	4.33434e+06	4.50143e+06	4.61255e+06	4.57615e+06	3.48192e+06	1.85799e+06	3.09429e+06	1.3628	0.206276	1.65294	0.0718865	0.825321	0.510004	1.04236	0.749616	0.642178	0.098433
A7ML71	GlpK	Glycerol kinase	glpK	ATP binding	glycerol-3-phosphate metabolic process	8.45281e+06	4.04872e+06	2.56122e+06	8.01363e+06	5.90715e+06	4.53937e+06	1.05769e+07	9.22696e+06	5.90867e+06	6.18254e+06	9.83785e+06	7.84647e+06	4.50041e+06	1.00038e+07	8.35262e+06	6.66327e+07	6.05645e+07	5.54456e+07	1.22555	0.607898	1.70703	0.189414	1.5845	0.227463	1.51744	0.340934	12.1255	0.000110472
A7ML72	ESA_03836	Uncharacterized protein	ESA_03836			7.81797e+06	4.98812e+06	1.44662e+06	1.1581e+07	4.22587e+06	5.23312e+06	7.30303e+06	4.0573e+06	9.81806e+06	8.00807e+06	4.24613e+06	8.82192e+06	2.12628e+06	6.18036e+06	5.2861e+06	7.14498e+06	6.29111e+06	6.68234e+06	1.47621	0.485768	1.48592	0.405545	1.47875	0.382439	0.953695	0.925686	1.41155	0.352364
A7ML86	Ppc	Phosphoenolpyruvate carboxylase	ppc	magnesium ion binding	carbon fixation	1.43422e+06	1.11531e+06	724826	842973	689270	370802	818679	589154	622256	941035	1.08529e+06	1.07853e+06	1.14577e+06	961400	1.56378e+06	1.4205e+06	1.4351e+06	584153	0.581197	0.138865	0.619996	0.128915	0.948236	0.801617	1.12112	0.652055	1.05051	0.881836
A7ML94	ESA_03805	HTH lysR-type domain-containing protein	ESA_03805	DNA-binding transcription factor activity		206675	2.05724e+06	2.7966e+06	6.04722e+06	1.40003e+06	2.78924e+06	399145	199161	2.55549e+06	301839	1.954e+06	2.89162e+06	2.19835e+06	3.08334e+06	2.50408e+06	1.80161e+06	1.52785e+06	515058	2.02281	0.335655	0.623215	0.587189	1.01718	0.97988	1.53853	0.326307	0.759709	0.663378
A7ML99	IlvE	Branched-chain-amino-acid aminotransferase	ilvE	L-isoleucine transaminase activity	isoleucine biosynthetic process	766196	3.25085e+06	750186	781013	3.75804e+06	3.10834e+06	1.22677e+06	1.07885e+06	1.73105e+06	1.21326e+06	4.4306e+06	3.29996e+06	5.69674e+06	5.37235e+06	2.87478e+06	3.15042e+06	3.66222e+06	3.88257e+06	1.60416	0.477902	0.846753	0.789689	1.8761	0.329946	2.92494	0.0660592	2.24349	0.0828426
A7MLA2	ESA_03790	UPF0438 protein YifE	ESA_03790			1.43228e+06	2.48445e+06	2.85021e+06	715902	1.07452e+07	8.96489e+06	3.85697e+06	4.22004e+06	2.40315e+07	2.0665e+06	2.05182e+06	1.55473e+06	2.25587e+06	1.21367e+06	1.69427e+06	1.78056e+06	4.03714e+06	4.97508e+06	3.01849	0.218072	4.74491	0.274613	0.838348	0.469697	0.763094	0.36293	1.59493	0.266049
A7MLC2	ESA_01758	Uncharacterized protein	ESA_01758	oxidoreductase activity		2.70521e+06	1.8368e+06	2.44827e+06	2.22758e+06	1.53874e+06	2.79939e+06	1.56463e+06	2.38056e+06	2.35152e+06	2.91921e+06	2.45747e+06	6.37899e+06	6.65739e+06	3.59794e+06	2.98145e+06	2.25974e+06	3.22617e+06	3.13554e+06	0.939262	0.767007	0.90078	0.567125	1.68171	0.277226	1.8936	0.148529	1.23335	0.247226
A7MLC5	ESA_01764	Uncharacterized protein	ESA_01764			478668	586777	682019	739477	713203	697125	643314	791606	842468	572422	617229	546890	586997	461632	505547	401254	457628	1.59214e+06	1.23024	0.0891827	1.30325	0.102683	0.993749	0.956153	0.889389	0.405007	1.40262	0.582196
A7MLD6	ESA_01733	Metal-dependent carboxypeptidase	ESA_01733	metal ion binding		418605	1.10372e+06	467289	979200	1.06519e+06	1.00032e+06	732570	888728	981930	1.34507e+06	1.3786e+06	1.93735e+06	2.52178e+06	2.18806e+06	1.66557e+06	1.9078e+06	2.51102e+06	2.42097e+06	1.53031	0.188657	1.30841	0.428469	2.34268	0.0382728	3.20435	0.0117633	3.43775	0.00506368
A7MLF2	ESA_01711	DUF892 domain-containing protein	ESA_01711			2.82466e+07	3.76964e+07	4.31892e+07	2.50001e+07	1.46549e+07	2.29166e+07	3.63244e+07	2.02644e+07	3.38402e+07	1.69156e+07	1.76818e+07	5.91375e+06	1.00722e+07	2.02175e+07	1.8707e+07	1.29656e+07	4.82952e+06	9.57432e+06	0.573357	0.0449675	0.828619	0.400268	0.371212	0.016784	0.448967	0.0204666	0.250792	0.00534915
A7MLF3	ESA_01712	Oxidored_FMN domain-containing protein	ESA_01712	FMN binding		1.20805e+06	1.132e+06	1.89591e+06	2.93295e+06	2.5299e+06	2.17209e+06	2.70792e+06	3.45494e+06	3.03053e+06	4.01439e+06	3.64991e+06	5.1279e+06	9.39918e+06	7.99475e+06	9.89649e+06	4.88251e+06	5.0363e+06	3.9773e+06	1.80241	0.0258552	2.17032	0.00708127	3.01991	0.00489708	6.44257	0.00024214	3.28052	0.0014211
A7MLF8	ESA_01709	S-(hydroxymethyl)glutathione dehydrogenase	ESA_01709	S-(hydroxymethyl)glutathione dehydrogenase NAD activity	ethanol oxidation	5.64223e+06	6.90271e+06	6.96484e+06	2.24043e+06	2.64641e+06	1.38534e+06	2.15787e+06	3.17537e+06	2.08283e+06	3.36638e+06	3.21684e+06	2.61841e+06	3.48632e+06	2.15984e+06	2.58753e+06	1.42161e+06	2.00511e+06	2.58546e+06	0.32149	0.00149026	0.380121	0.0019289	0.471642	0.00214018	0.422029	0.00295565	0.308163	0.00118603
A7MLG6	ESA_01687	Uncharacterized protein	ESA_01687	NAD binding		1.61308e+06	2.07948e+06	2.76677e+06	2.27968e+06	1.95654e+06	2.88605e+06	2.11426e+06	2.01304e+06	2.12968e+06	3.17135e+06	2.31769e+06	5.02474e+06	422652	2.13224e+06	320279	1.42596e+06	2.6148e+06	1.79892e+06	1.10263	0.635812	0.968674	0.85116	1.62769	0.193817	0.445119	0.152134	0.904069	0.692281
A7MLH4	ESA_01678	Uncharacterized protein	ESA_01678	oxidoreductase activity		1.69831e+07	9.73239e+06	3.26966e+07	1.21304e+07	1.64007e+07	1.24562e+07	2.09787e+07	2.07466e+07	2.69797e+07	7.35158e+06	8.29713e+06	6.96387e+06	3.15243e+06	6.72803e+06	9.24551e+06	1.10169e+07	7.51565e+06	7.25143e+06	0.68988	0.424645	1.15642	0.684235	0.380606	0.145089	0.32192	0.127682	0.433985	0.178855
A7MLH7	ESA_01681	Aldedh domain-containing protein	ESA_01681	oxidoreductase activity, acting on the aldehyde or oxo group of donors, NAD or NADP as acceptor		4.94397e+06	5.83687e+06	5.55174e+06	1.92762e+06	5.7114e+06	7.16065e+06	3.11073e+06	5.28847e+06	5.72207e+06	5.19888e+06	6.97133e+06	4.72061e+06	1.30413e+06	4.24649e+06	2.22349e+06	1.96164e+06	1.70953e+06	2.17819e+07	0.906143	0.762883	0.864608	0.434648	1.03418	0.812239	0.475988	0.0347949	1.55842	0.671477
A7MLH8	ESA_01682	PKS_ER domain-containing protein	ESA_01682	oxidoreductase activity		3.29822e+06	4.36606e+06	4.03625e+06	4.73192e+06	4.68693e+06	3.86023e+06	4.31554e+06	5.63456e+06	5.08536e+06	3.43165e+06	3.92695e+06	1.87404e+06	2.25032e+06	3.70443e+06	3.69495e+06	2.54316e+06	2.09283e+06	1.51197e+07	1.13491	0.282614	1.28502	0.0884902	0.789078	0.301733	0.824724	0.301781	1.68844	0.564538
A7MLJ0	ESA_01088	D-galactose-binding periplasmic protein	ESA_01088	carbohydrate binding	carbohydrate transport	6.41422e+06	6.05961e+06	6.48723e+06	7.48992e+06	7.63412e+06	4.12598e+06	1.55046e+07	1.06471e+07	3.94982e+06	1.05447e+07	9.41561e+06	1.06408e+07	6.23157e+06	1.20267e+07	1.18687e+07	4.83191e+07	4.58917e+07	5.43729e+07	1.01524	0.937475	1.58754	0.33009	1.6139	0.000728406	1.58889	0.123215	7.83625	6.84426e-05
A7MLK2	FolE	GTP cyclohydrolase 1	folE	GTP binding	7,8-dihydroneopterin 3'-triphosphate biosynthetic process	860404	790957	975764	918577	949726	1.09256e+06	833756	1.0381e+06	880609	335823	1.15947e+06	1.13584e+06	2.07377e+06	1.42788e+06	1.18213e+06	675469	482862	742338	1.12704	0.217026	1.04771	0.637222	1.00152	0.996374	1.78285	0.0648769	0.723479	0.062706
A7MLK8	ESA_01074	EIII-Fru	ESA_01074		phosphoenolpyruvate-dependent sugar phosphotransferase system	4.60976e+06	4.41016e+06	5.7975e+06	2.86493e+06	3.04801e+06	4.05992e+06	3.19624e+06	2.94157e+06	4.17415e+06	3.19206e+06	3.41146e+06	2.54009e+06	2.8145e+06	2.91503e+06	2.9492e+06	1.93398e+06	2.48012e+06	1.49028e+06	0.67305	0.0473436	0.695935	0.0588184	0.617085	0.0201554	0.585711	0.0092746	0.398475	0.00461232
A7MLK9	ESA_01075	Phosphofructokinase	ESA_01075	1-phosphofructokinase activity		1.36823e+06	743563	2.03036e+06	1.21149e+06	1.07314e+06	1.6003e+06	1.3105e+06	1.17641e+06	1.28097e+06	947458	677485	851477	988243	955927	1.02269e+06	785540	692705	1.02743e+06	0.9379	0.842164	0.909644	0.755293	0.597857	0.217597	0.716259	0.351712	0.604921	0.229163
A7MLL0	ESA_01076	Uncharacterized protein	ESA_01076	carbohydrate:proton symporter activity	phosphoenolpyruvate-dependent sugar phosphotransferase system	2.95897e+06	2.17596e+06	4.69969e+06	4.33129e+06	5.36684e+06	6.36948e+06	4.22853e+06	6.62052e+06	7.14476e+06	2.94529e+06	5.33736e+06	2.92717e+06	1.89765e+06	2.89819e+06	1.52242e+06	2.26743e+06	1.65882e+06	816560	1.63378	0.0940001	1.82964	0.0802027	1.13983	0.696735	0.642451	0.240626	0.482256	0.118504
A7MLL4	ESA_01065	CobW C-terminal domain-containing protein	ESA_01065			445451	854481	674057	505531	496906	569279	308716	303989	468086	282883	445107	581131	754212	289850	448316	503643	217105	444855	0.796213	0.328269	0.547516	0.083927	0.663186	0.204679	0.756021	0.424039	0.590481	0.14095
A7MLR4	ESA_02962	Uncharacterized protein	ESA_02962	oxidoreductase activity, acting on CH-OH group of donors		354436	230128	475633	472748	787008	285138	493217	508578	385715	370643	65622.9	555629	520571	193072	258531	315370	111719	395974	1.45718	0.376796	1.30873	0.247902	0.935577	0.89338	0.916975	0.822639	0.77633	0.513394
A7MLU6	ESA_02936	Delta-aminolevulinic acid dehydratase	ESA_02936	metal ion binding	protoporphyrinogen IX biosynthetic process	3.02315e+06	1.52823e+06	2.37609e+06	2.84274e+06	1.36034e+06	2.38423e+06	3.74759e+06	1.75199e+06	1.88885e+06	3.25926e+06	1.71487e+06	3.6256e+06	3.44447e+06	3.51145e+06	3.99936e+06	716792	1.3264e+06	744389	0.950899	0.862902	1.06654	0.852622	1.2414	0.486609	1.58143	0.0451959	0.402396	0.0442394
A7MLV3	Ddl	D-alanine--D-alanine ligase	ddl	ATP binding	cell wall organization	1.72788e+06	1.85047e+06	3.13212e+06	770104	1.95425e+06	566508	1.06943e+06	1.60964e+06	1.00032e+06	1.88284e+06	948804	629604	1.56308e+06	1.08842e+06	961465	2.27714e+06	2.34086e+06	1.53342e+06	0.490407	0.141558	0.548306	0.107497	0.515799	0.13811	0.538406	0.100302	0.916691	0.737454
A7MLV6	ESA_02915	Uncharacterized protein	ESA_02915			1.60636e+07	3.05883e+06	9.85019e+06	3.9831e+06	7.64202e+06	7.12524e+06	7.47576e+06	8.86156e+06	6.14168e+06	3.2833e+06	2.82421e+06	6.52363e+06	1.82825e+07	8.11469e+06	9.7441e+06	7.04513e+06	5.18315e+06	8.46612e+06	0.647174	0.434364	0.775869	0.602762	0.435968	0.238164	1.24743	0.651536	0.714274	0.515611
A7MLW1	ESA_02913	Uncharacterized protein	ESA_02913			5.58928e+06	3.12968e+07	2.6138e+07	1.16697e+07	1.04449e+07	1.21469e+07	4.36695e+07	1.12252e+07	3.71077e+07	1.02447e+07	2.1383e+07	1.66098e+07	1.23643e+07	1.22228e+07	2.90489e+07	1.09447e+06	1.0339e+07	1.30543e+07	0.543625	0.28998	1.4598	0.487306	0.765381	0.592631	0.851039	0.761632	0.388547	0.21155
A7MLW2	ProC	Pyrroline-5-carboxylate reductase	proC	pyrroline-5-carboxylate reductase activity	L-proline biosynthetic process	3.43291e+06	2.12245e+06	2.11903e+06	5.72043e+06	2.12576e+06	3.30712e+06	7.57806e+06	4.88472e+06	3.51705e+06	4.45069e+06	4.38091e+06	4.80713e+06	5.71523e+06	3.68144e+06	2.23459e+06	4.51921e+06	6.68191e+06	1.30961e+07	1.45331	0.368325	2.08223	0.0948648	1.77717	0.0121421	1.51559	0.296759	3.16601	0.101209
A7MLW8	RdgC	Recombination-associated protein RdgC	rdgC		DNA recombination	3.15862e+06	4.57882e+06	4.72826e+06	3.69349e+06	3.58589e+06	3.56373e+06	2.79574e+06	3.12225e+06	2.90717e+06	2.86092e+06	2.61977e+06	2.15901e+06	2.65351e+06	2.89827e+06	3.69746e+06	590529	380458	1.42138e+06	0.869836	0.341745	0.707956	0.0757532	0.612858	0.0409783	0.741976	0.143963	0.191916	0.00478385
A7MLX5	SecF	Protein-export membrane protein SecF	secF	protein-transporting ATPase activity	intracellular protein transmembrane transport	9.68932e+06	4.4878e+06	1.06517e+07	1.10343e+07	3.71287e+06	2.41261e+07	5.63712e+06	1.89189e+06	5.28544e+06	7.01657e+06	5.43484e+06	4.84788e+06	2.4206e+06	6.64868e+06	6.49124e+06	1.06815e+06	913098	1.38648e+06	1.56565	0.496784	0.516113	0.150581	0.696743	0.282137	0.626713	0.261034	0.135638	0.0203547
A7MLX6	SecD	Protein translocase subunit SecD	secD	protein-transporting ATPase activity	intracellular protein transmembrane transport	8.3597e+06	7.74185e+06	3.98215e+06	8.88211e+06	7.28613e+06	1.39849e+07	1.25328e+07	1.05207e+07	9.8278e+06	4.67625e+06	6.43367e+06	5.25744e+06	6.84086e+06	6.63123e+06	5.73513e+06	5.98187e+06	3.85253e+06	2.7173e+06	1.50137	0.240903	1.63721	0.0550944	0.814957	0.444626	0.956358	0.845893	0.624969	0.207022
A7MLX7	YajC	Sec translocon accessory complex subunit YajC	yajC		protein transport	1.64769e+07	2.56868e+07	2.52756e+07	1.3782e+07	1.51526e+07	1.72385e+07	1.3487e+07	1.49362e+07	2.26237e+07	8.46415e+06	1.55964e+07	7.96562e+06	1.01559e+07	7.26378e+06	7.20917e+06	5.8014e+06	4.61044e+06	9.47494e+06	0.684662	0.0888173	0.75693	0.256428	0.474889	0.0384774	0.3652	0.0106633	0.294884	0.00901345
A7MLX8	Tgt	Queuine tRNA-ribosyltransferase	tgt	metal ion binding	queuosine biosynthetic process	1.12691e+06	1.00731e+06	1.58457e+06	2.35657e+06	1.81668e+06	1.87298e+06	1.24771e+06	1.76282e+06	1.60932e+06	765546	518234	526921	390333	564169	734166	271203	384623	387611	1.62586	0.0342094	1.2423	0.266748	0.486907	0.030385	0.454092	0.0285588	0.280586	0.00774194
A7MM13	ESA_00276	Biopolymer transport protein ExbB	ESA_00276	transmembrane transporter activity	protein transport	1.36862e+06	986241	1.97921e+06	318513	2.41135e+06	1.51998e+06	1.67684e+06	1.26984e+06	1.37467e+06	1.20059e+06	1.30939e+06	938765	3.96251e+06	1.18537e+06	624534	5.14866e+06	4.69106e+06	5.23143e+06	0.980569	0.968671	0.997067	0.989875	0.795731	0.394155	1.33187	0.677766	3.47737	0.000431994
A7MM15	ESA_00278	Uncharacterized protein	ESA_00278	oxidoreductase activity		929700	1.48737e+06	2.52435e+06	2.65938e+06	1.97173e+06	2.0295e+06	2.28527e+06	2.53747e+06	1.66958e+06	2.30651e+07	1.01266e+07	1.4157e+07	1.41854e+07	1.74311e+07	1.30745e+07	1.69518e+06	3.28221e+06	3.77984e+06	1.34791	0.329429	1.31386	0.387496	9.58199	0.0213775	9.04416	0.000672597	1.77221	0.179695
A7MM21	ESA_00267	Uncharacterized protein	ESA_00267	glutathione oxidoreductase activity	glutathione metabolic process	2.82027e+06	800285	2.21831e+06	5.26609e+06	1.9725e+06	2.93903e+06	3.52094e+06	3.51621e+06	3.46053e+06	4.88728e+06	1.32618e+06	3.89775e+06	1.80363e+06	1.89843e+06	1.50659e+06	5.53187e+06	5.02492e+06	6.13968e+06	1.74308	0.275615	1.7979	0.0605452	1.73171	0.307422	0.892064	0.748016	2.85954	0.00599535
A7MM22	ESA_00268	ABM domain-containing protein	ESA_00268			3.7134e+06	3.34187e+06	4.73281e+06	5.72416e+06	5.00379e+06	5.79605e+06	5.41748e+06	5.57325e+06	4.84761e+06	1.23902e+06	3.61437e+06	7.1762e+06	9.13153e+06	7.65621e+06	5.42561e+06	1.65035e+07	1.67171e+07	1.60319e+07	1.40175	0.031567	1.34359	0.0455401	1.02049	0.965993	1.88439	0.039564	4.17816	1.11806e-05
A7MM23	ESA_00269	DUF3828 domain-containing protein	ESA_00269			3.38732e+06	2.42094e+06	2.8583e+06	6.24901e+06	1.82855e+06	3.05153e+06	1.54661e+06	1.58856e+06	2.6246e+06	3.19893e+06	1.58471e+06	1.83979e+06	2.88871e+06	6.12569e+06	1.86419e+06	3.9616e+06	4.66888e+06	3.22542e+06	1.28414	0.575216	0.664597	0.0975433	0.764251	0.300821	1.25524	0.604725	1.36801	0.101458
A7MM24	ESA_00270	Uncharacterized protein	ESA_00270	D-threo-aldose 1-dehydrogenase activity	L-ascorbic acid biosynthetic process	4.72908e+06	5.56702e+06	6.19293e+06	8.91419e+06	6.61093e+06	5.42855e+06	7.50267e+06	9.07948e+06	3.23288e+06	1.27358e+07	1.13842e+07	9.5654e+06	7.91246e+06	1.2149e+07	1.23088e+07	1.66944e+07	1.11329e+07	1.1138e+07	1.27076	0.250291	1.20171	0.570685	2.0429	0.00478493	1.96314	0.0242854	2.36311	0.0169404
A7MM25	ESA_00271	Fe-ADH domain-containing protein	ESA_00271	butanol dehydrogenase activity		586473	761145	1.32999e+06	1.41542e+06	1.21235e+06	1.84582e+06	1.20643e+06	2.06989e+06	777836	1.09078e+06	584118	3.48924e+06	4.39719e+06	2.86036e+06	3.65219e+06	1.12422e+06	1.29005e+06	953922	1.67075	0.109656	1.5141	0.357173	1.92864	0.420251	4.07444	0.00526434	1.25791	0.399827
A7MM36	ESA_00244	Uncharacterized protein	ESA_00244	metallopeptidase activity		4.0121e+06	1.20501e+06	2.20851e+06	1.75995e+06	2.02278e+06	522003	1.41649e+06	1.28906e+06	1.67391e+06	650360	1.38437e+06	1.89985e+06	2.33982e+06	1.68906e+06	1.42293e+06	2.14845e+06	1.82566e+06	1.68088e+06	0.579713	0.331684	0.589778	0.287835	0.529865	0.264604	0.734189	0.489352	0.761551	0.517617
A7MM50	Mpl	UDP-N-acetylmuramate--L-alanyl-gamma-D-glutamyl-meso-2,6-diaminoheptandioate ligase	mpl	acid-amino acid ligase activity	cell cycle	4.40494e+06	4.07925e+06	4.11311e+06	4.71406e+06	2.8081e+06	1.40482e+06	4.88613e+06	3.92986e+06	3.47504e+06	3.56689e+06	3.14914e+06	2.50592e+06	3.48068e+06	4.39381e+06	4.6684e+06	2.75862e+06	3.52736e+06	4.87254e+06	0.708642	0.273434	0.975687	0.823387	0.732057	0.0258814	0.995679	0.963595	0.885786	0.486537
A7MM52	ESA_00223	Uncharacterized protein	ESA_00223	flavin adenine dinucleotide binding		874983	894658	1.1192e+06	521786	619645	855843	699604	1.49397e+06	469952	2.4109e+06	1.82289e+06	3.55983e+06	7.68763e+06	4.85336e+06	5.55291e+06	2.86981e+06	53270	3.05709e+06	0.691376	0.0783519	0.922005	0.825947	2.69784	0.0339138	6.26338	0.00407601	2.07009	0.350052
A7MM65	CysQ	3'(2'),5'-bisphosphate nucleotidase CysQ	cysQ	3'(2'),5'-bisphosphate nucleotidase activity	inositol phosphate dephosphorylation	1.52488e+06	763067	672136	1.21383e+06	1.01307e+06	1.4693e+06	1.01428e+06	2.55506e+06	1.28106e+06	1.5576e+06	1.40985e+06	1.76958e+06	1.55758e+06	2.07842e+06	1.53389e+06	572853	1.37945e+06	865700	1.24868	0.460545	1.63861	0.313444	1.60031	0.110475	1.74654	0.0850926	0.952001	0.901336
A7MM68	ESA_00206	Peptidyl-prolyl cis-trans isomerase	ESA_00206	peptidyl-prolyl cis-trans isomerase activity	protein folding	4.19884e+06	2.07364e+06	1.25714e+07	2.64664e+06	4.892e+06	1.90515e+06	2.15636e+06	299784	1.80579e+06	3.23886e+06	1.45177e+06	3.23844e+06	1.69102e+07	3.90757e+06	3.99403e+06	4.10665e+06	4.91103e+06	3.41153e+06	0.501159	0.399719	0.22617	0.209605	0.420776	0.326824	1.3167	0.730242	0.659587	0.544583
A7MM81	RlmB	23S rRNA (guanosine-2'-O-)-methyltransferase RlmB	rlmB	RNA binding		5.13639e+06	6.11539e+06	3.40922e+06	4.60201e+06	6.36183e+06	3.40605e+06	6.17027e+06	4.57183e+06	5.36692e+06	5.76027e+06	2.57103e+06	8.11277e+06	6.84475e+06	7.49352e+06	8.13513e+06	1.20049e+06	3.98349e+06	365470	0.980144	0.937747	1.09877	0.626047	1.12162	0.756542	1.53287	0.0408125	0.378518	0.0876423
A7MM90	HflX	GTPase HflX	hflX	GTPase activity		1.01263e+06	574698	1.09376e+06	358178	394512	756584	984227	1.34673e+06	753578	929507	1.15795e+06	832924	601939	531007	1.13575e+06	983114	129353	785522	0.562932	0.129898	1.15047	0.599571	1.08925	0.692922	0.846183	0.611443	0.707915	0.43929
A7MM91	ESA_00184	Protein HflK	ESA_00184			5.60878e+06	3.81053e+06	4.88679e+06	4.93655e+06	4.23199e+06	5.06265e+06	4.2689e+06	5.50339e+06	6.04136e+06	3.32452e+06	4.0708e+06	3.39549e+06	4.16909e+06	5.13723e+06	5.05425e+06	3.41884e+06	3.74524e+06	4.54324e+06	0.994764	0.967888	1.10538	0.534576	0.754281	0.110784	1.00381	0.977581	0.818344	0.234926
A7MM92	ESA_00185	Protein HflC	ESA_00185		regulation of peptidase activity	2.44629e+06	3.27968e+06	3.16574e+06	5.37757e+06	2.88543e+06	3.65353e+06	5.14567e+06	5.29325e+06	2.78837e+06	2.05448e+06	5.45921e+06	3.60734e+06	5.00132e+06	3.62924e+06	1.50363e+06	2.04634e+06	4.09108e+06	2.19369e+06	1.34018	0.26661	1.4876	0.165232	1.25072	0.505909	1.13973	0.713485	0.936953	0.804924
A7MM96	Rnr	Ribonuclease R	rnr	exoribonuclease II activity		1.07879e+06	439320	726596	1.21713e+06	1.66317e+06	821452	1.97645e+06	5.10815e+06	3.00295e+06	3.83406e+06	1.85855e+06	2.17939e+06	2.51497e+06	2.59203e+06	2.6493e+06	3.047e+06	3.07153e+06	3.29475e+06	1.6491	0.187038	4.49393	0.0497769	3.50691	0.0426595	3.45537	0.000626689	4.19355	0.000286799
A7MMA6	RsgA	Small ribosomal subunit biogenesis GTPase RsgA	rsgA	GTPase activity	ribosomal small subunit biogenesis	428859	671012	717101	515985	557804	481182	846211	837135	865992	475288	467311	494527	351318	254074	262970	331484	366702	357977	0.855804	0.396689	1.40307	0.0530681	0.790946	0.231182	0.477917	0.0287963	0.581276	0.0479648
A7MMA8	Orn	Oligoribonuclease	orn	3'-5'-exoribonuclease activity		1.56659e+06	2.29713e+06	2.07972e+06	3.13599e+06	3.85324e+06	2.54837e+06	3.0229e+06	2.71792e+06	2.77924e+06	708259	1.88788e+06	1.56447e+06	157918	877592	707128	2.03585e+06	938482	544478	1.60473	0.0511694	1.43352	0.0219038	0.700034	0.223771	0.293204	0.0102921	0.59205	0.178536
A7MMB5	ESA_00164	Fumarate reductase iron-sulfur subunit	ESA_00164	2 iron, 2 sulfur cluster binding	tricarboxylic acid cycle	6.92537e+06	420023	319355	7.37256e+06	8.6858e+06	8.33738e+06	1.06589e+07	1.06277e+07	7.89959e+06	1.30443e+07	1.07272e+07	1.43867e+07	1.74463e+07	1.64722e+07	1.7846e+07	8.13066e+06	7.77818e+06	8.21253e+06	3.18285	0.0659399	3.80786	0.0388531	4.97841	0.0139392	6.75359	0.00271207	3.14705	0.0663819
A7MMB6	ESA_00165	Fumarate reductase flavoprotein subunit	ESA_00165	flavin adenine dinucleotide binding	anaerobic respiration	1.83042e+06	1.63777e+06	1.20906e+06	1.08839e+06	1.50148e+06	759809	3.76318e+06	3.8517e+06	2.05305e+06	2.2946e+06	1.94418e+06	1.08632e+06	695327	2.25495e+06	2.26203e+06	2.30443e+07	1.97143e+07	1.71933e+07	0.716165	0.192205	2.06701	0.0534449	1.13851	0.620594	1.1144	0.762992	12.8178	0.000415322
A7MMB7	ESA_00151	Aspartate ammonia-lyase	ESA_00151	aspartate ammonia-lyase activity	aspartate metabolic process	1.81931e+07	2.54701e+07	2.32181e+07	2.21882e+07	2.16532e+07	1.45615e+07	2.66086e+07	1.93861e+07	1.34664e+07	2.05695e+07	2.94572e+07	2.02801e+07	1.12071e+07	2.1896e+07	2.12895e+07	1.56966e+08	1.04122e+08	9.47336e+07	0.873231	0.435695	0.889054	0.601364	1.05122	0.773096	0.81327	0.365205	5.32019	0.00780619
A7MMC1	ESA_00155	Uncharacterized protein	ESA_00155			6.64783e+06	7.63444e+06	1.99512e+07	1.84834e+07	1.83442e+07	2.97153e+07	2.11345e+07	2.79515e+07	2.18006e+07	1.34926e+07	8.68586e+06	1.579e+07	6.50312e+06	2.09418e+07	2.0373e+07	5.18914e+06	3.04696e+06	4.45174e+06	1.9438	0.131913	2.07068	0.0635519	1.1091	0.806735	1.39682	0.516547	0.370627	0.172171
A7MMD0	ESA_00138	Uncharacterized protein	ESA_00138		glutathione metabolic process	629645	643951	1.01404e+06	728255	1.00997e+06	820629	1.0503e+06	684558	711117	2.0416e+06	1.05608e+06	2.23653e+06	2.09362e+06	1.40642e+06	2.36205e+06	2.42722e+06	1.51784e+06	1.86943e+06	1.11856	0.580845	1.06922	0.774652	2.33176	0.0583017	2.56251	0.0186255	2.54171	0.0159887
A7MME0	ESA_01591	Enoyl-[acyl-carrier-protein] reductase [NADH]	ESA_01591	enoyl-[acyl-carrier-protein] reductase (NADH) activity	biotin biosynthetic process	1.4381e+08	1.8982e+08	1.79487e+08	1.44327e+08	1.56427e+08	8.69396e+07	9.59761e+07	1.80744e+08	1.73804e+08	1.03779e+08	1.77072e+08	6.81436e+07	9.17046e+07	1.14754e+08	1.00696e+08	9.0067e+07	8.50343e+07	8.69643e+07	0.755565	0.177322	0.878014	0.532002	0.680146	0.192699	0.598606	0.0113463	0.510733	0.00395149
A7MME5	PyrF	Orotidine 5'-phosphate decarboxylase	pyrF	orotidine-5'-phosphate decarboxylase activity	'de novo' pyrimidine nucleobase biosynthetic process	2.32399e+06	1.02487e+06	594819	1.56009e+06	1.31823e+06	1.36678e+06	1.24114e+06	1.47684e+06	1.63858e+06	333075	462437	1.9518e+06	781854	260687	305003	611714	721566	841524	1.07643	0.857544	1.1047	0.808779	0.696636	0.616132	0.341697	0.188079	0.551466	0.32342
A7MME6	ESA_01580	SUI1 domain-containing protein	ESA_01580	translation initiation factor activity		1.61003e+06	1.57422e+06	1.25206e+06	1.87046e+06	1.74454e+06	1.93077e+06	2.11634e+06	1.99107e+06	1.01419e+06	1.50382e+06	1.39712e+06	1.47921e+06	845946	404228	1.44857e+06	3.88204e+06	4.49266e+06	3.55649e+06	1.25008	0.0429527	1.15447	0.566895	0.987338	0.881919	0.608329	0.147751	2.68943	0.00109425
A7MMF4	ESA_01570	Uncharacterized protein	ESA_01570			542062	1.5351e+06	2.71064e+06	2.11292e+06	985202	1.89116e+06	1.59458e+06	2.09773e+06	1.58007e+06	2.04986e+06	1.89629e+06	1.67397e+06	2.97996e+06	2.5838e+06	2.28472e+06	4.42172e+06	4.73751e+06	3.55769e+06	1.04208	0.929721	1.10121	0.815833	1.17384	0.685269	1.63926	0.196125	2.65611	0.0212925
A7MMF6	ESA_01574	Aconitate hydratase	ESA_01574	4 iron, 4 sulfur cluster binding	tricarboxylic acid cycle	1.3703e+06	1.92797e+06	1.47547e+06	3.48908e+06	2.30709e+06	496433	2.43583e+06	3.50014e+06	246556	6.2887e+06	6.48174e+06	7.17985e+06	6.34496e+06	7.07133e+06	7.26547e+06	2.89351e+06	2.70009e+06	4.29202e+06	1.31817	0.598636	1.29511	0.654559	4.17918	9.37913e-05	4.3324	8.58965e-05	2.07084	0.0324146
A7MMF9	TopA	DNA topoisomerase 1	topA	DNA binding	DNA topological change	2.7149e+06	2.68589e+06	4.00515e+06	1.34544e+06	2.09641e+06	1.80561e+06	2.00063e+06	1.33484e+06	1.63593e+06	1.5604e+06	1.52996e+06	1.48412e+06	1.16027e+06	1.31877e+06	1.19249e+06	1.3558e+06	1.26158e+06	1.10804e+06	0.557888	0.0465257	0.528539	0.0359598	0.486339	0.0208815	0.390342	0.0119937	0.396071	0.0127044
A7MMH5	ESA_01556	Uncharacterized protein	ESA_01556			527392	618078	2.10736e+06	2.28457e+06	4.61751e+06	2.4096e+06	533751	2.48773e+06	2.00122e+06	1.86978e+06	672543	2.14051e+06	3.8864e+06	3.14239e+06	1.9958e+06	2.66845e+06	2.07383e+06	2.29792e+06	2.86264	0.0918003	1.5441	0.491156	1.43962	0.523382	2.77438	0.0626274	2.16433	0.0798484
A7MMH7	ESA_01537	DNA-binding protein	ESA_01537	DNA binding	regulation of transcription, DNA-templated	1.30508e+08	1.02632e+07	1.64785e+07	9.56814e+07	1.38344e+08	1.02812e+08	2.1516e+08	7.16429e+07	6.56652e+07	1.86309e+08	4.99297e+07	1.74174e+08	1.49475e+08	2.11194e+08	1.52938e+08	1.43841e+08	1.66508e+08	1.97694e+08	2.14205	0.220382	2.24145	0.357106	2.60994	0.222878	3.26618	0.0538245	3.2308	0.0499113
A7MMH9	ESA_01539	Aldehyde-alcohol dehydrogenase	ESA_01539	acetaldehyde dehydrogenase (acetylating) activity	alcohol metabolic process	1.42776e+07	6.21037e+06	1.06312e+07	1.44225e+07	8.72214e+06	5.49887e+06	1.57879e+07	1.57586e+07	2.00893e+07	1.35044e+07	2.02525e+07	1.75107e+07	1.52225e+07	1.72335e+07	1.68258e+07	7.74104e+07	7.89416e+07	6.49541e+07	0.920444	0.825155	1.65929	0.0670852	1.64746	0.0921613	1.58365	0.0660409	7.11156	0.000223886
A7MMI1	ESA_01541	SBP_bac_5 domain-containing protein	ESA_01541		transmembrane transport	3.18264e+06	2.9043e+06	1.01485e+06	5.10661e+06	3.34637e+06	4.78594e+06	5.06887e+06	6.32802e+06	3.36039e+06	3.24241e+06	5.4626e+06	2.89697e+06	2.7671e+06	2.15262e+06	1.99772e+06	4.11003e+06	3.63975e+06	5.28427e+06	1.86417	0.0783686	2.07796	0.0805721	1.63367	0.227585	0.97404	0.936114	1.83532	0.0777756
A7MMI5	ESA_01533	UTP--glucose-1-phosphate uridylyltransferase	ESA_01533	UTP:glucose-1-phosphate uridylyltransferase activity	biosynthetic process	1.9336e+07	1.72112e+07	2.3659e+07	2.07982e+07	2.46418e+07	2.13483e+07	1.972e+07	2.23321e+07	3.27932e+07	2.47428e+07	2.1779e+07	2.02225e+07	2.2404e+07	2.33092e+07	2.14774e+07	1.78859e+07	2.13695e+07	2.48214e+07	1.10933	0.383712	1.24315	0.331714	1.10859	0.399693	1.11601	0.302612	1.06429	0.664295
A7MMI6	ESA_01534	UDP-glucose 6-dehydrogenase	ESA_01534	NAD binding	polysaccharide biosynthetic process	1.85573e+07	8.20524e+06	1.15652e+07	8.61173e+06	1.26493e+07	8.22456e+06	1.42975e+07	1.84262e+07	8.04996e+06	2.17728e+07	2.07957e+07	1.24078e+07	2.4737e+07	1.71605e+07	1.67489e+07	1.80154e+07	1.39027e+07	1.7775e+07	0.769301	0.430074	1.06382	0.858489	1.43437	0.262428	1.53013	0.166081	1.29653	0.318472
A7MMI7	ESA_01535	NAD(P)-bd_dom domain-containing protein	ESA_01535			244538	417950	684166	180943	831617	480661	522806	107644	561992	312906	499343	156772	530645	486928	314050	986791	747219	1.4099e+06	1.10884	0.840381	0.885485	0.803717	0.719576	0.479802	0.988837	0.973897	2.33461	0.0612626
A7MMJ0	PurU	Formyltetrahydrofolate deformylase	purU	formyltetrahydrofolate deformylase activity	'de novo' IMP biosynthetic process	4.23047e+06	1.83547e+06	5.38993e+06	3.26794e+06	2.98497e+06	5.94481e+06	7.17777e+06	6.93737e+06	6.67578e+06	4.71639e+06	4.64909e+06	5.14624e+06	2.33252e+06	1.81139e+06	5.76235e+06	2.59683e+06	3.09311e+06	1.72111e+06	1.06476	0.869184	1.81487	0.0421713	1.26675	0.390208	0.864732	0.766083	0.646921	0.295313
A7MMK3	ESA_02000	Rick_17kDa_Anti domain-containing protein	ESA_02000			3.68886e+06	4.24131e+06	6.77243e+06	6.06553e+06	9.57497e+06	5.55793e+06	9.70962e+06	1.23455e+07	3.35313e+06	7.13905e+06	1.85618e+07	5.13098e+06	1.16699e+07	3.00084e+06	5.3475e+06	9.61862e+06	5.55867e+06	8.12301e+06	1.44181	0.242409	1.72814	0.276245	2.09703	0.278279	1.36154	0.555463	1.58477	0.132197
A7MMK5	SlyA	Transcriptional regulator SlyA	slyA	DNA binding		2.97227e+06	8.16397e+06	5.20485e+06	6.32306e+06	5.60178e+06	6.95121e+06	3.79738e+06	4.47305e+06	6.36375e+06	4.91615e+06	4.85836e+06	4.20853e+06	3.87496e+06	5.24695e+06	3.39113e+06	4.45714e+06	4.31015e+06	4.56769e+06	1.15513	0.615351	0.895545	0.753065	0.855699	0.632488	0.765741	0.4706	0.81604	0.54208
A7MML4	ESA_01994	Uncharacterized protein	ESA_01994		glutathione metabolic process	4.828e+06	3.19771e+06	6.11304e+06	2.33894e+06	4.95159e+06	1.54117e+06	4.67404e+06	2.75752e+06	2.73425e+06	4.49484e+06	6.24277e+06	3.19347e+06	6.82772e+06	6.32944e+06	6.34565e+06	1.57078e+07	1.49633e+07	8.56353e+06	0.624646	0.254647	0.719004	0.279856	0.985313	0.957526	1.37939	0.10591	2.77497	0.0258734
A7MML6	ESA_01983	Uncharacterized protein	ESA_01983	nucleotide binding		831489	837536	465393	1.04568e+06	898451	969334	240385	912701	954263	879111	778282	799638	1.65252e+06	270528	1.10808e+06	1.55735e+06	1.55507e+06	1.31103e+06	1.36499	0.116827	0.987318	0.974181	1.15115	0.444218	1.42012	0.51629	2.07244	0.00667393
A7MML7	Add	Adenosine deaminase	add	adenosine deaminase activity	nucleotide metabolic process	1.00769e+07	1.01266e+07	7.95089e+06	7.6643e+06	6.67703e+06	3.56678e+06	7.23322e+06	6.97744e+06	6.66562e+06	6.10064e+06	8.94023e+06	4.16762e+06	4.38556e+06	4.75879e+06	4.81635e+06	4.84304e+06	5.34379e+06	4.20368e+06	0.636068	0.074995	0.741493	0.0299931	0.682256	0.128614	0.495862	0.00291683	0.511129	0.00436086
A7MMM4	ESA_01967	Fumarate hydratase class I	ESA_01967	4 iron, 4 sulfur cluster binding	generation of precursor metabolites and energy	624686	776823	1.08166e+06	1.4634e+06	1.25048e+06	1.10848e+06	1.23679e+06	919749	795003	437022	323478	823428	384484	121797	788805	1.32773e+06	1.59693e+06	1.87598e+06	1.53931	0.0578477	1.18861	0.452972	0.637864	0.212647	0.521545	0.168592	1.93327	0.0204583
A7MMM6	ESA_01968	Mannose-6-phosphate isomerase	ESA_01968	mannose-6-phosphate isomerase activity	carbohydrate metabolic process	434928	1.21426e+06	2.62619e+06	2.80521e+06	452920	1.41152e+06	380719	914903	385632	1.70144e+06	1.72164e+06	2.26169e+06	911741	1.97331e+06	4.00594e+06	1.5499e+06	2.20402e+06	1.71625e+06	1.09222	0.895213	0.393241	0.263557	1.32965	0.520079	1.61179	0.476625	1.27946	0.584574
A7MMM7	ESA_01969	Uncharacterized protein	ESA_01969			1.90429e+06	1.06256e+06	644678	2.50195e+06	1.95272e+06	2.38512e+06	2.02046e+06	2.90989e+06	594744	1.91215e+06	1.40359e+06	1.66496e+06	2.36474e+06	2.477e+06	2.18443e+06	3.35191e+06	5.05638e+06	4.81496e+06	1.89387	0.0570869	1.52985	0.453649	1.37911	0.315916	1.94549	0.0401562	3.6614	0.00782103
A7MMN6	ESA_01957	NAD(P) transhydrogenase subunit alpha	ESA_01957	NAD(P)+ transhydrogenase activity	proton transmembrane transport	553917	771453	1.39711e+06	728414	601294	830919	426475	689369	735499	336477	769125	1.08795e+06	915926	511955	2.82425e+06	1.86844e+06	1.5497e+06	1.69251e+06	0.793624	0.513178	0.68002	0.343402	0.805716	0.625117	1.56186	0.537256	1.8772	0.0415917
A7MMN8	ESA_01958	Uncharacterized protein	ESA_01958			7.67837e+06	1.0786e+07	9.44287e+06	4.29739e+06	9.5543e+06	8.13963e+06	9.58294e+06	8.88658e+06	2.83398e+06	5.4404e+06	3.64991e+06	3.10192e+06	3.20304e+06	3.17606e+06	4.37738e+06	5.8692e+06	8.59813e+06	5.03779e+06	0.788016	0.337195	0.763369	0.397236	0.436884	0.0101855	0.385437	0.00435337	0.698927	0.11646
A7MMR1	PatD	Gamma-aminobutyraldehyde dehydrogenase	patD	1-pyrroline dehydrogenase activity	L-lysine catabolic process	534417	744147	1.02062e+06	767215	799220	993636	852454	1.61349e+06	1.23736e+06	963415	1.6733e+06	623898	482077	400952	978627	1.42357e+06	1.11344e+06	1.57077e+06	1.11347	0.610406	1.6107	0.147322	1.41816	0.398905	0.809702	0.558779	1.78662	0.0364666
A7MMS2	ESA_01906	SBP_bac_5 domain-containing protein	ESA_01906		transmembrane transport	141085	645276	391161	495293	723087	660994	206630	747282	843274	1.13147e+06	253109	1.38388e+06	950284	1.24458e+06	1.72578e+06	1.66982e+06	1.71522e+06	1.82447e+06	1.59604	0.219019	1.52625	0.448138	2.35109	0.227458	3.32957	0.0272456	4.42413	0.000917263
A7MMS7	BipA	50S ribosomal subunit assembly factor BipA	bipA	GTPase activity	ribosomal large subunit assembly	5.24938e+07	2.82139e+07	3.12858e+07	2.52834e+07	2.62332e+07	3.49646e+07	1.9548e+07	1.74186e+07	2.06956e+07	2.06264e+07	1.81979e+07	1.96332e+07	1.81219e+07	1.71989e+07	1.64855e+07	8.92305e+06	1.01266e+07	6.68984e+06	0.772198	0.359911	0.51487	0.0781649	0.521973	0.080428	0.462584	0.0585953	0.22983	0.0202201
A7MMT4	EngB	Probable GTP-binding protein EngB	engB	GTP binding	division septum assembly	7.04636e+06	9.07019e+06	9.12253e+06	7.21396e+06	7.61256e+06	8.85926e+06	9.43268e+06	6.94844e+06	7.54656e+06	5.6422e+06	6.93258e+06	4.70738e+06	3.28037e+06	6.16944e+06	5.78595e+06	3.46944e+06	3.09611e+06	3.29365e+06	0.938456	0.572838	0.948041	0.688521	0.684738	0.047728	0.603658	0.0424615	0.390632	0.00177071
A7MMT9	ESA_04048	Glutamine synthetase	ESA_04048	ATP binding	glutamine biosynthetic process	1.80007e+07	1.93231e+07	1.68406e+07	1.78543e+07	1.44265e+07	2.5144e+07	1.61522e+07	1.85392e+07	1.59654e+07	8.93119e+06	1.41173e+07	1.29825e+07	7.64967e+06	9.56479e+06	1.13035e+07	2.83897e+06	3.07633e+06	5.3734e+06	1.0602	0.754182	0.935241	0.346101	0.665216	0.0250208	0.526508	0.0025811	0.208416	0.000188748
A7MMU4	ESA_04037	Thiol:disulfide interchange protein	ESA_04037	oxidoreductase activity		836952	1.40626e+06	536642	3.95489e+06	1.95182e+06	1.7706e+06	2.62707e+06	1.73021e+06	2.01687e+06	329618	1.92489e+06	3.49947e+06	6.19264e+06	5.56457e+06	2.59655e+06	607059	622068	391965	2.76176	0.0935184	2.29298	0.0310459	2.06988	0.355578	5.16349	0.0275178	0.583156	0.219581
A7MMU7	PolA	DNA polymerase I	polA	3'-5' exonuclease activity	DNA-dependent DNA replication	798856	1.26052e+06	697116	711363	622159	812347	1.25965e+06	631917	393842	904679	546463	679139	1.45007e+06	890740	896440	1.57422e+06	1.72493e+06	1.08052e+06	0.778478	0.325687	0.829101	0.640197	0.772823	0.360761	1.17441	0.562189	1.58885	0.106502
A7MMV7	ESA_04025	Peripla_BP_4 domain-containing protein	ESA_04025			4.69835e+06	4.91444e+06	7.95089e+06	9.23326e+06	4.54668e+06	1.46257e+07	9.51686e+06	1.01198e+07	9.51018e+06	2.64689e+06	3.75551e+06	4.20642e+06	3.49367e+06	4.02352e+06	3.93811e+06	5.34297e+07	4.47948e+07	4.14452e+07	1.6173	0.307853	1.6595	0.0225396	0.604021	0.113508	0.652215	0.127884	7.95219	0.000396831
A7MMX9	GlmS	Glutamine--fructose-6-phosphate aminotransferase [isomerizing]	glmS	carbohydrate derivative binding	carbohydrate derivative biosynthetic process	3.85055e+06	5.35728e+06	4.77352e+06	3.39523e+06	6.53615e+06	1.05907e+06	4.13554e+06	5.86766e+06	2.10936e+06	6.11352e+06	3.98838e+06	4.48961e+06	5.12492e+06	5.27117e+06	6.97334e+06	7.33018e+06	9.48821e+06	9.20794e+06	0.78608	0.577471	0.866337	0.622999	1.04364	0.806433	1.24233	0.200589	1.8615	0.00762562
A7MMY2	ESA_03989	FMN_red domain-containing protein	ESA_03989	oxidoreductase activity		862870	1.24767e+06	948964	1.59786e+06	952954	1.50525e+06	2.84371e+06	4.89661e+06	1.1428e+06	2.34e+06	1.21186e+06	4.06941e+06	1.05535e+07	4.85636e+06	6.46135e+06	3.88132e+06	6.43406e+06	2.92771e+06	1.32572	0.226514	2.90344	0.149941	2.49101	0.144186	7.14861	0.0210478	4.3285	0.0321844
A7MMZ7	GyrB	DNA gyrase subunit B	gyrB	ATP binding	DNA-dependent DNA replication	5.55725e+06	4.21813e+06	3.91944e+06	4.57722e+06	5.03863e+06	4.38929e+06	3.16122e+06	2.89836e+06	2.26382e+06	3.68722e+06	2.24559e+06	2.73464e+06	4.09906e+06	2.72443e+06	2.83061e+06	3.12722e+06	2.64876e+06	2.58712e+06	1.02266	0.857238	0.607777	0.0347516	0.6329	0.0634812	0.704945	0.114669	0.610675	0.0287722
A7MMZ9	ESA_03975	Beta sliding clamp	ESA_03975	3'-5' exonuclease activity	DNA replication	6.79273e+06	626765	1.52629e+07	8.5114e+06	8.18656e+06	1.0262e+07	8.06951e+06	3.30549e+06	529186	5.74793e+06	6.90195e+06	7.02491e+06	2.95709e+06	4.42471e+06	9.73745e+06	7.22965e+06	4.78516e+06	5.11903e+06	1.18859	0.756363	0.524821	0.494071	0.867404	0.825584	0.754738	0.714222	0.755382	0.690003
A7MN12	ESA_03972	Uncharacterized protein	ESA_03972	hydrolase activity		540590	618266	1.01774e+06	1.06292e+06	240523	1.01003e+06	892766	800884	745306	725175	374130	1.49191e+06	946001	1.66092e+06	1.21062e+06	2.98533e+06	1.98371e+06	1.40627e+06	1.06289	0.887995	1.12054	0.600333	1.19049	0.721757	1.75391	0.099212	2.92904	0.0445914
A7MN83	ESA_02970	Lipoprotein	ESA_02970			3.01966e+06	7.98381e+06	4.53965e+06	8.35465e+06	5.50888e+06	8.77433e+06	4.6704e+06	1.69992e+06	4.60166e+06	3.23725e+06	2.44055e+06	1.45514e+06	6.50555e+06	3.21789e+06	3.83173e+06	3.72581e+06	4.18518e+06	3.62189e+06	1.45645	0.257225	0.705906	0.436628	0.458913	0.146014	0.872101	0.728839	0.741992	0.417097
A7MN89	ESA_02182	CTP synthase (glutamine hydrolyzing)	ESA_02182	ATP binding	'de novo' CTP biosynthetic process	1.60081e+06	2.75034e+06	2.03519e+06	1.42939e+06	2.31182e+06	1.39131e+06	888972	838416	962358	713282	1.18752e+06	836658	611769	749321	665324	2.48069e+06	2.10635e+06	2.74807e+06	0.80367	0.405819	0.421171	0.0216597	0.428642	0.0287934	0.317304	0.0125856	1.14856	0.455724
A7MN94	ESA_01565	Pseudouridine synthase	ESA_01565	pseudouridine synthase activity	pseudouridine synthesis	5.80236e+06	978270	4.03044e+06	3.43834e+06	3.40915e+06	4.84561e+06	4.21112e+06	3.58494e+06	4.28362e+06	5.8835e+06	4.40166e+06	2.4021e+06	3.08079e+06	3.29116e+06	3.25302e+06	2.15479e+06	1.85197e+06	2.63031e+06	1.08159	0.852852	1.11734	0.781603	1.17354	0.736403	0.890289	0.793122	0.613914	0.384749
A7MN96	ESA_01567	Uncharacterized protein	ESA_01567	oxidoreductase activity		657526	776239	1.24976e+06	1.00888e+06	929336	1.17189e+06	887575	958782	1.07543e+06	769025	790885	664830	1.50263e+06	608556	667462	765401	1.41577e+06	1.13944e+06	1.15896	0.505209	1.08879	0.695935	0.829036	0.454978	1.03545	0.930325	1.2374	0.461869
A7MNE2	Ppa	Inorganic pyrophosphatase	ppa	inorganic diphosphatase activity	phosphate-containing compound metabolic process	1.10211e+07	2.31975e+07	3.19735e+07	2.29981e+07	2.76777e+07	2.34929e+07	2.95258e+07	2.04519e+07	2.14295e+07	1.7871e+07	2.52838e+07	1.82769e+07	2.32454e+07	2.2069e+07	2.84053e+07	2.82794e+07	2.51548e+07	2.47808e+07	1.12051	0.692584	1.07879	0.808673	0.928083	0.820068	1.11372	0.714124	1.18164	0.551734
A7MNE7	ESA_03880	Fructose-1,6-bisphosphatase	ESA_03880	fructose 1,6-bisphosphate 1-phosphatase activity	gluconeogenesis	317980	1.68784e+06	447290	510673	824909	1.0497e+06	923658	1.49874e+06	1.09302e+06	1.23247e+06	872005	673579	907945	1.12963e+06	976482	933290	1.20778e+06	907701	0.972349	0.963456	1.43305	0.492098	1.13246	0.827714	1.22867	0.693734	1.24282	0.679942
A7MNE8	ESA_03881	Ferredoxin (flavodoxin):NADP(+) oxidoreductase	ESA_03881	ferredoxin-NADP+ reductase activity		359653	520445	1.12587e+06	1.7777e+06	859785	1.32565e+06	1.01327e+06	1.09614e+06	1.22893e+06	796706	1.213e+06	2.85363e+06	3.26528e+06	3.08503e+06	3.2451e+06	1.03651e+06	1.00265e+06	1.15979e+06	1.97566	0.138322	1.6642	0.139859	2.42443	0.228091	4.78342	0.000459209	1.59471	0.170228
A7MNF2	TpiA	Triosephosphate isomerase	tpiA	triose-phosphate isomerase activity	gluconeogenesis	1.76069e+07	1.04573e+07	1.54661e+07	1.11521e+07	8.74601e+06	705654	1.20785e+07	1.13078e+07	9.60513e+06	1.00464e+07	9.96529e+06	1.80196e+07	1.31683e+07	1.62709e+07	2.31152e+07	4.35257e+07	2.5896e+07	4.16069e+07	0.47332	0.114873	0.757894	0.192045	0.873675	0.619354	1.20731	0.453008	2.5506	0.0196542
A7MNF8	ESA_03843	Superoxide dismutase	ESA_03843	metal ion binding		2.19601e+07	2.51535e+07	5.83517e+07	7.86154e+07	7.76646e+07	2.09748e+07	5.89616e+07	5.37118e+07	4.45094e+07	1.54666e+08	4.09195e+07	1.77575e+08	2.33685e+08	1.95463e+08	1.78889e+08	4.29421e+07	5.17506e+07	7.70891e+07	1.68069	0.344196	1.49037	0.236117	3.53822	0.111449	5.76527	0.00110382	1.6288	0.226874
A7MNG8	ESA_04210	Uncharacterized protein	ESA_04210	metal ion binding		2.41788e+06	2.17653e+06	1.53587e+06	2.23418e+06	1.73833e+06	2.29471e+06	2.43704e+06	3.00308e+06	1.36721e+06	2.65891e+06	2.28587e+06	2.89235e+06	2.09742e+06	2.48585e+06	2.9253e+06	1.76811e+06	2.35752e+06	2.36725e+06	1.02234	0.892377	1.11044	0.701112	1.27843	0.147067	1.22483	0.265944	1.05915	0.732251
A7MNH5	ESA_04181	OmpA-like domain-containing protein	ESA_04181			2.05835e+06	1.98055e+06	1.11809e+06	2.4213e+06	2.4698e+06	2.0288e+06	2.35215e+06	5.82257e+06	6.74275e+06	5.86568e+06	1.0054e+07	3.34136e+06	9.7997e+06	6.71503e+06	6.11662e+06	1.44381e+06	729178	1.82502e+06	1.34185	0.151507	2.89267	0.0764711	3.73493	0.0765085	4.38849	0.00784268	0.775261	0.429882
A7MNJ9	YchF	Ribosome-binding ATPase YchF	ychF	ATP binding		1.16524e+07	1.47589e+07	1.78471e+07	8.85822e+06	7.17561e+06	6.22702e+06	9.74858e+06	5.03884e+06	5.92504e+06	6.81649e+06	6.17305e+06	7.05031e+06	9.56318e+06	6.70358e+06	6.00514e+06	4.33266e+06	3.95562e+06	4.05973e+06	0.502975	0.0196628	0.467989	0.0269347	0.452792	0.011104	0.503224	0.0248779	0.278998	0.00403707
A7MNL5	ESA_01422	Uncharacterized protein	ESA_01422	DNA binding	regulation of transcription, DNA-templated	3.56115e+06	2.96649e+06	2.7735e+06	2.68861e+06	1.93013e+06	2.52312e+06	3.49271e+06	4.3137e+06	3.02638e+06	2.98361e+06	1.46489e+06	1.15588e+06	3.66828e+06	2.23242e+06	1.67259e+06	6.57827e+06	4.90354e+06	2.97511e+06	0.767849	0.0949464	1.16467	0.314945	0.602548	0.114579	0.814234	0.41894	1.55432	0.182748
A7MNM0	ESA_01428	CSD domain-containing protein	ESA_01428	DNA binding		7.94801e+07	9.39394e+07	1.58899e+07	7.31906e+07	1.1597e+08	8.70005e+06	8.16301e+07	8.52139e+07	7.95334e+07	5.98407e+07	6.8087e+07	4.55251e+07	7.62096e+07	4.97915e+07	5.58451e+07	1.67953e+07	7.9469e+07	2.47981e+07	1.04517	0.945702	1.30145	0.472881	0.91624	0.84204	0.960577	0.926313	0.639495	0.504059
A7MNM7	ESA_02787	PfkB domain-containing protein	ESA_02787	kinase activity		2.2611e+06	2.00618e+06	1.60497e+06	414371	806252	875850	569460	947438	850774	1.02251e+06	1.06397e+06	377080	905123	850682	1.03322e+06	816675	958231	775229	0.357014	0.00622506	0.403197	0.00625427	0.419525	0.0178974	0.47495	0.00661613	0.434269	0.0050934
A7MNN2	Adk	Adenylate kinase	adk	adenylate kinase activity	AMP salvage	3.80729e+07	5.06896e+07	4.26785e+07	3.25839e+07	3.1552e+07	2.99108e+07	3.2959e+07	2.76672e+07	3.6295e+07	2.51797e+07	2.50909e+07	3.23641e+07	2.32906e+07	2.59802e+07	2.75945e+07	3.25324e+07	3.14346e+07	3.21726e+07	0.715505	0.0296932	0.737375	0.0613526	0.628683	0.0209417	0.58479	0.00950558	0.731428	0.0335319
A7MNQ3	ESA_02704	CSD domain-containing protein	ESA_02704	DNA binding		2.1122e+08	2.5945e+08	3.3579e+08	6.58298e+07	3.10646e+08	3.24867e+08	9.76123e+07	2.16902e+08	1.30924e+08	1.56501e+08	1.3007e+08	1.37771e+08	8.03656e+07	4.52182e+07	6.81333e+07	4.24563e+07	4.29187e+07	4.18751e+07	0.869655	0.721424	0.552338	0.0768095	0.526178	0.0264653	0.240207	0.00562488	0.157789	0.00335524
A7MNQ5	ESA_03637	Cell shape-determining protein MreC	ESA_03637		regulation of cell shape	662498	824635	641669	821246	933481	908288	673274	789186	1.09725e+06	341619	631399	568681	338442	566668	845840	157955	388658	548287	1.25095	0.0567195	1.20242	0.360137	0.724209	0.136692	0.822505	0.469228	0.514327	0.053578
A7MNQ6	MreB	Cell shape-determining protein MreB	mreB	ATP binding	cell morphogenesis	4.52543e+07	5.62317e+07	4.82914e+07	3.09993e+07	1.94506e+07	2.71516e+07	2.65763e+07	2.80493e+07	4.39081e+07	2.59161e+07	2.7181e+07	2.60453e+07	3.05466e+07	2.3433e+07	2.25589e+07	2.14636e+07	2.50688e+07	1.5699e+07	0.518112	0.00697316	0.657867	0.0568744	0.5284	0.00203409	0.511015	0.0041231	0.415493	0.00237887
A7MNR8	ESA_03627	Aldedh domain-containing protein	ESA_03627	succinate-semialdehyde dehydrogenase [NAD(P)+] activity	gamma-aminobutyric acid catabolic process	1.60159e+06	2.20103e+06	1.19995e+06	3.13952e+06	2.55224e+06	1.21393e+06	1.17567e+06	2.91956e+06	3.07738e+06	3.57602e+06	3.12511e+06	3.16514e+06	2.21816e+06	2.00668e+06	3.45638e+06	5.15474e+06	3.89508e+06	5.61871e+06	1.38043	0.377514	1.43379	0.344347	1.97224	0.00751898	1.53545	0.172078	2.9322	0.00551369
A7MNS0	ESA_03580	Uncharacterized protein	ESA_03580	transferase activity	isoprenoid biosynthetic process	394843	1.04753e+06	1.38134e+06	984023	308004	1.41901e+06	1.80767e+06	1.0904e+06	1.69406e+06	721274	418470	704090	427504	1.23612e+06	258879	211044	240805	302488	0.960096	0.935202	1.62628	0.181924	0.652982	0.345764	0.680841	0.512267	0.267143	0.0767462
A7MNS3	ESA_03583	Uncharacterized protein	ESA_03583			6.93142e+06	9.62309e+06	1.33178e+07	7.52586e+06	9.1305e+06	9.50765e+06	8.88881e+06	8.08572e+06	7.54719e+06	5.87781e+06	5.21754e+06	5.18796e+06	1.0537e+07	5.95931e+06	6.65524e+06	9.02983e+06	9.28412e+06	8.31665e+06	0.875861	0.560261	0.820884	0.399167	0.545097	0.0720559	0.775016	0.391781	0.891481	0.595031
A7MNS4	ESA_03584	STAS domain-containing protein	ESA_03584			2.04505e+06	1.68899e+06	1.69404e+06	1.62235e+06	1.53637e+06	1.59869e+06	1.06356e+06	1.31979e+06	1.59464e+06	1.48494e+06	677959	1.08722e+06	798996	766382	646120	589956	232680	391349	0.876444	0.137427	0.732852	0.066814	0.598759	0.04978	0.407418	0.00106821	0.223649	0.00085792
A7MNT4	ESA_02179	tRNA_edit domain-containing protein	ESA_02179	aminoacyl-tRNA editing activity		373703	563731	676105	467698	473887	589887	535486	381058	322666	533188	411683	582614	992817	645331	639832	1.03877e+06	1.02929e+06	1.06194e+06	0.949138	0.791468	0.768007	0.315047	0.946668	0.792133	1.41179	0.204757	1.93984	0.0047008
A7MNT5	ESA_02166	Asparaginase	ESA_02166	asparaginase activity	cellular amino acid metabolic process	1.69883e+06	1.47284e+06	1.58131e+06	1.46363e+06	1.89019e+06	2.55894e+06	2.40466e+06	366986	2.28684e+06	1.29105e+06	1.40396e+06	1.03912e+06	211732	242956	323415	169380	535128	151331	1.24401	0.300488	1.06428	0.885479	0.785639	0.0544081	0.163709	5.49109e-05	0.180064	0.000771966
A7MNT9	ESA_02170	Glyceraldehyde-3-phosphate dehydrogenase	ESA_02170	glyceraldehyde-3-phosphate dehydrogenase (NAD+) (phosphorylating) activity	glucose metabolic process	2.5895e+08	2.95631e+08	3.57154e+08	2.58146e+08	2.55045e+08	2.5165e+08	2.74788e+08	3.12038e+08	3.25714e+08	2.77365e+08	2.87295e+08	2.61111e+08	4.00334e+08	2.92664e+08	2.31596e+08	4.02333e+08	3.41168e+08	2.89809e+08	0.838885	0.163313	1.00088	0.993797	0.905713	0.388537	1.0141	0.94371	1.13334	0.402732
A7MNU0	ESA_02171	Putative glucose-6-phosphate 1-epimerase	ESA_02171	carbohydrate binding	carbohydrate metabolic process	1.43448e+06	2.79632e+06	2.68206e+06	1.46386e+06	2.8215e+06	2.09121e+06	2.91352e+06	2.51818e+06	2.05701e+06	1.65174e+06	2.66039e+06	446843	3.17267e+06	1.83053e+06	5.87635e+06	8.52061e+06	7.72363e+06	7.50304e+06	0.922421	0.775763	1.0833	0.72136	0.688423	0.406311	1.57381	0.355656	3.43523	0.000465556
A7MNU1	ESA_02172	Uncharacterized protein	ESA_02172			3.32172e+06	3.35186e+06	3.12478e+06	4.59576e+06	3.79964e+06	5.62094e+06	3.75498e+06	4.45942e+06	1.38713e+06	2.99767e+06	5.01531e+06	2.712e+06	2.88818e+06	2.30693e+06	2.12718e+06	2.70046e+06	2.96892e+06	3.31692e+06	1.43048	0.0573898	0.979912	0.947254	1.09457	0.693329	0.747297	0.0264673	0.917122	0.231654
A7MNU2	ESA_02173	AAA_PrkA domain-containing protein	ESA_02173	protein kinase activity		1.36552e+06	880392	319634	1.95993e+06	898336	385414	2.48753e+06	2.18812e+06	663991	2.9001e+06	1.84298e+06	2.20187e+06	3.0024e+06	3.09825e+06	1.77757e+06	1.35981e+07	9.91617e+06	1.27357e+07	1.26432	0.703862	2.08129	0.222238	2.70701	0.0280434	3.07078	0.0274012	14.1295	0.000620945
A7MNU4	ESA_02158	Exodeoxyribonuclease III	ESA_02158	DNA binding	DNA repair	584562	633455	881794	200588	710249	785537	292354	895228	825470	227195	670076	1.11335e+06	677175	783944	852498	1.00109e+06	1.05171e+06	862781	0.80787	0.548536	0.958682	0.89783	0.957526	0.918187	1.10182	0.535314	1.3885	0.0654436
A7MNV0	ESA_02164	Putative NAD(P)H nitroreductase	ESA_02164	oxidoreductase activity		9.10471e+06	1.1021e+07	1.39891e+07	1.16595e+07	1.12075e+07	5.84925e+06	1.02258e+07	1.0374e+07	2.75022e+07	1.31706e+07	7.71343e+06	9.29999e+06	1.35523e+07	1.33377e+07	1.58072e+07	1.20288e+07	1.22115e+07	1.30977e+07	0.841753	0.485705	1.41	0.474136	0.884778	0.576067	1.25157	0.153254	1.09448	0.502251
A7MNV5	ESA_02152	Uncharacterized protein	ESA_02152			2.7814e+06	1.45424e+06	1.83763e+06	2.87186e+06	4.39266e+06	4.12695e+06	5.51661e+06	6.3173e+06	1.38724e+06	9.1156e+06	3.72641e+06	7.54153e+06	5.56534e+07	2.1703e+07	2.94483e+07	4.69934e+06	2.97305e+06	4.66076e+06	1.87567	0.0444194	2.17694	0.205482	3.35627	0.0443489	17.586	0.0308958	2.03073	0.0394061
A7MNW2	ESA_02141	Uncharacterized protein	ESA_02141	symporter activity		1.35656e+06	1.55994e+06	1.45016e+06	1.64934e+06	1.64811e+06	2.74152e+06	1.23254e+06	1.52309e+06	1.72701e+06	1.15787e+06	1.23784e+06	987789	637513	598845	595491	334338	394273	1.00862e+06	1.38297	0.205374	1.02656	0.815369	0.774849	0.0254514	0.419508	0.00015049	0.39784	0.0171838
A7MNW8	ESA_02147	SmpA_OmlA domain-containing protein	ESA_02147			6.38103e+07	8.30756e+07	9.06716e+07	7.58194e+07	6.45435e+07	1.09889e+08	8.1627e+07	9.14204e+07	8.44119e+07	8.48143e+07	1.32178e+08	7.46531e+07	5.88021e+07	7.74794e+07	6.78411e+07	8.14112e+07	2.99274e+06	9.90402e+07	1.05344	0.802103	1.08378	0.479143	1.22769	0.406309	0.859255	0.312119	0.772209	0.587031
A7MNX3	ESA_02133	Uncharacterized protein	ESA_02133			4.62396e+06	3.61474e+06	8.42926e+06	3.42014e+06	2.71303e+06	3.22937e+06	4.6358e+06	2.98048e+06	3.59385e+06	1.22356e+06	1.67395e+06	1.08576e+06	2.1565e+06	886434	1.65831e+06	955082	1.439e+06	1.56475e+06	0.561709	0.175473	0.672556	0.303843	0.238977	0.0457679	0.282053	0.0576618	0.237512	0.0456044
A7MNX4	ESA_02134	Phosphofructokinase	ESA_02134	kinase activity	carbohydrate metabolic process	1.63142e+06	848244	1.5499e+06	3.12303e+06	869751	762731	3.56172e+06	2.71419e+06	2.77551e+06	1.78431e+06	1.90407e+06	1.70067e+06	7.60149e+06	3.40888e+06	2.87803e+06	3.59965e+06	3.92625e+06	4.62408e+06	1.18016	0.779671	2.24626	0.0105373	1.33738	0.150798	3.44663	0.095813	3.01522	0.00229068
A7MNX8	ESA_02138	Uncharacterized protein	ESA_02138	hydrolase activity		585841	1.58992e+06	2.17597e+06	1.89224e+06	1.62552e+06	2.42104e+06	2.26746e+06	1.97181e+06	1.74498e+06	1.51789e+06	1.57546e+06	441510	2.4772e+06	748345	1.26885e+06	5.42831e+06	6.80658e+06	4.34013e+06	1.3647	0.366364	1.37514	0.327546	0.812288	0.66991	1.03278	0.948452	3.80883	0.00873914
A7MNY0	ThrS	Threonine--tRNA ligase	thrS	ATP binding	threonyl-tRNA aminoacylation	1.30237e+07	1.46858e+07	1.11139e+07	1.42143e+07	1.25363e+07	1.64987e+07	1.255e+07	1.5853e+07	1.02163e+07	7.62143e+06	1.04024e+07	7.86717e+06	6.90996e+06	5.61362e+06	6.41393e+06	4.71351e+06	1.89465e+06	4.56729e+06	1.114	0.39339	0.994743	0.973617	0.666892	0.0340195	0.487786	0.00380735	0.287854	0.00261354
A7MNY6	ESA_02129	Uncharacterized protein	ESA_02129	serine-type endopeptidase inhibitor activity		5.22136e+07	4.66098e+07	7.96884e+07	6.48993e+07	7.58014e+07	5.42155e+07	8.77366e+07	1.33519e+08	8.77188e+07	7.3899e+07	6.18845e+07	5.69728e+07	2.6449e+07	7.19058e+07	5.81451e+07	7.4759e+07	7.62983e+07	8.13287e+07	1.0919	0.671528	1.73084	0.0770458	1.0798	0.698189	0.876692	0.686559	1.3018	0.159655
A7MNY8	PheT	Phenylalanine--tRNA ligase beta subunit	pheT	ATP binding	phenylalanyl-tRNA aminoacylation	9.25942e+06	9.10751e+06	1.20137e+07	9.26375e+06	6.57775e+06	694634	1.05344e+07	5.00471e+06	9.24708e+06	6.8503e+06	4.02341e+06	9.23749e+06	3.79943e+06	4.92717e+06	9.1597e+06	4.727e+06	5.92818e+06	4.45884e+06	0.544299	0.162706	0.815855	0.386198	0.661975	0.126571	0.588741	0.0917117	0.497489	0.00827453
A7MNZ5	InfC	Translation initiation factor IF-3	infC	translation initiation factor activity		6.04966e+07	7.06515e+07	9.55993e+07	4.38395e+07	4.87184e+07	3.83557e+07	4.59269e+07	3.28452e+07	5.22179e+07	3.84072e+07	5.1006e+07	4.09165e+07	2.59341e+07	3.30562e+07	3.32788e+07	3.98488e+07	3.66252e+07	3.55232e+07	0.577354	0.0422113	0.577691	0.0549395	0.574779	0.0445172	0.406925	0.013832	0.493929	0.0219719
A7MP03	BtuE	Thioredoxin/glutathione peroxidase BtuE	btuE	glutathione peroxidase activity	response to oxidative stress	7.77535e+06	9.38113e+06	8.60295e+06	6.49028e+06	6.69426e+06	9.07722e+06	9.1698e+06	7.18561e+06	8.7555e+06	1.02008e+07	9.02823e+06	9.89006e+06	1.33707e+07	1.46186e+07	1.09817e+07	1.32574e+07	1.05599e+07	1.26509e+07	0.864218	0.287479	0.974824	0.790633	1.13042	0.12634	1.51289	0.0193429	1.41572	0.019108
A7MP10	ESA_02102	Phosphoenolpyruvate synthase	ESA_02102	ATP binding	gluconeogenesis	3.18884e+06	3.28571e+06	2.66387e+06	3.03271e+06	2.52174e+06	1.96518e+06	1.79937e+06	1.6136e+06	2.73301e+06	3.21922e+06	3.95707e+06	2.34504e+06	3.01787e+06	2.81569e+06	2.27772e+06	1.01223e+07	1.1863e+07	1.43065e+07	0.822859	0.212151	0.672544	0.0656912	1.0419	0.812686	0.887602	0.308099	3.97133	0.00181024
A7MP15	ESA_01306	ABC transporter domain-containing protein	ESA_01306	ABC-type amino acid transporter activity		828945	1.17239e+06	1.18708e+06	1.05736e+06	1.06496e+06	1.27314e+06	958243	1.07094e+06	1.32659e+06	713024	981602	854174	589967	752358	696246	656177	683151	90008.9	1.06493	0.640221	1.05249	0.744766	0.799394	0.203443	0.639368	0.0386257	0.448291	0.0604101
A7MP17	ESA_01308	Uncharacterized protein	ESA_01308			7.85839e+06	4.97643e+06	5.85873e+06	6.45618e+06	1.50761e+06	3.72385e+06	8.58171e+06	6.46296e+06	5.88332e+06	3.16276e+06	3.49404e+06	9.5727e+06	4.20603e+06	7.87865e+06	2.64419e+06	3.93293e+06	4.76089e+06	8.95278e+06	0.625223	0.233574	1.11953	0.563117	0.868188	0.733707	0.787912	0.496836	0.943994	0.853498
A7MP57	ESA_00828	PTS EIIA type-1 domain-containing protein	ESA_00828	transferase activity	phosphoenolpyruvate-dependent sugar phosphotransferase system	1.02621e+08	6.35829e+07	5.23722e+07	1.07191e+08	1.22825e+08	1.06961e+08	6.90922e+07	1.0148e+08	1.58136e+08	8.45557e+07	2.70371e+08	8.99724e+07	6.98004e+07	1.16869e+08	1.24405e+08	1.64576e+08	1.53972e+08	1.04648e+08	1.54169	0.0704395	1.50387	0.290284	2.03545	0.296741	1.42319	0.249175	1.93616	0.0464063
A7MP58	ESA_00829	Phosphoenolpyruvate-protein phosphotransferase	ESA_00829	kinase activity	phosphoenolpyruvate-dependent sugar phosphotransferase system	5.81204e+07	4.02649e+07	2.98016e+07	3.20845e+07	3.58972e+07	2.46402e+07	3.48694e+07	3.12423e+07	3.11221e+07	3.30541e+07	4.04135e+07	4.23158e+07	3.65714e+07	3.00268e+07	3.37988e+07	2.7771e+07	2.89738e+07	2.05191e+07	0.722554	0.253842	0.758531	0.284601	0.90324	0.660704	0.783208	0.336152	0.602744	0.122135
A7MP65	ESA_00766	Arsenate reductase	ESA_00766	arsenate reductase (glutaredoxin) activity		3.51298e+06	4.1714e+06	850511	2.06628e+06	1.31402e+06	1.5163e+06	1.97422e+06	3.53706e+06	3.46509e+06	4.40844e+06	835061	3.1645e+06	6.52502e+06	2.90934e+06	3.66166e+06	5.4725e+06	5.77354e+06	401635	0.573716	0.308258	1.05173	0.903163	0.985132	0.978254	1.53441	0.367516	1.36471	0.634034
A7MP68	ESA_00769	Thioredoxin peroxidase	ESA_00769	antioxidant activity		8.31438e+06	8.16171e+06	7.46975e+06	5.35322e+06	1.11119e+07	1.08148e+07	1.14481e+07	1.08569e+07	8.1501e+06	1.00592e+07	1.04043e+07	1.31205e+07	1.15726e+07	1.4474e+07	1.31618e+07	1.06016e+07	1.05539e+07	1.39231e+07	1.13924	0.588103	1.27183	0.107179	1.4025	0.0327353	1.63738	0.00441339	1.46492	0.0316514
A7MP87	ESA_00385	Heme chaperone HemW	ESA_00385	4 iron, 4 sulfur cluster binding	porphyrin-containing compound biosynthetic process	3.83083e+06	1.09085e+06	592897	4.92469e+06	3.99113e+06	3.96516e+06	5.00367e+06	5.07664e+06	3.57136e+06	5.22761e+06	5.23906e+06	6.72053e+06	8.06894e+06	7.27153e+06	6.6491e+06	4.99148e+06	4.57272e+06	5.21148e+06	2.33581	0.0804661	2.47556	0.0725539	3.11669	0.025641	3.98754	0.00722669	2.67939	0.0393594
A7MP88	ESA_00386	dITP/XTP pyrophosphatase	ESA_00386	dITP diphosphatase activity	nucleotide metabolic process	5.56642e+06	6.56257e+06	6.24881e+06	8.54029e+06	1.05033e+07	9.40872e+06	7.67368e+06	7.34904e+06	6.06396e+06	4.7106e+06	5.08402e+06	4.20829e+06	5.40475e+06	4.63923e+06	7.79706e+06	2.99333e+06	3.01669e+06	3.30438e+06	1.54819	0.00629343	1.1474	0.190023	0.761947	0.0198633	0.970793	0.8661	0.506829	0.000625547
A7MP91	ESA_00364	Uncharacterized protein	ESA_00364	triphosphatase activity		4.38983e+06	5.74491e+06	3.11265e+06	2.60228e+06	4.43349e+06	4.16884e+06	3.1418e+06	3.31341e+06	6.40004e+06	1.50093e+06	4.1803e+06	2.33068e+06	4.14593e+06	3.53005e+06	3.23474e+06	2.47374e+06	4.00177e+06	2.86046e+06	0.845798	0.513495	0.970398	0.924928	0.604791	0.187042	0.823613	0.388578	0.704741	0.215814
A7MP92	GlnE	Bifunctional glutamine synthetase adenylyltransferase/adenylyl-removing enzyme	glnE	[glutamate-ammonia-ligase] adenylyltransferase activity	metabolic process	265907	98618.5	130025	83106.3	220744	251831	81677.6	65422.4	237514	167726	188168	184839	57035.5	83146	124945	381992	423553	239742	1.12361	0.793868	0.777703	0.651242	1.09338	0.780816	0.536096	0.236853	2.11361	0.0723969
A7MP94	UbiK	Ubiquinone biosynthesis accessory factor UbiK	ubiK		ubiquinone biosynthetic process	1.29129e+07	1.63115e+07	1.31665e+07	1.00919e+07	1.01908e+07	7.20844e+06	7.33693e+06	1.05231e+07	1.21384e+07	1.16936e+07	1.18453e+07	8.96071e+06	7.62485e+06	9.22571e+06	9.36239e+06	1.95948e+07	8.4297e+06	1.77825e+07	0.648514	0.0276289	0.707662	0.0816004	0.766663	0.0838689	0.618362	0.0117419	1.08058	0.769316
A7MPA8	ESA_00967	Ribonucleoside-diphosphate reductase	ESA_00967	ATP binding	DNA replication	1.13216e+07	3.72158e+06	8.44822e+06	5.655e+06	6.72897e+06	4.43617e+06	7.20357e+06	8.21211e+06	6.42056e+06	7.30167e+06	1.04649e+07	7.73008e+06	9.99679e+06	8.40148e+06	7.22397e+06	3.50992e+06	2.98237e+06	2.93824e+06	0.716012	0.390685	0.92954	0.820339	1.08536	0.796653	1.09071	0.778148	0.401445	0.102695
A7MPB0	GyrA	DNA gyrase subunit A	gyrA	ATP binding	DNA-dependent DNA replication	8.85689e+06	1.12465e+07	1.63817e+07	7.97438e+06	9.35931e+06	5.05261e+06	6.54445e+06	8.0531e+06	9.02876e+06	9.92966e+06	8.14211e+06	6.72427e+06	7.74068e+06	9.36642e+06	9.09016e+06	6.17718e+06	6.28242e+06	8.90782e+06	0.613574	0.139954	0.647561	0.140245	0.679621	0.18064	0.718026	0.206356	0.585648	0.102959
A7MPB2	RcsB	Transcriptional regulatory protein RcsB	rcsB	DNA binding	phosphorelay signal transduction system	2.44022e+06	4.48101e+06	3.45524e+06	2.55773e+06	836649	4.10924e+06	460726	2.06893e+06	4.43891e+06	1.42729e+06	3.33022e+06	2.33549e+06	2.14813e+06	1.39697e+06	2.31034e+06	1.37492e+06	1.46168e+06	2.44447e+06	0.723137	0.438357	0.671574	0.430537	0.683566	0.245856	0.564299	0.0821845	0.508947	0.0673732
A7MPD5	ESA_00053	Malate synthase	ESA_00053	malate synthase activity	glyoxylate cycle	7.11777e+06	3.62322e+06	5.20359e+06	5.46959e+06	4.53418e+06	4.3896e+06	7.34361e+06	6.5462e+06	6.24329e+06	5.71798e+06	5.98435e+06	1.84092e+06	1.11774e+06	3.31408e+06	2.66624e+06	2.61491e+06	1.90789e+06	3.0265e+06	0.902712	0.65286	1.26269	0.259038	0.849395	0.658122	0.445171	0.0702276	0.473471	0.0578515
A7MPD6	ESA_00054	Isocitrase	ESA_00054	isocitrate lyase activity	carboxylic acid metabolic process	1.53418e+07	2.12678e+07	2.03079e+07	2.69293e+07	1.84833e+07	1.09022e+07	2.31845e+07	2.16681e+07	1.95924e+07	1.87458e+07	1.47618e+07	1.40888e+07	4.7576e+06	1.42918e+07	1.39341e+07	3.39893e+06	3.56332e+06	4.89305e+06	0.989411	0.969754	1.13225	0.300337	0.836234	0.255261	0.579497	0.0922836	0.208289	0.00137487
A7MPF4	SecY	Protein translocase subunit SecY	secY		intracellular protein transmembrane transport	4.05782e+06	2.12623e+06	1.03667e+06	795550	2.29229e+06	1.70128e+06	2.27697e+06	2.19605e+06	1.905e+06	1.09497e+06	1.70765e+06	1.43777e+06	747107	826752	1.04069e+06	587527	544748	454324	0.663246	0.4567	0.883293	0.768206	0.587253	0.332059	0.36209	0.158747	0.219729	0.100892
A7MPF6	RpsM	30S ribosomal protein S13	rpsM	rRNA binding	translation	3.02406e+08	2.85022e+08	2.91468e+08	2.04524e+08	1.98079e+08	2.15087e+08	1.98272e+08	2.21107e+08	2.58477e+08	1.72806e+08	2.52889e+08	1.63785e+08	1.2943e+08	1.28894e+08	1.52967e+08	1.31312e+08	1.30887e+08	1.37717e+08	0.702803	0.000253065	0.77126	0.0214168	0.670705	0.0284805	0.467964	7.81271e-05	0.455021	8.59041e-06
A7MPF9	ESA_00032	50S ribosomal protein L17	ESA_00032	structural constituent of ribosome	translation	9.55179e+08	1.31903e+09	1.41246e+09	1.29403e+09	9.95615e+08	1.15649e+09	9.38704e+08	1.10022e+09	1.40194e+09	6.22097e+08	8.50207e+08	5.11426e+08	2.92234e+08	4.52805e+08	3.17623e+08	3.07641e+08	2.58666e+08	1.95237e+08	0.934753	0.650482	0.933325	0.695419	0.538081	0.0296451	0.288244	0.00411603	0.206567	0.0024333
A7MPG9	ESA_00026	50S ribosomal protein L15	ESA_00026	structural constituent of ribosome	translation	6.36863e+08	7.547e+08	7.2288e+08	6.04779e+08	5.43537e+08	7.34482e+08	6.01728e+08	6.29226e+08	7.04835e+08	4.4065e+08	5.28574e+08	3.02367e+08	2.72656e+08	3.21012e+08	3.22269e+08	2.32343e+08	2.37235e+08	2.36974e+08	0.890446	0.309441	0.915508	0.272022	0.601384	0.0197178	0.433181	0.000501856	0.334155	0.000183622
A7MPH0	ESA_00012	Ribosomal_L16 domain-containing protein	ESA_00012	rRNA binding	translation	6.2302e+08	4.55545e+08	5.59245e+08	4.43514e+08	5.0348e+08	5.98928e+08	4.1922e+08	4.16051e+08	4.00269e+08	2.66685e+08	4.88533e+08	4.21032e+08	2.3131e+08	2.65407e+08	3.13051e+08	1.50223e+08	1.61327e+08	1.59565e+08	0.943896	0.669262	0.754386	0.0525486	0.718185	0.133178	0.494422	0.00704405	0.287649	0.00135637
A7MPI0	RplW	50S ribosomal protein L23	rplW	rRNA binding	translation	8.50266e+07	1.39726e+08	1.29724e+08	9.53868e+07	7.55309e+07	1.31834e+08	7.78113e+07	9.10767e+07	1.26794e+08	1.56501e+07	6.80345e+07	8.27811e+06	3.95273e+07	1.86636e+07	1.68169e+07	1.66631e+07	1.0752e+07	1.68624e+07	0.854081	0.504672	0.834137	0.428867	0.259432	0.0256282	0.211602	0.00706285	0.12491	0.00364143
A7MPI2	RplB	50S ribosomal protein L2	rplB	rRNA binding	translation	2.79561e+08	2.69249e+08	2.4102e+08	1.92853e+08	1.96076e+08	2.55343e+08	2.1939e+08	1.73673e+08	2.18939e+08	1.86943e+08	2.34561e+08	2.40454e+08	1.32671e+08	2.14877e+08	1.8164e+08	1.4206e+08	1.27291e+08	1.33706e+08	0.815709	0.106305	0.774853	0.0357805	0.838102	0.105949	0.670003	0.0305761	0.510308	0.000466464
A7MPK2	ESA_00127	Uncharacterized protein	ESA_00127			90991.6	443447	394928	392122	313364	303272	317387	354338	255989	64603.4	76030.9	367714	294906	67225.7	261215	529574	481903	209036	1.08542	0.827545	0.998223	0.996377	0.546984	0.397661	0.670723	0.480104	1.31327	0.54979
A7MPL5	UvrA	UvrABC system protein A	uvrA	ATPase-coupled transmembrane transporter activity	nucleotide-excision repair	1.85986e+06	2.31409e+06	3.42515e+06	2.14887e+06	2.3829e+06	1.86129e+06	3.30896e+06	2.22901e+06	1.91263e+06	1.89261e+06	1.86616e+06	1.78938e+06	1.95634e+06	1.78986e+06	1.89075e+06	1.74399e+06	1.56283e+06	772902	0.841289	0.457004	0.980457	0.940989	0.730106	0.216225	0.741791	0.23432	0.536869	0.10088
A7MPL6	ESA_00108	Single-stranded DNA-binding protein	ESA_00108	single-stranded DNA binding	DNA recombination	3.12827e+07	3.11159e+07	2.83706e+07	3.55926e+07	2.20896e+07	1.91699e+07	3.76196e+07	3.47195e+07	3.10786e+07	2.71655e+07	2.99294e+07	2.16697e+07	2.00495e+07	2.70444e+07	2.82913e+07	7.58587e+06	1.19343e+07	9.28721e+06	0.846677	0.41828	1.13935	0.116952	0.867745	0.199261	0.830516	0.133858	0.317369	0.000197014
A7MPM1	ESA_00099	Replicative DNA helicase	ESA_00099	ATP binding	DNA replication, synthesis of RNA primer	972819	400293	660429	704606	1.57052e+06	711284	519879	505212	698615	727730	730964	591472	859329	363493	555174	643558	503391	949308	1.46858	0.39259	0.847637	0.590462	1.00817	0.97581	0.874334	0.717869	1.03084	0.926013
A7MPM3	ESA_00101	Aminotransferase	ESA_00101	pyridoxal phosphate binding	biosynthetic process	1.31438e+06	177038	694107	750448	1.704e+06	289315	141720	1.60091e+06	813932	2.66395e+06	2.27707e+06	3.93411e+06	8.4872e+06	6.06026e+06	6.01039e+06	3.81891e+06	4.95569e+06	5.39746e+06	1.25543	0.743536	1.16977	0.828427	4.06087	0.0204066	9.40637	0.00225074	6.48451	0.0022347
A7MPM8	ESA_00091	UPF0337 protein YjbJ	ESA_00091			7.51333e+07	1.02721e+08	3.84536e+07	7.65815e+07	1.1482e+08	8.41634e+07	1.16353e+08	6.89357e+07	9.91654e+07	1.40035e+08	1.43593e+08	1.61869e+08	5.92109e+07	1.11256e+08	1.24923e+08	4.54147e+07	4.05961e+07	5.2756e+07	1.27395	0.419645	1.31504	0.383097	2.05955	0.0181863	1.3656	0.389488	0.641525	0.244225
A7MPP1	PlsB	Glycerol-3-phosphate acyltransferase	plsB	glycerol-3-phosphate O-acyltransferase activity	CDP-diacylglycerol biosynthetic process	1.38579e+06	668411	1.17707e+06	410094	1.34439e+06	563281	623057	832953	874575	958950	812248	548714	1.00231e+06	989617	1.46014e+06	1.00474e+06	1.07175e+06	648003	0.717291	0.444427	0.721258	0.256187	0.717955	0.281951	1.06833	0.793729	0.843163	0.536833
A7MPQ1	ESA_00081	Maltodextrin-binding protein	ESA_00081	carbohydrate transmembrane transporter activity		1.15107e+06	2.18086e+06	1.4133e+06	3.14089e+06	3.22194e+06	5.12414e+06	2.28749e+06	3.23757e+06	3.56647e+06	1.78957e+06	3.6489e+06	957270	631235	1.74788e+06	2.38728e+06	1.54696e+07	1.57553e+07	1.92003e+07	2.42074	0.0351736	1.91593	0.0423049	1.34782	0.554302	1.00446	0.991168	10.6265	0.000250992
A7MPT8	ESA_01796	TerD domain-containing protein	ESA_01796		response to tellurium ion	1.01581e+07	1.03497e+07	1.03093e+07	1.24364e+07	9.34183e+06	1.69374e+07	6.05097e+06	6.94844e+06	4.82081e+06	9.46499e+06	1.05412e+07	6.62387e+06	7.5465e+06	3.70282e+06	6.09228e+06	1.76848e+07	1.92021e+07	2.32805e+07	1.2563	0.298612	0.578256	0.00219931	0.86413	0.298798	0.562726	0.0160835	1.9524	0.00425385
A7MPU0	ESA_01798	TerB domain-containing protein	ESA_01798			2.52325e+06	1.18884e+06	1.46232e+06	2.36704e+06	1.91252e+06	705989	2.29336e+06	2.40107e+06	1.79499e+06	1.51209e+06	1.84603e+06	989899	2.77498e+06	2.05074e+06	1.9975e+06	2.59474e+06	3.13537e+06	3.81841e+06	0.9635	0.92652	1.25414	0.383005	0.840292	0.594669	1.31865	0.314305	1.84533	0.0539239
A7MPU2	ESA_01800	TerD domain-containing protein	ESA_01800		response to tellurium ion	2.16515e+07	4.17027e+07	4.6648e+07	4.71303e+07	4.93207e+07	4.54698e+07	4.36523e+07	5.15847e+07	5.28502e+07	4.24227e+07	4.68648e+07	3.19534e+07	3.67879e+07	3.62163e+07	4.12896e+07	4.25407e+07	4.2643e+07	4.36734e+07	1.29016	0.24039	1.34622	0.195032	1.10217	0.693154	1.03901	0.863559	1.1714	0.457527
A7MPU3	ESA_01801	TerD domain-containing protein	ESA_01801		response to tellurium ion	4.02166e+07	1.90498e+07	2.52541e+07	5.48051e+07	4.85078e+07	1.6331e+07	1.98525e+07	3.22266e+07	2.43487e+07	3.08859e+07	1.33092e+07	6.37274e+07	4.39977e+07	3.48046e+07	4.09701e+07	6.47943e+07	6.94743e+07	5.99731e+07	1.41556	0.433777	0.904252	0.728664	1.27688	0.65248	1.41708	0.160931	2.29816	0.00594365
A7MPW1	ESA_01785	TerD domain-containing protein	ESA_01785		response to tellurium ion	337519	2.5114e+06	2.70909e+06	2.25171e+06	4.44166e+06	1.46102e+06	2.08775e+06	3.15906e+06	3.74498e+06	2.39475e+06	1.2439e+06	1.42819e+06	1.36613e+06	1.07965e+06	1.13952e+06	8.88088e+06	6.22877e+06	4.94235e+06	1.46714	0.500979	1.61781	0.273017	0.911629	0.854859	0.64507	0.438336	3.60777	0.0252323
A7MPY2	ESA_01900	PKS_ER domain-containing protein	ESA_01900	oxidoreductase activity		1.09927e+06	1.00019e+06	1.50684e+06	1.88313e+06	1.04163e+06	1.56565e+06	106932	293447	1.37267e+06	3.25894e+06	1.71487e+06	1.37e+06	2.81294e+06	3.45739e+06	1.22667e+06	2.4339e+06	3.17912e+06	3.04925e+06	1.24515	0.36733	0.491652	0.222857	1.75909	0.203612	2.07886	0.129454	2.40198	0.00370068
A7MPY9	ESA_03959	SHSP domain-containing protein	ESA_03959			6.13605e+06	7.90976e+06	1.23522e+07	5.98181e+06	6.40663e+06	4.02157e+06	1.12832e+07	2.28341e+07	5.70797e+06	3.62003e+07	5.12819e+07	2.67766e+07	1.62814e+07	2.99069e+07	3.96585e+07	2.52623e+06	1.48829e+06	2.93062e+06	0.621637	0.169523	1.50864	0.451566	4.3283	0.0165026	3.25201	0.0478228	0.263093	0.0268695
A7MPZ0	IbpA	Small heat shock protein IbpA	ibpA		protein stabilization	7.07942e+06	5.41193e+06	3.40568e+06	4.79277e+06	4.47637e+06	7.22483e+06	8.06536e+06	1.21801e+07	8.64394e+06	2.28526e+07	1.53561e+07	4.27298e+06	6.70022e+06	2.77033e+07	2.3659e+07	3.03674e+06	600520	2.52891e+06	1.03755	0.891682	1.81728	0.0602628	2.6723	0.18244	3.65241	0.0973882	0.387882	0.0665104
A7MPZ6	ESA_03949	Uncharacterized protein	ESA_03949			696087	1.62894e+06	1.03591e+06	1.04174e+06	1.9762e+06	1.61222e+06	2.18066e+06	2.22051e+06	1.65702e+06	1.16935e+06	2.40095e+06	1.2752e+06	840787	1.10472e+06	1.03768e+06	629322	999169	247433	1.37764	0.333549	1.80253	0.0516256	1.44171	0.36007	0.887604	0.680264	0.558155	0.228435
A7MQ13	ESA_03934	Uncharacterized protein	ESA_03934			1.12638e+07	2.38231e+06	2.21139e+06	2.47863e+07	2.45398e+07	7.0468e+06	3.29398e+07	2.4253e+07	2.2095e+07	1.04582e+07	7.55232e+06	1.47373e+07	2.24468e+07	2.00899e+07	2.1925e+07	3.71535e+07	3.32207e+07	3.99268e+07	3.55497	0.109757	5.00002	0.00905619	2.06513	0.19739	4.06506	0.00620759	6.95577	0.000909367
A7MQ19	ESA_03941	Uncharacterized protein	ESA_03941			3.30416e+06	2.47126e+06	4.06685e+06	3.30673e+06	1.54257e+06	3.86784e+06	1.96097e+06	1.98182e+06	1.95395e+06	2.88078e+06	2.53329e+06	3.69694e+06	2.99617e+06	1.96801e+06	2.00741e+06	6.049e+06	6.55364e+06	4.29675e+06	0.885685	0.677827	0.599125	0.0462126	0.925703	0.693697	0.708332	0.168767	1.71702	0.0462701
A7MQ20	ESA_03925	Uncharacterized protein	ESA_03925			951731	726471	972128	716618	716515	751661	769098	867100	835785	922251	833284	962546	574151	953788	746269	1.16841e+06	1.43546e+06	1.78137e+06	0.824348	0.122931	0.932708	0.517439	1.02556	0.809026	0.858085	0.405789	1.6546	0.0407669
A7MQ21	ESA_03926	Uncharacterized protein	ESA_03926			1.12219e+06	1.17659e+06	1.19644e+06	1.24978e+06	1.10676e+06	2.13791e+06	2.08087e+06	2.05055e+06	1.8705e+06	838580	656551	662947	804775	1.24027e+06	920778	1.10145e+06	1.13247e+06	440165	1.28588	0.361106	1.71718	0.000271417	0.617436	0.00218703	0.848536	0.2525	0.765069	0.294098
A7MQ23	ESA_03928	FHA domain-containing protein	ESA_03928			978915	675120	1.89876e+06	522662	797153	748119	1.1694e+06	563153	664220	821416	483998	799370	499548	646823	435407	1.22876e+07	1.23745e+07	1.40974e+07	0.582058	0.259948	0.674615	0.403512	0.59243	0.276798	0.44522	0.153083	10.9096	7.19913e-05
A7MQ43	ESA_03912	Uncharacterized protein	ESA_03912			947999	982115	1.21876e+06	928433	1.45005e+06	1.302e+06	1.06477e+06	1.08684e+06	1.1048e+06	863418	1.00111e+06	1.23518e+06	544903	897435	880543	1.07595e+06	1.36036e+06	844719	1.16882	0.373454	1.03415	0.697983	0.984384	0.911136	0.737685	0.126337	1.04197	0.810199
A7MQ66	FtsZ	Cell division protein FtsZ	ftsZ	GTPase activity	division septum assembly	1.43099e+07	1.11764e+07	8.85301e+06	2.31141e+07	1.71076e+07	1.65456e+07	1.07873e+07	1.91962e+07	1.90473e+07	1.36675e+07	1.94791e+07	1.41878e+07	3.17375e+06	5.4447e+06	8.95182e+06	1.63274e+07	1.52713e+07	1.04112e+07	1.65313	0.0467612	1.42783	0.200312	1.37843	0.150325	0.511665	0.0725705	1.22338	0.348912
A7MQ76	ESA_04120	Serine acetyltransferase	ESA_04120	serine O-acetyltransferase activity	cysteine biosynthetic process from serine	546627	553234	616462	461418	711947	587488	642440	881797	581495	483479	504915	503139	172893	446693	435139	420785	418578	206047	1.02595	0.854047	1.22689	0.240747	0.869028	0.0323836	0.614525	0.0748704	0.609099	0.0400469
A7MQ77	TrmL	tRNA (cytidine(34)-2'-O)-methyltransferase	trmL	RNA binding		542359	933251	1.14256e+06	643271	679954	752272	544690	745435	811047	470258	684982	571688	378235	355796	434771	395013	253811	452915	0.792728	0.368855	0.802534	0.422973	0.659594	0.186395	0.44642	0.0528445	0.420805	0.0527646
A7MQ84	ESA_04102	Glyco_trans_2-like domain-containing protein	ESA_04102			638413	767552	680580	828321	1.65934e+06	1.00952e+06	1.23932e+06	582269	1.00567e+06	552434	481916	366561	420403	687973	1.44468e+06	243269	218553	247165	1.67606	0.139118	1.35499	0.276294	0.671402	0.0259797	1.22358	0.641306	0.339789	0.000299572
A7MQ86	ESA_04104	Uncharacterized protein	ESA_04104	glycosyltransferase activity		779498	348490	436974	261456	326546	501686	241792	572635	407484	471307	227335	175124	341561	721319	538692	399904	171147	235885	0.696303	0.349687	0.780793	0.520343	0.55833	0.223327	1.02339	0.946584	0.515627	0.162992
A7MQ90	ESA_04108	Uncharacterized protein	ESA_04108	glycosyltransferase activity	lipopolysaccharide biosynthetic process	326477	527116	635323	451920	391232	482249	399590	380206	450775	407987	356072	252296	667345	241895	560759	254215	191859	194953	0.890179	0.594438	0.826488	0.406383	0.682614	0.195257	0.987295	0.969811	0.430533	0.0381003
A7MQ92	Kbl	2-amino-3-ketobutyrate coenzyme A ligase	kbl	glycine C-acetyltransferase activity	biosynthetic process	7.32543e+06	7.8031e+06	6.36081e+06	5.86374e+06	9.0815e+06	4.19599e+06	7.94435e+06	7.74068e+06	4.85315e+06	6.52871e+06	5.68294e+06	8.01675e+06	6.76543e+06	7.00136e+06	5.14628e+06	1.94106e+07	1.42629e+07	1.37547e+07	0.890731	0.628308	0.955738	0.784571	0.941323	0.62846	0.880114	0.299481	2.20706	0.00959451
A7MQA2	ESA_04101	Uncharacterized protein	ESA_04101			4.13285e+06	6.17645e+06	4.35457e+06	5.15871e+06	5.02255e+06	4.90253e+06	5.91751e+06	7.37945e+06	5.60576e+06	2.15452e+06	4.79022e+06	3.43827e+06	2.69916e+06	3.69951e+06	3.96215e+06	712609	2.43019e+06	578001	1.02864	0.840426	1.28907	0.170757	0.708068	0.226412	0.706555	0.12956	0.25374	0.0143246
A7MQA7	ESA_04088	Uncharacterized protein	ESA_04088			6.75812e+06	5.07103e+06	9.91668e+06	4.32844e+06	7.91857e+06	5.78075e+06	7.09743e+06	2.88228e+06	7.3693e+06	7.49509e+06	9.1164e+06	8.73507e+06	6.17317e+06	7.36173e+06	1.27216e+07	3.04993e+06	4.97187e+06	2.93232e+06	0.829022	0.520562	0.797808	0.510533	1.16558	0.469028	1.20743	0.574759	0.503734	0.0832724
A7MQA8	Rph	Ribonuclease PH	rph	3'-5'-exoribonuclease activity	rRNA catabolic process	7.71853e+06	3.55651e+06	5.39246e+06	6.30304e+06	5.88878e+06	5.30557e+06	2.0321e+06	1.55792e+06	8.73705e+06	7.65492e+06	7.86219e+06	3.86171e+06	7.08905e+06	6.08594e+06	4.15944e+06	6.28277e+06	5.31052e+06	5.51696e+06	1.04979	0.8342	0.739587	0.609173	1.16267	0.636939	1.04001	0.887835	1.02656	0.911
A7MQB1	TrmH	tRNA (guanosine(18)-2'-O)-methyltransferase	trmH	tRNA (guanosine-2'-O-)-methyltransferase activity	tRNA guanine ribose methylation	1.10207e+06	571344	932908	736274	279853	692254	755609	767741	728699	764252	730508	745399	786371	403474	541842	397172	319470	512476	0.655475	0.233769	0.86407	0.493661	0.859508	0.479886	0.664417	0.20434	0.47159	0.0507955
A7MQB2	ESA_04076	Guanosine-3',5'-bis(diphosphate) 3'-pyrophosphohydrolase	ESA_04076		guanosine tetraphosphate metabolic process	302057	371973	288130	195151	227647	390523	400093	363194	517269	65953.7	131153	523543	814875	710839	520629	31917.1	155210	113597	0.845307	0.492631	1.33092	0.116784	0.748991	0.608922	2.12682	0.0159048	0.31255	0.00776338
A7MQB4	Gmk	Guanylate kinase	gmk	ATP binding		6.09628e+06	8.37823e+06	7.78731e+06	5.51782e+06	9.1379e+06	7.41879e+06	6.12909e+06	9.44968e+06	5.92111e+06	5.10282e+06	1.04589e+07	4.12688e+06	1.99649e+06	3.29678e+06	3.41835e+06	3.62663e+06	3.16803e+06	3.52803e+06	0.991586	0.962535	0.965774	0.858067	0.884413	0.701707	0.391325	0.00533123	0.463695	0.00467314
A7MQD4	ESA_04061	Uncharacterized protein	ESA_04061	hydrolase activity		1.79284e+06	2.55361e+06	4.13991e+06	3.8036e+06	3.6141e+06	3.64349e+06	2.34375e+06	4.3441e+06	4.0653e+06	3.95503e+06	5.18522e+06	3.29144e+06	5.10497e+06	4.03497e+06	4.56749e+06	8.15326e+06	7.40896e+06	7.51843e+06	1.30341	0.28377	1.26711	0.463155	1.4649	0.212075	1.61523	0.0830934	2.71973	0.0026244
A7MQE2	NusA	Transcription termination/antitermination protein NusA	nusA	DNA-binding transcription factor activity	DNA-templated transcription, termination	1.81777e+07	1.61615e+07	1.69559e+07	1.72059e+07	1.85765e+07	1.63411e+07	2.08644e+07	1.37934e+07	1.54622e+07	1.77754e+07	1.58559e+07	7.83746e+06	5.10692e+06	1.13455e+07	1.06777e+07	6.93752e+06	8.03261e+06	9.47375e+06	1.01615	0.768343	0.977092	0.868115	0.808436	0.350228	0.528903	0.0174674	0.476535	0.000678588
A7MQE8	LpoA	Penicillin-binding protein activator LpoA	lpoA	enzyme regulator activity	peptidoglycan biosynthetic process	2.4211e+06	640635	1.71636e+06	1.86426e+06	913599	1.29683e+06	357436	575501	1.13952e+06	521230	203422	511256	768958	1.18453e+06	485874	176366	265205	474397	0.852785	0.709856	0.433742	0.187341	0.258661	0.0890301	0.510529	0.233529	0.191702	0.0703417
A7MQF5	ESA_03476	Carbamate kinase	ESA_03476	carbamate kinase activity	arginine metabolic process	770368	1.85422e+06	1.28498e+06	2.2484e+06	1.9961e+06	1.03353e+06	620831	2.45349e+06	2.56176e+06	2.78121e+06	704614	419895	1.0202e+07	7.35878e+06	5.87482e+06	2.46834e+07	2.70935e+07	2.7526e+07	1.35003	0.399976	1.44161	0.459084	0.999017	0.99881	5.99442	0.00760913	20.2844	1.15404e-05
A7MQF6	ArgI	Ornithine carbamoyltransferase	argI	amino acid binding	arginine biosynthetic process	1.29411e+07	2.03614e+07	2.81e+07	1.38867e+07	2.04166e+07	1.9846e+07	1.02865e+07	1.44819e+07	2.74275e+07	2.39389e+07	3.70491e+07	1.55538e+07	7.00681e+06	2.44586e+07	1.83164e+07	3.11882e+08	2.23225e+08	2.52619e+08	0.881875	0.64423	0.850062	0.673607	1.24656	0.54471	0.810747	0.595669	12.8289	0.000789288
A7MQG2	ESA_03483	Uncharacterized protein	ESA_03483			3.10838e+07	4.58428e+07	6.73147e+07	3.20288e+07	2.79023e+07	3.24654e+07	4.05722e+07	3.89993e+07	3.71326e+07	3.88054e+07	4.00311e+07	2.67279e+07	3.41211e+07	4.58156e+07	4.79734e+07	4.51853e+07	4.46809e+07	4.49828e+07	0.640569	0.178964	0.809089	0.433988	0.731859	0.319177	0.886778	0.656946	0.934884	0.780815
A7MQH0	ESA_03780	PpiC domain-containing protein	ESA_03780	peptidyl-prolyl cis-trans isomerase activity		725090	689894	813116	823199	887480	881539	783950	877853	981533	733936	763647	873676	721188	656074	597743	479008	1.00022e+06	656719	1.16342	0.0445507	1.18636	0.110812	1.06425	0.443045	0.886407	0.174268	0.958639	0.854691
A7MQH6	WecC	UDP-N-acetyl-D-mannosamine dehydrogenase	wecC	NAD binding	enterobacterial common antigen biosynthetic process	1.57008e+06	2.8048e+06	5.30397e+06	2.11144e+06	3.51622e+06	2.87729e+06	4.9695e+06	1.89481e+06	1.78819e+06	3.34556e+06	2.7247e+06	3.58729e+06	2.00228e+06	1.92464e+06	3.3534e+06	3.66171e+06	2.54614e+06	457124	0.878715	0.755036	0.89396	0.83238	0.997799	0.995279	0.752189	0.539206	0.688613	0.52521
A7MQH7	WecB	UDP-N-acetylglucosamine 2-epimerase	wecB	UDP-N-acetylglucosamine 2-epimerase activity	enterobacterial common antigen biosynthetic process	876753	1.28248e+06	1.11106e+06	345700	415109	430102	723595	347218	407712	904991	1.04767e+06	1.18169e+06	636345	1.11002e+06	813365	1.86651e+06	1.17901e+06	1.42595e+06	0.364161	0.00451987	0.452109	0.0226524	0.958435	0.765889	0.782725	0.261793	1.36731	0.160746
A7MQH8	WzzE	ECA polysaccharide chain length modulation protein	wzzE		enterobacterial common antigen biosynthetic process	9.33122e+06	3.56386e+06	4.05977e+06	2.63799e+06	1.53045e+06	2.32874e+06	2.53246e+06	2.45162e+06	4.21976e+06	2.13037e+06	4.25341e+06	3.12253e+06	1.97011e+06	1.62901e+06	2.59774e+06	2.07917e+06	1.92291e+06	2.29899e+06	0.383205	0.136478	0.542845	0.252369	0.560684	0.270763	0.365492	0.127172	0.371638	0.127115
A7MQI0	Rho	Transcription termination factor Rho	rho	ATPase, acting on RNA	DNA-templated transcription, termination	2.94877e+07	3.79376e+07	3.01859e+07	2.32233e+07	1.65717e+07	1.71587e+07	3.07977e+07	2.15795e+07	2.05909e+07	1.9129e+07	1.84856e+07	2.00439e+07	1.78416e+07	1.65915e+07	1.7013e+07	1.82091e+07	1.384e+07	1.49351e+07	0.583475	0.0170094	0.747539	0.124118	0.590696	0.0083327	0.527051	0.00489175	0.48134	0.00496566
A7MQI1	ESA_03776	Thioredoxin	ESA_03776	protein-disulfide reductase activity	glycerol ether metabolic process	2.66053e+08	2.64745e+08	4.28327e+08	4.46142e+08	1.73565e+08	1.95252e+08	3.16062e+08	1.75886e+08	2.55533e+08	3.44592e+08	2.10089e+08	3.37642e+08	2.6594e+08	3.13993e+08	3.07399e+08	1.44208e+08	1.53885e+08	8.44837e+07	0.849689	0.664969	0.779336	0.356869	0.930351	0.765431	0.925148	0.692937	0.398882	0.0303304
A7MQJ0	WecE	dTDP-4-amino-4,6-dideoxygalactose transaminase	wecE	dTDP-4-amino-4,6-dideoxygalactose transaminase activity	enterobacterial common antigen biosynthetic process	1.38463e+06	391757	536186	232529	637408	530321	282954	618627	712009	706938	852306	765167	1.2084e+06	1.51107e+06	1.5967e+06	1.64927e+06	2.07257e+06	1.75266e+06	0.605498	0.412208	0.697746	0.526185	1.00512	0.990533	1.86639	0.114067	2.36727	0.0346065
A7MQJ3	ESA_03755	Uncharacterized protein	ESA_03755			1.33853e+06	2.25775e+06	3.1258e+06	3.61136e+06	3.57058e+06	3.39357e+06	2.09139e+06	4.73736e+06	4.04893e+06	3.35318e+06	2.59726e+06	2.47077e+06	5.25291e+06	4.59118e+06	2.89616e+06	2.07839e+06	2.2508e+06	1.59826e+06	1.57325	0.0690487	1.6182	0.216869	1.25277	0.387742	1.89529	0.0826703	0.881788	0.656228
A7MQJ4	ESA_03756	HemY_N domain-containing protein	ESA_03756		heme metabolic process	5.2663e+06	7.09888e+06	4.21197e+06	6.07486e+06	2.16966e+06	6.8885e+06	4.43646e+06	6.57276e+06	4.47872e+06	6.54632e+06	4.93001e+06	4.03646e+06	4.44478e+06	3.55189e+06	2.8747e+06	3.77506e+06	2.91854e+06	3.71019e+06	0.912884	0.78906	0.934294	0.75778	0.935793	0.766937	0.655805	0.118126	0.627598	0.081192
A7MQJ7	CorA	Magnesium transport protein CorA	corA	cobalt ion transmembrane transporter activity		824567	1.84694e+06	1.20895e+06	2.69282e+06	1.61914e+06	1.93875e+06	875818	1.09644e+06	1.53974e+06	1.43427e+06	1.32192e+06	1.35019e+06	485600	341734	569518	612523	329810	598351	1.61082	0.144275	0.905045	0.747718	1.05822	0.814189	0.35997	0.0535306	0.397036	0.0667874
A7MQJ8	ESA_03745	DNA helicase	ESA_03745	ATP binding	DNA unwinding involved in DNA replication	425230	385169	927650	117368	91149.3	375612	61117.8	71667.4	378404	152068	81790	211924	247384	172205	159093	382093	449416	281696	0.336083	0.122224	0.294117	0.114457	0.256484	0.073343	0.332949	0.0939834	0.640492	0.314443
A7MQJ9	ESA_03746	Uncharacterized protein	ESA_03746	hydrolase activity		358129	680868	595805	509888	603853	576858	629976	576302	474804	470658	543333	488297	141309	463166	391954	439934	252639	455139	1.03413	0.862229	1.02831	0.892091	0.918941	0.678632	0.60951	0.196141	0.70205	0.235779
A7MQL9	ESA_03729	Uridine phosphorylase	ESA_03729	uridine phosphorylase activity	nucleoside metabolic process	1.42479e+06	1.22368e+06	1.91751e+06	2.49435e+06	2.216e+06	2.24907e+06	1.73755e+06	2.8485e+06	1.85107e+06	3.42639e+06	3.45766e+06	1.09387e+07	1.36136e+07	9.55095e+06	9.8669e+06	1.56629e+07	1.28043e+07	1.49517e+07	1.52419	0.0235586	1.4098	0.201684	3.90338	0.152797	7.23424	0.00198951	9.50919	0.000126066
A7MQM4	ESA_03734	Uncharacterized protein	ESA_03734	hydrolase activity		704287	1.48973e+06	757442	920858	407222	1.06382e+06	927250	857688	683543	645765	287041	746121	379101	573211	564111	256742	288545	290014	0.810412	0.593952	0.83636	0.574342	0.568847	0.216347	0.513788	0.140998	0.283013	0.0497715
A7MQM7	ESA_03717	FAD-binding FR-type domain-containing protein	ESA_03717	oxidoreductase activity		6.10906e+06	4.09282e+06	1.0193e+07	4.76058e+06	5.72212e+06	3.98352e+06	5.84071e+06	5.85368e+06	5.7341e+06	3.23543e+06	5.98384e+06	7.33131e+06	5.71767e+06	5.129e+06	5.7082e+06	6.25477e+06	7.27559e+06	5.696e+06	0.709305	0.348709	0.85455	0.611001	0.811505	0.585185	0.811716	0.517359	0.942704	0.84378
A7MQN3	TatB	Sec-independent protein translocase protein TatB	tatB	protein transmembrane transporter activity	protein transport by the Tat complex	846896	1.54724e+06	1.30994e+06	916171	1.19743e+06	2.04284e+06	1.20137e+06	1.55186e+06	1.68345e+06	1.00633e+06	926837	698424	553712	772949	566285	322045	531891	484967	1.12213	0.722803	1.19779	0.385635	0.710459	0.187916	0.511045	0.0500915	0.361468	0.0215295
A7MQQ1	NusG	Transcription termination/antitermination protein NusG	nusG		DNA-templated transcription, elongation	8.07702e+07	4.61123e+07	4.59097e+07	4.97898e+07	4.38423e+07	6.13722e+07	5.09062e+07	3.35313e+07	3.64339e+07	3.03996e+07	3.42246e+07	1.53809e+07	1.60176e+07	1.59042e+07	2.38062e+07	1.63355e+07	1.85302e+07	9.71472e+06	0.897056	0.664361	0.699519	0.246868	0.463014	0.0750798	0.322514	0.0303528	0.258	0.0228453
A7MQS1	LptE	LPS-assembly lipoprotein LptE	lptE		Gram-negative-bacterium-type cell outer membrane assembly	3.2086e+06	1.40502e+06	2.3012e+06	4.08172e+06	808612	1.39852e+06	3.98295e+06	5.75548e+06	2.73612e+06	2.6778e+06	2.62823e+06	3.47569e+06	3.65232e+06	1.57757e+06	1.44009e+06	1.06792e+06	1.27162e+06	1.27846e+06	0.909475	0.862945	1.80403	0.14311	1.26999	0.350036	0.964593	0.930957	0.523223	0.104549
A7MQS6	ESA_02676	PhoH domain-containing protein	ESA_02676	ATP binding		8.09549e+06	7.20384e+06	6.78583e+06	3.65663e+06	3.58589e+06	6.56735e+06	3.72088e+06	5.87709e+06	6.28331e+06	4.00623e+06	5.9725e+06	3.6351e+06	4.1615e+06	3.9251e+06	3.32167e+06	5.99266e+06	4.97846e+06	4.4127e+06	0.625301	0.0592006	0.719093	0.0794305	0.616425	0.0263745	0.516558	0.00150428	0.696568	0.0206775
A7MQS8	ESA_02678	Uncharacterized protein	ESA_02678	flavin adenine dinucleotide binding		967848	937546	724397	718279	412199	1.12991e+06	1.81556e+06	2.16075e+06	1.26736e+06	1.76509e+06	600821	722531	1.10475e+06	1.37513e+06	1.69752e+06	1.47676e+06	105785	1.24872e+06	0.859533	0.608049	1.99395	0.0324878	1.17441	0.706088	1.58849	0.0514471	1.07661	0.883719
A7MQT0	ESA_02680	PBPb domain-containing protein	ESA_02680			621625	814060	319507	2.63435e+06	850074	2.87424e+06	2.78714e+06	3.5218e+06	2.48546e+06	3.83954e+06	2.30499e+06	1.85018e+06	1.0155e+06	1.37644e+06	1.39703e+06	4.96212e+06	5.11452e+06	8.0532e+06	3.62278	0.0789954	5.01051	0.00230542	4.55489	0.0282744	2.15872	0.0233805	10.3293	0.00580197
A7MQT8	ESA_02663	HTH marR-type domain-containing protein	ESA_02663	DNA-binding transcription factor activity		1.20032e+06	492650	452271	680102	620181	636340	487024	60309.7	1.20779e+06	500031	446884	529891	177993	471566	251784	141051	451634	404277	0.902751	0.789422	0.818148	0.76897	0.688409	0.41301	0.420158	0.183858	0.464731	0.216982
A7MQT9	ESA_02664	Uncharacterized protein	ESA_02664	metal ion binding		525623	471221	350833	580538	526160	435266	204566	510827	522707	353121	406100	363294	417046	195455	445520	1.55877e+06	502492	875086	1.14416	0.387215	0.918691	0.769028	0.832926	0.237874	0.78507	0.364285	2.17882	0.166537
A7MQU4	ESA_02653	Uncharacterized protein	ESA_02653	DNA-binding transcription factor activity		8.7754e+06	1.465e+07	2.00907e+07	7.14358e+06	7.87237e+06	6.91251e+06	266694	5.70265e+06	5.45337e+06	9.92891e+06	5.22127e+06	7.03871e+06	5.58258e+06	4.27832e+06	4.27484e+06	2.46338e+06	4.07789e+06	541126	0.503915	0.0932904	0.262493	0.0450932	0.5099	0.115265	0.324839	0.0410953	0.162753	0.0238527
A7MQV5	ESA_02648	Uncharacterized protein	ESA_02648	magnesium ion binding	carbohydrate metabolic process	4.95546e+06	6.57519e+06	5.41724e+06	5.01675e+06	2.91708e+06	3.43649e+06	3.67353e+06	3.50992e+06	4.04105e+06	4.44515e+06	5.56346e+06	5.94605e+06	6.09044e+06	5.47976e+06	6.72108e+06	7.61859e+06	8.94517e+06	8.40459e+06	0.670899	0.079292	0.662294	0.019688	0.941395	0.642	1.07927	0.497229	1.47324	0.012305
A7MQV6	SeqA	Negative modulator of initiation of replication	seqA	DNA binding	negative regulation of DNA-dependent DNA replication initiation	1.20295e+06	1.49587e+06	1.05581e+06	1.04162e+06	1.06385e+06	1.51569e+06	2.45728e+06	2.354e+06	846254	2.28075e+06	1.60918e+06	1.18973e+06	1.42268e+06	2.10725e+06	2.31537e+06	3.21489e+06	2.45012e+06	2.21731e+06	0.964451	0.836024	1.50682	0.302546	1.35291	0.267371	1.55683	0.0802347	2.09936	0.0137389
A7MQW2	ESA_02639	Uncharacterized protein	ESA_02639			1.34601e+06	216617	243118	1.6973e+06	171191	316830	2.40862e+06	2.01854e+06	1.68249e+06	1.61141e+06	1.4369e+06	1.59446e+06	2.15841e+06	1.58045e+06	137173	2.25568e+06	199597	1.54184e+06	1.21021	0.846383	3.38346	0.0283507	2.57112	0.065816	2.14651	0.384235	2.21356	0.360699
A7MQW5	ESA_02627	Citrate synthase	ESA_02627	citrate (Si)-synthase activity	tricarboxylic acid cycle	6.9158e+06	4.25846e+06	5.04279e+06	8.93057e+06	7.83473e+06	9.05408e+06	7.6755e+06	1.46764e+07	7.78354e+06	2.19391e+07	2.34358e+07	2.14067e+07	1.83034e+07	2.03344e+07	2.31056e+07	1.59263e+07	1.63343e+07	3.03782e+07	1.59211	0.0218875	1.85826	0.130765	4.11799	7.12465e-05	3.80732	0.000688658	3.86253	0.0324887
A7MQX4	SucD	Succinate--CoA ligase [ADP-forming] subunit alpha	sucD	nucleotide binding	tricarboxylic acid cycle	3.72309e+07	2.14167e+07	1.44829e+07	1.69784e+07	2.15906e+07	2.41958e+07	2.0153e+07	2.3575e+07	2.87213e+07	2.51615e+07	1.97904e+07	2.46387e+07	1.96855e+07	2.75487e+07	1.48647e+07	2.13108e+07	2.3889e+07	2.81476e+07	0.858259	0.649933	0.990686	0.97628	0.951596	0.873343	0.849154	0.657068	1.00297	0.992276
A7MQX6	ESA_02621	Dihydrolipoyllysine-residue succinyltransferase component of 2-oxoglutarate dehydrogenase complex	ESA_02621	dihydrolipoyllysine-residue succinyltransferase activity	L-lysine catabolic process to acetyl-CoA via saccharopine	2.8616e+06	2.27151e+06	5.19322e+06	1.83764e+06	2.2817e+06	1.8548e+06	2.38564e+06	3.11759e+06	2.62644e+06	5.26951e+06	4.97164e+06	4.47086e+06	7.08467e+06	7.82944e+06	3.41295e+06	8.57492e+06	9.6006e+06	1.25803e+07	0.578535	0.183703	0.787276	0.469581	1.42471	0.187984	1.77479	0.177288	2.97839	0.0104062
A7MQX7	ESA_02622	Oxoglutarate dehydrogenase (succinyl-transferring)	ESA_02622	oxoglutarate dehydrogenase (succinyl-transferring) activity	tricarboxylic acid cycle	2.86147e+06	3.18527e+06	3.2871e+06	3.24747e+06	3.43569e+06	2.80213e+06	3.03829e+06	3.61861e+06	4.44638e+06	4.10638e+06	4.94964e+06	3.75027e+06	3.17141e+06	2.04413e+06	2.63073e+06	8.19981e+06	9.26434e+06	1.02526e+07	1.01623	0.835253	1.18957	0.240476	1.37203	0.0375995	0.840625	0.22939	2.96949	0.00053997
A7MQX8	ESA_02623	Succinate dehydrogenase iron-sulfur subunit	ESA_02623	2 iron, 2 sulfur cluster binding	tricarboxylic acid cycle	4.05885e+06	4.02649e+06	2.54807e+06	5.38007e+06	5.22086e+06	5.65077e+06	4.61819e+06	5.00843e+06	4.90519e+06	1.93823e+06	4.25374e+06	3.36035e+06	3.30373e+06	4.59517e+06	4.78424e+06	5.2809e+06	4.03474e+06	5.87032e+06	1.52836	0.0218755	1.36662	0.0640409	0.898332	0.689458	1.19276	0.372924	1.42814	0.108075
A7MQX9	ESA_02624	Succinate dehydrogenase flavoprotein subunit	ESA_02624	flavin adenine dinucleotide binding	electron transport chain	1.28033e+06	985450	1.88817e+06	4.74705e+06	842060	1.24528e+06	3.2619e+06	2.88473e+06	2.1925e+06	4.04928e+06	4.36916e+06	6.9383e+06	3.66531e+06	4.46577e+06	3.78424e+06	5.43033e+06	4.68387e+06	1.06821e+07	1.64528	0.519929	2.00752	0.0273615	3.69691	0.0172231	2.86843	0.00207975	5.0064	0.0436532
A7MQY5	ESA_02614	Uncharacterized protein	ESA_02614	electron transfer activity	aerobic electron transport chain	1.6628e+07	1.38397e+07	9.69141e+06	1.12034e+07	1.26605e+07	2.62037e+07	1.716e+07	2.07641e+07	2.48463e+07	6.11503e+06	1.88816e+07	1.85497e+07	1.25532e+07	9.87926e+06	9.53105e+06	5.68299e+07	4.25891e+07	3.60675e+07	1.24673	0.558654	1.56304	0.0657994	1.08435	0.820456	0.795921	0.287738	3.37374	0.00790512
A7MR00	ESA_00520	Uncharacterized protein	ESA_00520			158209	178596	432537	411937	393277	316651	322487	380635	336770	333453	280135	248465	313911	326794	300719	309342	431735	529887	1.45821	0.274729	1.35166	0.372832	1.12051	0.752947	1.22368	0.552482	1.65201	0.199433
A7MR05	ESA_00509	Uncharacterized protein	ESA_00509	amino acid transmembrane transporter activity		3.60893e+06	3.81731e+06	4.40887e+06	2.74287e+06	3.78484e+06	4.30984e+06	3.94248e+06	4.8457e+06	5.45565e+06	1.81919e+06	3.59152e+06	1.63022e+06	4.18902e+06	3.41808e+06	3.259e+06	1.06056e+07	8.98923e+06	7.67894e+06	0.915712	0.556644	1.20352	0.184005	0.594919	0.0752811	0.918124	0.436499	2.30448	0.00425863
A7MR07	ESA_00510	AMP nucleosidase	ESA_00510	AMP nucleosidase activity		810465	743186	1.53263e+06	1.68521e+06	1.38936e+06	1.41348e+06	1.44287e+06	565238	836572	1.92234e+06	3.08043e+06	3.65774e+06	4.94292e+06	4.15107e+06	4.5757e+06	3.84657e+06	3.01729e+06	1.44007e+06	1.45419	0.158453	0.92172	0.834918	2.80614	0.0309817	4.42919	0.000491946	2.6906	0.0811359
A7MR13	ESA_00500	Cysteine desulfurase	ESA_00500	cysteine desulfurase activity	iron-sulfur cluster assembly	163632	377661	368021	372462	350838	341400	299637	381251	342606	254796	191500	192619	112762	84283.9	166945	64018.4	95862.1	241874	1.17088	0.502675	1.12557	0.632641	0.702634	0.283711	0.400292	0.0696678	0.441821	0.129155
A7MR14	ESA_00501	Uncharacterized protein	ESA_00501			6.29012e+07	6.72821e+07	9.97458e+07	8.13841e+07	2.03707e+07	1.11366e+08	7.41758e+07	1.33193e+08	1.52287e+07	8.01826e+07	1.29418e+08	7.5839e+07	7.45696e+07	7.35458e+07	5.61995e+07	3.33639e+07	2.34526e+07	4.46318e+07	0.926896	0.857112	0.968115	0.949111	1.24142	0.42277	0.8886	0.548938	0.441216	0.031048
A7MR29	ESA_00480	Phosphoenolpyruvate--protein phosphotransferase	ESA_00480	kinase activity	phosphoenolpyruvate-dependent sugar phosphotransferase system	142402	183754	277997	278416	479923	243924	264756	277069	217239	330874	252585	152235	252022	162755	197161	115522	540912	788954	1.65896	0.18855	1.25641	0.306389	1.21773	0.539547	1.01289	0.959313	2.39242	0.234864
A7MR50	ESA_00459	Wzz domain-containing protein	ESA_00459		lipopolysaccharide biosynthetic process	2.04737e+06	1.27599e+06	2.26441e+06	5.50324e+06	582433	3.74395e+06	6.33861e+06	5.64819e+06	1.51854e+06	1.10409e+07	972277	1.04444e+07	2.20866e+07	1.71226e+07	1.75098e+07	1.64672e+07	1.22167e+07	1.39233e+07	1.75913	0.390737	2.41694	0.160563	4.01905	0.16112	10.1505	0.000463808	7.62506	0.000629734
A7MR64	PrfB	Peptide chain release factor 2	prfB	translation release factor activity, codon specific		4.83175e+06	6.1544e+06	1.14521e+06	1.05354e+07	7.24516e+06	9.25743e+06	1.61987e+07	6.74493e+06	1.01711e+07	4.76019e+06	9.03398e+06	7.79079e+06	3.78367e+06	5.51628e+06	5.06764e+06	4.35358e+06	1.89989e+06	6.27377e+06	2.22877	0.0491241	2.72969	0.090109	1.77927	0.183866	1.18433	0.66286	1.03263	0.949598
A7MR78	ESA_00438	Thiol:disulfide interchange protein	ESA_00438			4.02889e+06	4.18572e+06	5.96116e+06	1.16504e+07	3.51571e+06	1.04041e+07	4.96424e+06	4.65058e+06	1.28484e+07	3.90437e+06	4.12783e+06	7.52676e+06	3.74649e+06	3.6929e+06	3.7835e+06	2.15122e+06	2.38644e+06	2.77429e+06	1.8038	0.218485	1.58462	0.372347	1.09757	0.745531	0.791694	0.18767	0.515806	0.0239399
A7MR80	ESA_00422	FAD_binding_3 domain-containing protein	ESA_00422	FAD binding	ubiquinone biosynthetic process	380535	355500	673475	614106	681830	633387	550528	951888	1.64928e+06	567193	553571	962871	777133	576809	544026	564251	440216	563842	1.36879	0.171172	2.23602	0.159787	1.47827	0.253512	1.34654	0.263978	1.11266	0.655807
A7MR87	ESA_00429	Uncharacterized protein	ESA_00429	hydrolase activity, hydrolyzing O-glycosyl compounds	carbohydrate metabolic process	953397	336184	1.33294e+06	2.25443e+06	302823	1.65546e+06	2.66795e+06	1.13462e+06	837360	667749	1.27678e+06	1.97842e+06	1.13044e+06	1.02222e+06	1.09322e+06	5.04004e+06	3.79109e+06	2.17358e+06	1.60635	0.458109	1.76926	0.350809	1.49587	0.415095	1.23769	0.516269	4.19622	0.0335918
A7MR88	ESA_00411	Uncharacterized protein	ESA_00411		transmembrane transport	1.8352e+06	2.63973e+06	1.922e+06	3.25884e+06	3.81457e+06	1.64132e+06	3.16861e+06	3.80161e+06	1.80295e+06	608229	3.24273e+06	5.31003e+06	4.15118e+06	1.31324e+06	1.1669e+06	2.05009e+06	2.23719e+06	2.69404e+06	1.36233	0.331601	1.37147	0.28514	1.43209	0.542088	1.03664	0.94172	1.09136	0.574086
A7MR90	ESA_00413	Uncharacterized protein	ESA_00413			1.16116e+06	2.65103e+06	2.3344e+06	2.11178e+06	3.44105e+06	2.84204e+06	6.3184e+06	2.4656e+06	2.42678e+06	7.16341e+06	2.57577e+06	1.18445e+07	7.79615e+06	4.62708e+06	6.97445e+06	1.19152e+07	9.99709e+06	1.19556e+07	1.36578	0.27577	1.82391	0.284766	3.5115	0.130823	3.15585	0.0137149	5.51003	0.000304393
A7MR92	RpiA	Ribose-5-phosphate isomerase A	rpiA	ribose-5-phosphate isomerase activity	pentose-phosphate shunt, non-oxidative branch	5.54653e+06	7.64819e+06	1.00519e+07	7.01842e+06	7.91053e+06	7.66019e+06	7.17311e+06	7.59879e+06	7.05416e+06	6.71956e+06	6.13159e+06	7.96984e+06	5.75952e+06	8.07087e+06	6.86459e+06	5.09132e+06	7.2657e+06	7.76294e+06	0.971715	0.876951	0.93889	0.736414	0.895654	0.597021	0.890234	0.592102	0.865498	0.535291
A7MR93	ESA_00416	2-oxoglutarate reductase	ESA_00416	NAD binding	L-serine biosynthetic process	742365	391154	714106	744463	869866	695971	654477	426535	818226	704759	764755	774940	1.27264e+06	687736	808730	508794	408688	1.78389e+06	1.25042	0.281498	1.02793	0.919534	1.21478	0.313271	1.49874	0.218944	1.46208	0.567026
A7MR96	ESA_00420	AMP_N domain-containing protein	ESA_00420	manganese ion binding		2.18e+06	4.15915e+06	3.80137e+06	3.11791e+06	2.40102e+06	1.72777e+06	4.21062e+06	1.28685e+06	2.8657e+06	2.60105e+06	3.21633e+06	1.21513e+06	3.03558e+06	5.75302e+06	5.28476e+06	2.7436e+06	3.81147e+06	4.03252e+06	0.714628	0.256498	0.824728	0.599869	0.693506	0.289442	1.38783	0.274601	1.04409	0.847679
A7MRG8	ESA_pESA3p05471	AB hydrolase-1 domain-containing protein	ESA_pESA3p05471	catalytic activity		5.4901e+06	2.18689e+06	8.17162e+06	1.50071e+07	1.5501e+06	1.45947e+06	5.82931e+06	2.97897e+06	1.5051e+06	6.50843e+06	3.0982e+06	6.52363e+06	5.61742e+06	9.65167e+06	4.0291e+06	8.25851e+06	7.99395e+06	9.3653e+06	1.1368	0.88812	0.650743	0.438437	1.01777	0.966033	1.21766	0.657853	1.6164	0.141487
A7MRK5	ESA_pESA3p05551	Uncharacterized protein	ESA_pESA3p05551	siderophore uptake transmembrane transporter activity	iron ion homeostasis	373109	353766	435609	361591	344463	518198	343169	691023	326709	242510	301883	304145	148862	136660	102501	261768	251981	38198.3	1.05313	0.750916	1.17068	0.614644	0.729935	0.0304618	0.333787	0.000804193	0.4748	0.0574278
A7MRK8	ESA_pESA3p05553	ParB domain-containing protein	ESA_pESA3p05553	DNA binding		561007	1.24833e+06	2.17076e+06	276733	364970	692233	398811	747625	597086	909722	575284	250949	516629	1.38851e+06	1.02134e+06	1.72015e+06	1.5818e+06	702782	0.335151	0.141957	0.43806	0.193221	0.436159	0.211644	0.735278	0.544093	1.00619	0.989099
A7MRL0	ESA_pESA3p05541	Aamy domain-containing protein	ESA_pESA3p05541	catalytic activity	carbohydrate metabolic process	1.0796e+06	1.04031e+06	1.55486e+06	1.17061e+06	959565	217340	743053	1.27241e+06	714808	1.48998e+06	1.83672e+06	1.64613e+06	1.3307e+06	2.00338e+06	1.52627e+06	3.34655e+06	2.33987e+06	3.49364e+06	0.638819	0.254746	0.742977	0.268828	1.35323	0.0888663	1.32263	0.202211	2.49813	0.00999294
A7MRL1	ESA_pESA3p05540	Aamy domain-containing protein	ESA_pESA3p05540	glycogen debranching enzyme activity	glycogen catabolic process	2.74808e+06	2.35574e+06	2.54124e+06	3.68393e+06	4.94483e+06	3.33421e+06	2.97899e+06	3.04968e+06	4.25625e+06	3.67617e+06	4.14289e+06	2.87912e+06	3.76984e+06	3.50376e+06	3.59123e+06	6.89266e+06	6.98969e+06	9.37674e+06	1.5648	0.0456196	1.3453	0.109954	1.39936	0.0577734	1.42116	0.00146317	3.04237	0.00315917
A7MRL2	ESA_pESA3p05542	Malto-oligosyltrehalose trehalohydrolase	ESA_pESA3p05542	4-alpha-D-(1->4)-alpha-D-glucanotrehalose trehalohydrolase activity	trehalose biosynthetic process	1.34357e+06	1.08093e+06	1.24465e+06	1.04114e+06	1.368e+06	660205	2.24115e+06	457766	1.04983e+06	2.34719e+06	1.25265e+06	1.27682e+06	2.36537e+06	2.86467e+06	2.55165e+06	5.51973e+06	3.96311e+06	5.5702e+06	0.836527	0.411726	1.02169	0.962472	1.3291	0.336575	2.12084	0.00113517	4.1026	0.00205759
A7MRM7	ESA_pESA3p05514	Uncharacterized protein	ESA_pESA3p05514			2.01186e+06	7.123e+06	4.05206e+06	1.61913e+06	2.21368e+06	1.78476e+07	1.39059e+06	1.11638e+07	1.02304e+06	3.01731e+06	1.85686e+06	1.67307e+06	4.69322e+06	3.9241e+06	5.14769e+06	2.76887e+06	1.87028e+06	3.83363e+06	1.64408	0.634869	1.02961	0.973169	0.496495	0.224997	1.04384	0.905715	0.642514	0.378991
A7MRP7	ESA_pESA3p05483	Uncharacterized protein	ESA_pESA3p05483			553517	558907	1.62493e+06	2.70122e+06	2.18001e+06	1.7279e+06	2.18786e+06	701647	1.47448e+06	3.12823e+06	2.97964e+06	4.13107e+06	5.59208e+06	4.4902e+06	4.83344e+06	2.61245e+06	2.64599e+06	507289	2.41443	0.0466967	1.59424	0.386022	3.74045	0.00789455	5.44896	0.00109319	2.10631	0.271479

## Sheet: 2vs1
ID	Protein	FoldChange	Log2FoldChange	Padj	LocalLabel	Legend
A7ME20	ESA_04386	1.14137	0.190764	0.618112	-	Nodiff
A7ME21	ESA_04387	1.00284	0.00409476	0.992084	-	Nodiff
A7ME26	ESA_04391	1.66487	0.73541	0.0572603	-	Nodiff
A7ME28	ESA_04394	0.843685	-0.245224	0.786992	-	Nodiff
A7ME30	ESA_04372	1.33787	0.41994	0.208653	-	Nodiff
A7ME34	ESA_04376	0.720623	-0.472683	0.127091	-	Nodiff
A7ME37	Gph	1.3841	0.468949	0.345123	-	Nodiff
A7ME38	TrpS	1.19774	0.260312	0.727943	-	Nodiff
A7ME70	TrhO	0.545495	-0.874362	0.0553232	-	Nodiff
A7ME71	LpxL	0.965744	-0.050288	0.672256	-	Nodiff
A7ME74	MdoH	0.379996	-1.39594	0.0221039	-	Down
A7ME75	MdoG	0.777262	-0.363527	0.315737	-	Nodiff
A7ME79	ESA_04323	0.217457	-2.2012	0.000197888	-	Down
A7ME80	NfuA	1.69745	0.763369	0.300452	-	Nodiff
A7ME88	ESA_04302	0.762004	-0.39213	0.226979	-	Nodiff
A7ME95	ESA_01387	1.05815	0.0815414	0.686011	-	Nodiff
A7ME97	Zwf	0.925376	-0.111889	0.690962	-	Nodiff
A7ME99	ESA_01391	0.814546	-0.295931	0.258989	-	Nodiff
A7MEA3	RuvB	1.31871	0.399122	0.179605	-	Nodiff
A7MEA9	ESA_01369	0.684133	-0.547651	0.555832	-	Nodiff
A7MEB1	CmoA	0.639082	-0.645928	0.245221	-	Nodiff
A7MEB6	AspS	0.844729	-0.243439	0.143736	-	Nodiff
A7MEB8	ESA_01378	0.799676	-0.322513	0.480297	-	Nodiff
A7MEC0	ArgS	0.944024	-0.0831044	0.617483	-	Nodiff
A7MEC1	ESA_01361	1.53924	0.622216	0.0608347	-	Nodiff
A7MEE8	ESA_01334	0.803343	-0.315912	0.155807	-	Nodiff
A7MEG2	RpsP	0.37879	-1.40053	0.323205	-	Nodiff
A7MEG3	RimM	0.400516	-1.32007	0.217951	-	Nodiff
A7MEG4	TrmD	0.800926	-0.320259	0.142172	-	Nodiff
A7MEG5	RplS	1.25326	0.325687	0.437245	-	Nodiff
A7MEG8	ESA_00652	6.63697	2.73052	0.109786	-	Nodiff
A7MEH7	ESA_00587	3.27951	1.71348	0.282845	-	Nodiff
A7MEI2	ESA_01750	1.11831	0.161318	0.83737	-	Nodiff
A7MEI6	ESA_01754	1.22877	0.29721	0.574451	-	Nodiff
A7MEJ0	ESA_01725	0.524237	-0.93171	0.111538	-	Nodiff
A7MEJ9	ESA_01693	0.86002	-0.217558	0.837577	-	Nodiff
A7MEL5	QueA	0.732436	-0.449226	0.730834	-	Nodiff
A7MEM7	AccA	0.982448	-0.0255471	0.966161	-	Nodiff
A7MEN1	FrsA	1.1768	0.234868	0.556322	-	Nodiff
A7MEN2	Gpt	0.852862	-0.229616	0.70669	-	Nodiff
A7MEN3	ESA_03116	1.3592	0.442755	0.474253	-	Nodiff
A7MEQ6	InfA	1.94453	0.959419	0.433818	-	Nodiff
A7MEQ7	ESA_02456	0.894686	-0.160547	0.778859	-	Nodiff
A7MER7	SerS	0.657891	-0.604079	0.458617	-	Nodiff
A7MER9	LolA	2.15716	1.10914	0.311448	-	Nodiff
A7MES0	ESA_02449	6.05456	2.59802	0.248584	-	Nodiff
A7MES1	ESA_02450	0.666888	-0.584483	0.136658	-	Nodiff
A7MES2	ESA_02451	3.04308	1.60553	0.00211145	-	Up
A7MES7	AroA	0.362622	-1.46346	0.112323	-	Nodiff
A7MES8	SerC	0.839689	-0.252073	0.765815	-	Nodiff
A7MET0	ESA_02439	1.1735	0.230823	0.572227	-	Nodiff
A7MET2	ESA_02441	0.990117	-0.0143294	0.974426	-	Nodiff
A7MET6	ESA_02427	0.855637	-0.224929	0.748132	-	Nodiff
A7MET9	ESA_02430	0.709313	-0.495506	0.24305	-	Nodiff
A7MEU1	IhfB	0.929192	-0.105952	0.895073	-	Nodiff
A7MEU2	ESA_02433	0.88469	-0.176756	0.462732	-	Nodiff
A7MEU3	Cmk	1.09236	0.127447	0.678844	-	Nodiff
A7MEU5	MukF	1.03632	0.0514639	0.761679	-	Nodiff
A7MEV1	KdsB	1.0968	0.133305	0.6956	-	Nodiff
A7MEV2	AsnS	1.29532	0.37331	0.0106112	-	Nodiff
A7MEV4	ESA_02413	0.703239	-0.507914	0.237871	-	Nodiff
A7MEV5	ESA_02414	0.817312	-0.291042	0.269223	-	Nodiff
A7MEV6	ESA_02415	0.859653	-0.218174	0.0966168	-	Nodiff
A7MEV9	MukB	0.87063	-0.199868	0.626346	-	Nodiff
A7MEW6	ESA_02408	0.484221	-1.04626	0.0842416	-	Nodiff
A7MEX0	FabA	0.749054	-0.416858	0.507424	-	Nodiff
A7MEX2	ESA_02396	1.07648	0.106316	0.62173	-	Nodiff
A7MEX4	Uup	0.751628	-0.41191	0.36704	-	Nodiff
A7MEX5	RlmL	1.21269	0.278209	0.607976	-	Nodiff
A7MEY6	Dps	1.26549	0.339698	0.083254	-	Nodiff
A7MEY7	ESA_02529	1.71515	0.778333	0.187987	-	Nodiff
A7MEY9	ESA_02531	1.23726	0.307152	0.579859	-	Nodiff
A7MEZ4	ESA_02517	0.788516	-0.342788	0.0477767	-	Nodiff
A7MEZ5	ESA_02518	1.43033	0.516346	0.15731	-	Nodiff
A7MF03	ESA_02526	1.02251	0.0321175	0.937799	-	Nodiff
A7MF06	ESA_02509	1.38161	0.466347	0.40314	-	Nodiff
A7MF16	ESA_02500	1.16506	0.220403	0.676799	-	Nodiff
A7MF17	ESA_02501	0.627499	-0.672314	0.214956	-	Nodiff
A7MF19	RimO	0.844406	-0.243992	0.414295	-	Nodiff
A7MF39	ESA_02486	0.0547418	-4.19121	0.162488	-	Nodiff
A7MF50	PoxB	1.81747	0.861933	0.0437415	-	Nodiff
A7MF52	ESA_02468	8.21066	3.0375	0.0130047	-	Up
A7MF55	ESA_02086	1.07086	0.0987637	0.486728	-	Nodiff
A7MF56	Lpp	0.636047	-0.652795	0.112825	-	Nodiff
A7MF78	ESA_02075	0.620528	-0.688431	0.321898	-	Nodiff
A7MFA7	BetB	1.37693	0.461457	0.0899373	-	Nodiff
A7MFA8	BetA	1.2355	0.305093	0.475606	-	Nodiff
A7MFC2	ESA_02026	0.694998	-0.524918	0.198167	-	Nodiff
A7MFC7	ESA_02013	0.273734	-1.86915	0.0993883	-	Nodiff
A7MFD3	PurR	2.26183	1.17749	0.102133	-	Nodiff
A7MFD7	ESA_02005	1.90382	0.928897	0.0236116	-	Nodiff
A7MFD8	ESA_02006	1.52119	0.605197	0.303112	-	Nodiff
A7MFE2	ESA_02010	1.56301	0.644325	0.253489	-	Nodiff
A7MFE3	ESA_02011	1.07665	0.10655	0.863742	-	Nodiff
A7MFE4	ESA_02195	0.508111	-0.976786	0.241356	-	Nodiff
A7MFF1	ESA_02187	1.85299	0.889852	0.237128	-	Nodiff
A7MFF9	ESA_02881	1.31661	0.396825	0.186912	-	Nodiff
A7MFG0	Dxs	1.06559	0.0916551	0.807783	-	Nodiff
A7MFG1	ESA_02883	0.910956	-0.134546	0.425486	-	Nodiff
A7MFG4	NusB	0.321006	-1.63933	0.00662428	-	Down
A7MFG5	RibH	0.43407	-1.204	0.0102531	-	Down
A7MFG6	ESA_02888	1.25595	0.328782	0.0934076	-	Nodiff
A7MFH0	ESA_02876	1.45343	0.539464	0.00153453	-	Nodiff
A7MFH3	ThiI	2.24962	1.16968	0.0802949	-	Nodiff
A7MFH6	ESA_02866	1.57978	0.659727	0.185054	-	Nodiff
A7MFI0	ESA_02870	0.975174	-0.0362686	0.970454	-	Nodiff
A7MFI1	ESA_02871	0.749637	-0.415736	0.554798	-	Nodiff
A7MFI4	ESA_02857	0.992845	-0.0103592	0.94199	-	Nodiff
A7MFI5	ESA_02858	0.267321	-1.90336	0.0225912	-	Down
A7MFI6	Lon	0.5431	-0.88071	0.0539526	-	Nodiff
A7MFI7	ClpX	0.932744	-0.100447	0.419255	-	Nodiff
A7MFI8	ClpP	1.38192	0.466677	0.317321	-	Nodiff
A7MFI9	Tig	0.876832	-0.189628	0.276234	-	Nodiff
A7MFK1	ESA_02840	0.561547	-0.832521	0.429175	-	Nodiff
A7MFN1	ESA_02808	0.782858	-0.353177	0.477042	-	Nodiff
A7MFP6	Rne	0.861607	-0.214899	0.517678	-	Nodiff
A7MFQ4	FabH	1.0378	0.0535229	0.901094	-	Nodiff
A7MFQ6	RpmF	0.848108	-0.23768	0.564041	-	Nodiff
A7MFQ7	ESA_02257	0.426238	-1.23027	0.211384	-	Nodiff
A7MFQ9	ESA_02259	0.698627	-0.517407	0.531077	-	Nodiff
A7MFR0	ESA_02260	2.14437	1.10056	0.279361	-	Nodiff
A7MFR4	ESA_02249	1.37066	0.454876	0.459415	-	Nodiff
A7MFR6	AcpP	2.5037	1.32406	0.393681	-	Nodiff
A7MFR7	ESA_02252	0.88465	-0.176821	0.588656	-	Nodiff
A7MFR8	ESA_02253	1.24337	0.314257	0.766314	-	Nodiff
A7MFR9	LpoB	0.946136	-0.0798811	0.805103	-	Nodiff
A7MFS1	ESA_02241	0.464585	-1.10598	0.00653516	-	Down
A7MFS3	ESA_02243	0.49196	-1.02339	0.0225593	-	Down
A7MFS9	ESA_02235	1.10843	0.148511	0.848713	-	Nodiff
A7MFT7	LolD	1.01996	0.0285077	0.935096	-	Nodiff
A7MFT9	Mfd	1.72078	0.783066	0.16991	-	Nodiff
A7MFU3	PepT	0.776488	-0.364964	0.72772	-	Nodiff
A7MFU5	PotA	1.01727	0.0247021	0.89672	-	Nodiff
A7MFU8	ESA_02209	0.974167	-0.0377595	0.805755	-	Nodiff
A7MFU9	ESA_02210	0.86858	-0.20327	0.687804	-	Nodiff
A7MFV2	MnmA	0.755773	-0.403974	0.282028	-	Nodiff
A7MFV4	ESA_02215	2.00483	1.00348	0.309551	-	Nodiff
A7MFV5	ESA_02216	1.27803	0.353917	0.089913	-	Nodiff
A7MFW5	OmpA	1.21235	0.277805	0.317281	-	Nodiff
A7MFY2	ESA_02370	0.846085	-0.241126	0.682295	-	Nodiff
A7MFY3	ESA_02371	1.42213	0.508052	0.73067	-	Nodiff
A7MFZ1	ESA_02357	0.540048	-0.88884	0.0918128	-	Nodiff
A7MG20	YmdB	1.26515	0.339307	0.223106	-	Nodiff
A7MG30	PyrC	1.23603	0.305709	0.361994	-	Nodiff
A7MG32	ESA_02284	1.22418	0.291811	0.581743	-	Nodiff
A7MG35	SolA	2.52199	1.33456	0.00312749	-	Up
A7MG40	ESA_02279	1.1095	0.149904	0.633917	-	Nodiff
A7MG47	ESA_03443	1.027	0.0384323	0.74785	-	Nodiff
A7MG49	PepA	1.9105	0.933949	0.205793	-	Nodiff
A7MG54	ESA_03438	1.09938	0.136696	0.780612	-	Nodiff
A7MG78	ESA_03414	1.04111	0.0581284	0.660392	-	Nodiff
A7MG91	ESA_03395	1.36167	0.445372	0.41152	-	Nodiff
A7MG92	DnaT	0.870124	-0.200707	0.6845	-	Nodiff
A7MGA3	PrfC	1.16071	0.215005	0.807268	-	Nodiff
A7MGA7	RsmC	1.10421	0.143015	0.877609	-	Nodiff
A7MGA8	DeoB	1.35198	0.435077	0.519588	-	Nodiff
A7MGA9	DeoA	1.30187	0.380588	0.448654	-	Nodiff
A7MGB0	DeoC	1.95625	0.968092	0.331873	-	Nodiff
A7MGB6	ESA_03376	0.898687	-0.15411	0.699004	-	Nodiff
A7MGB9	ESA_04345	1.60708	0.684442	0.163577	-	Nodiff
A7MGC5	PckA	0.791327	-0.337655	0.532771	-	Nodiff
A7MGC7	ESA_04334	1.33802	0.420102	0.163432	-	Nodiff
A7MGD1	HslO	0.931643	-0.10215	0.845884	-	Nodiff
A7MGD3	ESA_04327	1.36204	0.445768	0.412716	-	Nodiff
A7MGD7	ESA_04332	0.825862	-0.276027	0.269237	-	Nodiff
A7MGE3	ESA_04316	1.76605	0.820526	0.147624	-	Nodiff
A7MGE4	GlpE	1.37641	0.460912	0.0624347	-	Nodiff
A7MGF0	Asd	1.36109	0.444766	0.354319	-	Nodiff
A7MGF1	GlgB	0.545049	-0.875543	0.419061	-	Nodiff
A7MGF4	GlgC	1.36194	0.445663	0.146874	-	Nodiff
A7MGG3	ESA_04295	1.30162	0.380304	0.229948	-	Nodiff
A7MGH6	Tpx	1.01663	0.023793	0.944651	-	Nodiff
A7MGL0	ESA_01616	1.40383	0.48937	0.275629	-	Nodiff
A7MGM3	ESA_03224	2.15056	1.10471	0.0437021	-	Up
A7MGM8	ESA_03229	1.77229	0.825617	0.0147858	-	Nodiff
A7MGM9	ESA_03216	1.24336	0.314246	0.393167	-	Nodiff
A7MGN3	ESA_03220	0.76321	-0.389847	0.408305	-	Nodiff
A7MGN5	ESA_03222	0.683052	-0.549932	0.301469	-	Nodiff
A7MGN6	ESA_03223	0.757524	-0.400636	0.00504424	-	Nodiff
A7MGN7	ESA_03208	1.17292	0.230107	0.672386	-	Nodiff
A7MGP1	SpeE	0.606209	-0.722112	0.166818	-	Nodiff
A7MGP7	PanC	1.20207	0.265524	0.596106	-	Nodiff
A7MGQ1	ESA_03205	0.948559	-0.0761905	0.859976	-	Nodiff
A7MGQ2	ESA_03206	1.17324	0.2305	0.182738	-	Nodiff
A7MGQ3	ESA_03207	1.07808	0.10847	0.568637	-	Nodiff
A7MGQ4	ESA_03191	0.845699	-0.241785	0.522402	-	Nodiff
A7MGQ8	DksA	0.635737	-0.653499	0.487826	-	Nodiff
A7MGR1	ESA_03198	0.99238	-0.0110355	0.971014	-	Nodiff
A7MGR3	ErpA	0.711012	-0.492053	0.463783	-	Nodiff
A7MGR5	HemL	0.973293	-0.0390537	0.879498	-	Nodiff
A7MGS1	DapD	1.95243	0.965268	0.0742555	-	Nodiff
A7MGS3	ESA_03179	2.60339	1.38039	0.0521523	-	Nodiff
A7MGS5	MtnN	0.921746	-0.117559	0.748232	-	Nodiff
A7MGS8	Dxr	0.540612	-0.887335	0.249494	-	Nodiff
A7MGS9	Frr	0.615677	-0.699756	0.00366256	-	Nodiff
A7MGT0	PyrH	0.940215	-0.088938	0.906923	-	Nodiff
A7MGT1	Tsf	0.840163	-0.25126	0.381093	-	Nodiff
A7MGT2	RpsB	0.668757	-0.580445	0.453378	-	Nodiff
A7MGT3	Map	0.977121	-0.033391	0.963244	-	Nodiff
A7MGT6	ESA_03164	0.597911	-0.741999	0.0979757	-	Nodiff
A7MGT7	BamA	1.27882	0.354808	0.0435518	-	Nodiff
A7MGU0	GuaB	0.636206	-0.652434	0.329157	-	Nodiff
A7MGU1	GuaA	0.882078	-0.181022	0.415008	-	Nodiff
A7MGU5	ESA_00747	1.35252	0.435647	0.0979978	-	Nodiff
A7MGU6	BamB	1.41588	0.501699	0.0938385	-	Nodiff
A7MGU7	Der	0.729682	-0.45466	0.122096	-	Nodiff
A7MGV0	ESA_00752	1.16735	0.223242	0.716016	-	Nodiff
A7MGV2	Ndk	1.51367	0.598054	0.324247	-	Nodiff
A7MGV3	RlmN	0.612703	-0.70674	0.268419	-	Nodiff
A7MGV6	RodZ	0.760481	-0.395015	0.572881	-	Nodiff
A7MGV7	IspG	0.400078	-1.32165	0.0898741	-	Nodiff
A7MGV8	HisS	3.48359	1.80057	0.349693	-	Nodiff
A7MGW0	ESA_00734	1.13242	0.179405	0.615457	-	Nodiff
A7MGW3	ESA_00737	0.924	-0.114035	0.844885	-	Nodiff
A7MGW6	HscA	0.470997	-1.08621	0.0110526	-	Down
A7MGW7	ESA_00727	1.68524	0.752955	0.372445	-	Nodiff
A7MGW9	PepB	0.908477	-0.138478	0.708829	-	Nodiff
A7MGX0	ESA_00730	1.27253	0.347699	0.036994	-	Nodiff
A7MGX4	ESA_00718	1.29141	0.368952	0.470487	-	Nodiff
A7MGX5	TrmJ	0.681794	-0.552592	0.240048	-	Nodiff
A7MGX6	IscR	1.26834	0.342937	0.545698	-	Nodiff
A7MGX8	IscS	0.682865	-0.550328	0.0341236	-	Nodiff
A7MGX9	ESA_00723	1.02838	0.0403734	0.948587	-	Nodiff
A7MGY0	IscA	0.507187	-0.979411	0.218373	-	Nodiff
A7MGY3	ESA_00709	1.83947	0.879293	0.139092	-	Nodiff
A7MGY5	GlyA	0.565445	-0.822541	0.147465	-	Nodiff
A7MGZ6	PurL	3.20908	1.68216	0.0379152	-	Up
A7MGZ9	ESA_00691	1.11103	0.151901	0.830985	-	Nodiff
A7MH00	Era	0.794225	-0.33238	0.439108	-	Nodiff
A7MH05	ESA_00698	0.983769	-0.0236086	0.954449	-	Nodiff
A7MH13	LepA	0.736256	-0.441721	0.280229	-	Nodiff
A7MH16	ESA_00678	1.10806	0.148033	0.520352	-	Nodiff
A7MH17	ESA_00679	1.60165	0.679559	0.00955958	-	Nodiff
A7MH20	SrmB	0.930927	-0.10326	0.863079	-	Nodiff
A7MH22	NuoA	0.868636	-0.203176	0.425933	-	Nodiff
A7MH23	NuoB	0.95621	-0.0646007	0.88501	-	Nodiff
A7MH24	NuoC	1.5185	0.602644	0.0202203	-	Nodiff
A7MH26	ESA_00936	0.945571	-0.0807419	0.470655	-	Nodiff
A7MH27	ESA_00937	0.607764	-0.718417	0.150542	-	Nodiff
A7MH28	AckA	0.855676	-0.224863	0.518336	-	Nodiff
A7MH30	ESA_00925	0.631703	-0.662681	0.112456	-	Nodiff
A7MH31	ESA_00926	1.33409	0.415855	0.504903	-	Nodiff
A7MH35	ESA_00930	1.01331	0.0190815	0.829269	-	Nodiff
A7MH39	ESA_00918	1.21624	0.282424	0.408056	-	Nodiff
A7MH43	ESA_00922	1.17481	0.232426	0.204474	-	Nodiff
A7MH44	ESA_00907	0.647614	-0.626794	0.28544	-	Nodiff
A7MH52	AccD	0.60359	-0.72836	0.000231425	-	Nodiff
A7MH53	ESA_00901	0.506733	-0.980704	0.0223347	-	Nodiff
A7MH54	DedD	0.331465	-1.59307	0.145724	-	Nodiff
A7MH60	ESA_00893	0.901217	-0.150053	0.412627	-	Nodiff
A7MH63	PdxB	1.04267	0.0602793	0.842598	-	Nodiff
A7MH64	ESA_00897	1.93213	0.950191	0.000163281	-	Nodiff
A7MH65	TruA	0.998476	-0.00220007	0.994691	-	Nodiff
A7MH68	PrmB	0.646657	-0.628927	0.0552144	-	Nodiff
A7MH78	ESA_00879	0.714944	-0.484098	0.221886	-	Nodiff
A7MH79	ESA_00880	1.78119	0.832838	0.141065	-	Nodiff
A7MH82	ESA_00883	0.942251	-0.0858166	0.686282	-	Nodiff
A7MH91	FtsE	0.960528	-0.0580999	0.913999	-	Nodiff
A7MH96	ESA_04281	0.938432	-0.0916752	0.864319	-	Nodiff
A7MHA6	FtsY	0.548998	-0.865126	0.108129	-	Nodiff
A7MHB0	TusA	0.750497	-0.414082	0.0316491	-	Nodiff
A7MHB5	ESA_04260	1.79577	0.844604	0.121727	-	Nodiff
A7MHD3	ESA_04235	1.44241	0.528479	0.218429	-	Nodiff
A7MHD8	ESA_01189	0.833693	-0.262412	0.172925	-	Nodiff
A7MHE3	ESA_01178	0.798663	-0.32434	0.491655	-	Nodiff
A7MHE4	ESA_01179	1.37446	0.458862	0.214833	-	Nodiff
A7MHE6	ESA_01181	2.1797	1.12413	0.293143	-	Nodiff
A7MHE7	ESA_01182	0.877102	-0.189183	0.238442	-	Nodiff
A7MHF7	ESA_01176	0.980578	-0.0282964	0.942897	-	Nodiff
A7MHF8	ESA_01177	0.531623	-0.911526	0.162403	-	Nodiff
A7MHG8	Udk	0.800021	-0.32189	0.502664	-	Nodiff
A7MHH0	ESA_01154	1.79162	0.841266	0.121375	-	Nodiff
A7MHI1	ESA_01148	2.64216	1.40172	0.326792	-	Nodiff
A7MHI6	ESA_01138	1.41291	0.498673	0.0580716	-	Nodiff
A7MHK0	ESA_01135	2.58715	1.37136	0.134911	-	Nodiff
A7MHK4	ESA_01122	0.163076	-2.61638	0.0691442	-	Nodiff
A7MHL3	MetG	1.06004	0.0841156	0.784096	-	Nodiff
A7MHM1	Dld	1.21739	0.283787	0.692494	-	Nodiff
A7MHM2	ESA_01107	2.08557	1.06044	0.00520547	-	Up
A7MHM3	ESA_01108	1.39164	0.47679	0.410797	-	Nodiff
A7MHP3	ESA_01001	0.661384	-0.596439	0.203051	-	Nodiff
A7MHS0	ESA_00974	0.977584	-0.0327072	0.950586	-	Nodiff
A7MHS4	ESA_00960	1.01932	0.0276068	0.958896	-	Nodiff
A7MHS6	ESA_00964	1.74105	0.79996	0.370611	-	Nodiff
A7MHS8	ESA_00966	1.49545	0.580576	0.322855	-	Nodiff
A7MHU1	ESA_00947	1.48713	0.572528	0.132914	-	Nodiff
A7MHU6	MenB	1.12654	0.171901	0.779192	-	Nodiff
A7MHV4	ESA_00675	0.972705	-0.0399263	0.91743	-	Nodiff
A7MHV5	ClpB	1.01349	0.0193337	0.956707	-	Nodiff
A7MHV6	ESA_00660	0.476906	-1.06822	0.0923046	-	Nodiff
A7MHV8	ESA_00661	0.850119	-0.234264	0.594877	-	Nodiff
A7MHV9	ESA_00654	1.16546	0.220903	0.634137	-	Nodiff
A7MHW0	ESA_00653	2.10239	1.07203	0.11277	-	Nodiff
A7MHW1	ESA_00655	1.29183	0.369421	0.489366	-	Nodiff
A7MHW2	ESA_00656	0.893978	-0.16169	0.5317	-	Nodiff
A7MHW3	ESA_00657	0.890505	-0.167304	0.803537	-	Nodiff
A7MHW5	BamD	0.804025	-0.314687	0.654872	-	Nodiff
A7MHW7	GrpE	1.58912	0.668229	0.243067	-	Nodiff
A7MHX1	Ffh	1.40495	0.490519	0.61631	-	Nodiff
A7MHX7	ESA_00636	0.844335	-0.244113	0.224898	-	Nodiff
A7MI10	ESA_00595	1.30471	0.383728	0.419638	-	Nodiff
A7MI18	LpxA	0.630861	-0.664606	0.338105	-	Nodiff
A7MI19	FabZ	1.72779	0.788931	0.102045	-	Nodiff
A7MI22	ProS	0.963646	-0.0534253	0.859518	-	Nodiff
A7MI25	ESA_03148	0.828247	-0.271867	0.685246	-	Nodiff
A7MI26	ESA_03149	0.655886	-0.608482	0.140513	-	Nodiff
A7MI29	ESA_03140	0.870738	-0.199689	0.419636	-	Nodiff
A7MI30	ESA_03141	1.17731	0.235498	0.342727	-	Nodiff
A7MI32	RcsF	1.21003	0.275046	0.841729	-	Nodiff
A7MI45	GmhA	1.2378	0.307775	0.389744	-	Nodiff
A7MI49	ProA	0.749025	-0.416915	0.429152	-	Nodiff
A7MI52	ProB	0.71709	-0.479774	0.340245	-	Nodiff
A7MI93	CarA	1.51568	0.599965	0.433636	-	Nodiff
A7MIA3	ESA_03295	0.144892	-2.78695	0.349075	-	Nodiff
A7MIA6	CarB	1.08995	0.124258	0.776865	-	Nodiff
A7MIA7	RsmA	1.10351	0.142106	0.464448	-	Nodiff
A7MIB0	LptD	0.899317	-0.153098	0.79239	-	Nodiff
A7MIB2	ApaH	1.10013	0.137676	0.748538	-	Nodiff
A7MIB3	SurA	0.837333	-0.256127	0.608377	-	Nodiff
A7MIB4	ESA_03290	1.32894	0.410273	0.238076	-	Nodiff
A7MIC1	RapA	0.489626	-1.03025	0.107409	-	Nodiff
A7MID0	Tdh	0.803519	-0.315596	0.209296	-	Nodiff
A7MID1	GpmI	0.844696	-0.243496	0.832962	-	Nodiff
A7MID5	ESA_04117	2.88516	1.52865	0.046664	-	Up
A7MID6	SecB	1.50797	0.592612	0.229867	-	Nodiff
A7MID7	MurF	0.694955	-0.525007	0.469565	-	Nodiff
A7MID8	MurE	2.67719	1.42072	0.00809596	-	Up
A7MIE1	RsmH	0.781514	-0.355656	0.42164	-	Nodiff
A7MIE5	MurG	1.67763	0.746428	0.0197252	-	Nodiff
A7MIE6	FtsA	0.850363	-0.233849	0.550128	-	Nodiff
A7MIE8	Ddl	0.804449	-0.313927	0.173483	-	Nodiff
A7MIF0	MurC	0.737827	-0.438646	0.586179	-	Nodiff
A7MIF1	MurD	1.13524	0.183001	0.602861	-	Nodiff
A7MIF5	GuaC	0.612875	-0.706335	0.261334	-	Nodiff
A7MIG0	ZapD	0.534997	-0.902397	0.436137	-	Nodiff
A7MIG4	ESA_03364	0.424919	-1.23474	0.0154298	-	Down
A7MIG7	DeoD	0.794216	-0.332397	0.67633	-	Nodiff
A7MIH7	ESA_03346	0.984356	-0.0227481	0.977166	-	Nodiff
A7MIH9	EttA	1.14326	0.193152	0.0107892	-	Nodiff
A7MII4	ESA_03337	1.05575	0.0782682	0.936882	-	Nodiff
A7MIJ2	ESA_03329	0.806891	-0.309555	0.288178	-	Nodiff
A7MIJ3	Tal	0.827169	-0.273745	0.279895	-	Nodiff
A7MIJ5	ESA_03332	0.952503	-0.0702048	0.59975	-	Nodiff
A7MIJ6	ESA_03333	3.16477	1.6621	0.0299946	-	Up
A7MIK3	DnaJ	0.71929	-0.475356	0.272338	-	Nodiff
A7MIK5	DnaK	1.12645	0.171789	0.360222	-	Nodiff
A7MIK9	ESA_03314	1.04658	0.0656765	0.772531	-	Nodiff
A7MIM0	IspH	0.548144	-0.867373	0.0689725	-	Nodiff
A7MIM1	ESA_03310	0.912501	-0.132103	0.0840325	-	Nodiff
A7MIM3	IleS	0.82501	-0.277517	0.419368	-	Nodiff
A7MIM5	GlmM	1.00375	0.00539289	0.982451	-	Nodiff
A7MIM6	ESA_03568	0.600131	-0.736652	0.00989242	-	Nodiff
A7MIM7	FtsH	0.910154	-0.135818	0.639007	-	Nodiff
A7MIM8	RlmE	1.01575	0.0225437	0.967033	-	Nodiff
A7MIM9	ESA_03571	0.478876	-1.06227	0.0904876	-	Nodiff
A7MIN0	GreA	2.74167	1.45505	0.0332716	-	Up
A7MIN3	DeaD	0.577989	-0.790886	0.0078705	-	Nodiff
A7MIN6	Pnp	0.924152	-0.113799	0.586387	-	Nodiff
A7MIQ0	ESA_03543	0.685609	-0.544541	0.322094	-	Nodiff
A7MIQ1	ESA_03540	1.31473	0.394764	0.146953	-	Nodiff
A7MIQ3	ESA_03525	1.1269	0.17236	0.686807	-	Nodiff
A7MIS4	ESA_03509	1.55805	0.639738	0.108257	-	Nodiff
A7MIS7	ESA_03498	1.70189	0.767137	0.0853661	-	Nodiff
A7MIS8	RlmG	1.06777	0.0945979	0.681174	-	Nodiff
A7MIU5	RraB	0.992115	-0.0114201	0.963379	-	Nodiff
A7MIU7	ArcA	1.91696	0.93882	0.0185985	-	Nodiff
A7MIV4	ValS	1.08691	0.12023	0.341173	-	Nodiff
A7MIV6	ESA_03449	0.905307	-0.143521	0.498862	-	Nodiff
A7MIW7	TolB	0.839732	-0.251999	0.21223	-	Nodiff
A7MIW9	TolR	0.67539	-0.566208	0.315143	-	Nodiff
A7MIX1	TolQ	1.1255	0.170563	0.768377	-	Nodiff
A7MIX4	CpoB	0.764471	-0.387466	0.34391	-	Nodiff
A7MIX7	GpmA	2.41426	1.27158	0.00343259	GpmA	Up
A7MIX8	ESA_02591	1.39614	0.481439	0.203601	-	Nodiff
A7MIY2	ESA_02581	0.815376	-0.294463	0.605593	-	Nodiff
A7MIY7	ESA_02586	1.36044	0.444074	0.227278	-	Nodiff
A7MIZ1	ESA_02576	0.707784	-0.49862	0.0593013	-	Nodiff
A7MIZ2	Pgl	4.55657	2.18795	0.0561986	-	Nodiff
A7MIZ7	UvrB	1.2475	0.319036	0.152701	-	Nodiff
A7MJ24	RhlE	0.595234	-0.748472	0.0848981	-	Nodiff
A7MJ27	GshA	1.08277	0.114729	0.566105	-	Nodiff
A7MJ28	LuxS	0.431399	-1.21291	0.00293885	-	Down
A7MJ31	ESA_00584	1.62801	0.703107	0.335388	-	Nodiff
A7MJ38	RecA	0.980192	-0.0288643	0.91812	-	Nodiff
A7MJ41	AlaS	0.56974	-0.811625	0.0077516	-	Nodiff
A7MJ43	MutS	0.38929	-1.36108	0.0960528	-	Nodiff
A7MJ57	IspD	0.881589	-0.181822	0.331151	-	Nodiff
A7MJ58	IspF	1.35468	0.437948	0.38269	-	Nodiff
A7MJ59	TruD	1.67535	0.744464	0.155114	-	Nodiff
A7MJ62	ESA_00549	0.919296	-0.121398	0.90053	-	Nodiff
A7MJ75	QueE	1.04914	0.0692082	0.654659	-	Nodiff
A7MJ78	HemE	0.578575	-0.789424	0.0646888	-	Nodiff
A7MJ81	NudC	1.03708	0.0525316	0.922363	-	Nodiff
A7MJ87	ESA_03673	0.996903	-0.0044754	0.995524	-	Nodiff
A7MJ88	ESA_03674	0.630289	-0.665915	0.0310928	-	Nodiff
A7MJA3	ESA_03644	1.45994	0.545904	0.170819	-	Nodiff
A7MJA4	ESA_03645	1.34737	0.430143	0.0184231	-	Nodiff
A7MJA8	DusB	2.83099	1.50131	0.140274	-	Nodiff
A7MJA9	Fis	0.742043	-0.430426	0.0806009	-	Nodiff
A7MJB5	ESA_03634	1.96046	0.97119	0.089264	-	Nodiff
A7MJB6	ESA_03635	0.643101	-0.636882	0.413895	-	Nodiff
A7MJB7	ESA_03632	0.982893	-0.0248944	0.884078	-	Nodiff
A7MJB9	RplM	0.938808	-0.0910987	0.848413	-	Nodiff
A7MJC0	ESA_03614	0.505375	-0.984574	0.000814648	-	Nodiff
A7MJC1	ESA_03615	0.715617	-0.482741	0.175149	-	Nodiff
A7MJC3	RpsI	0.811252	-0.301777	0.456366	-	Nodiff
A7MJC4	ESA_03619	1.2465	0.317888	0.282406	-	Nodiff
A7MJD5	ESA_03601	0.803346	-0.315906	0.146793	-	Nodiff
A7MJE1	ESA_03590	0.79347	-0.333752	0.354822	-	Nodiff
A7MJE8	ESA_03597	0.8364	-0.257736	0.215185	-	Nodiff
A7MJF1	Obg	0.91079	-0.13481	0.889973	-	Nodiff
A7MJF4	RpmA	0.548715	-0.86587	0.0801596	-	Nodiff
A7MJF6	ESA_01318	1.07035	0.0980888	0.824438	-	Nodiff
A7MJG4	UvrC	1.70423	0.769118	0.132741	-	Nodiff
A7MJH3	ESA_01302	1.97879	0.98462	0.145826	-	Nodiff
A7MJI8	ESA_01275	1.21596	0.282094	0.411649	-	Nodiff
A7MJN8	ESA_01206	0.856806	-0.22296	0.248545	-	Nodiff
A7MJP8	ESA_00405	3.15199	1.65626	0.0200939	-	Up
A7MJP9	ESA_00406	0.988016	-0.0173936	0.937363	-	Nodiff
A7MJQ1	SpeB	0.941455	-0.0870365	0.835806	-	Nodiff
A7MJQ4	Pgk	0.946164	-0.0798382	0.663165	-	Nodiff
A7MJQ5	ESA_00410	1.08213	0.113872	0.544224	-	Nodiff
A7MJQ6	MetK	0.30849	-1.69671	0.0116002	-	Down
A7MJQ7	ESA_00396	0.886432	-0.173918	0.779433	-	Nodiff
A7MJQ9	ESA_00397	1.77379	0.826835	0.120407	-	Nodiff
A7MJS0	GshB	1.21444	0.280285	0.130835	-	Nodiff
A7MJS1	CpdA	1.46268	0.548618	0.282611	-	Nodiff
A7MJS3	ParE	1.42356	0.5095	0.126125	-	Nodiff
A7MJS7	ParC	1.68988	0.75692	0.124001	-	Nodiff
A7MJT0	ESA_00373	0.513148	-0.962553	0.289081	-	Nodiff
A7MJT1	ESA_00374	1.1453	0.195724	0.416736	-	Nodiff
A7MJT4	ESA_00371	0.75713	-0.401388	0.119071	-	Nodiff
A7MJT6	DnaG	9.48614	3.24582	0.000200352	-	Up
A7MJU0	TsaD	3.70679	1.89017	0.222859	-	Nodiff
A7MJU7	RpoD	1.22203	0.289283	0.506551	-	Nodiff
A7MJV7	Apt	0.907867	-0.139446	0.644039	-	Nodiff
A7MJW3	ESA_02807	0.672986	-0.571351	0.272862	-	Nodiff
A7MJW4	HtpG	0.831718	-0.265834	0.325309	-	Nodiff
A7MJW5	RecR	1.19237	0.253828	0.299716	-	Nodiff
A7MJX1	ESA_02800	0.8996	-0.152644	0.677172	-	Nodiff
A7MJX6	ESA_02783	0.894977	-0.160078	0.756524	-	Nodiff
A7MJX7	ESA_02784	19.6669	4.2977	0.277803	-	Nodiff
A7MJY5	ESA_02774	0.864027	-0.210852	0.391934	-	Nodiff
A7MJY6	ESA_02761	1.19189	0.253251	0.370459	-	Nodiff
A7MJZ6	FolD	0.456399	-1.13163	0.0122451	-	Down
A7MK00	CysS	1.06099	0.0854165	0.929496	-	Nodiff
A7MK18	ESA_02719	0.937857	-0.0925596	0.650428	-	Nodiff
A7MK21	ESA_02721	0.931847	-0.101836	0.641131	-	Nodiff
A7MK30	ESA_02710	1.29356	0.371348	0.507793	-	Nodiff
A7MK34	ESA_02714	1.19824	0.26092	0.386279	-	Nodiff
A7MK37	RlpA	1.00267	0.00385047	0.99304	-	Nodiff
A7MK39	ESA_02695	0.828643	-0.271177	0.132475	-	Nodiff
A7MK45	ESA_01892	1.26452	0.338587	0.328623	-	Nodiff
A7MK46	ESA_01893	0.0887472	-3.49415	0.00358154	-	Down
A7MK59	ESA_01889	0.873593	-0.194967	0.679481	-	Nodiff
A7MK61	ESA_01874	0.822582	-0.281769	0.165883	-	Nodiff
A7MK71	ESA_01866	1.22048	0.28745	0.574432	-	Nodiff
A7MK72	ESA_01867	0.556295	-0.846077	0.192778	-	Nodiff
A7MK74	ESA_01869	2.79268	1.48165	0.00145836	-	Up
A7MK76	ESA_01871	1.00626	0.00900769	0.966837	-	Nodiff
A7MK77	ESA_01872	0.572896	-0.803654	0.160735	-	Nodiff
A7MK90	ESA_01851	1.71304	0.776559	0.234453	-	Nodiff
A7MKA7	KdsA	0.595729	-0.747271	0.00523705	-	Nodiff
A7MKB4	Prs	0.673895	-0.569405	0.104757	-	Nodiff
A7MKB7	LolB	0.704823	-0.504667	0.310046	-	Nodiff
A7MKC1	PrfA	0.517373	-0.950724	0.00528083	-	Nodiff
A7MKC8	TreA	0.581794	-0.781419	0.141557	-	Nodiff
A7MKD3	DadA	0.428925	-1.2212	0.160207	-	Nodiff
A7MKD5	ESA_01470	0.939936	-0.0893649	0.896814	-	Nodiff
A7MKE1	Rnd	0.986707	-0.019307	0.906533	-	Nodiff
A7MKE3	MinE	1.87564	0.907384	0.0193202	-	Nodiff
A7MKE4	ESA_01458	0.949017	-0.0754949	0.780812	-	Nodiff
A7MKE6	ESA_01453	0.642206	-0.638893	0.584279	-	Nodiff
A7MKE7	ESA_01439	0.585597	-0.77202	0.0976707	-	Nodiff
A7MKF2	ESA_01433	1.82861	0.870745	0.0118567	-	Nodiff
A7MKF5	ESA_01435	1.53586	0.619043	0.177873	-	Nodiff
A7MKF7	ESA_01437	0.645467	-0.631585	0.14389	-	Nodiff
A7MKG2	ProQ	0.845451	-0.242207	0.399187	-	Nodiff
A7MKG5	HtpX	1.54877	0.631124	0.187387	-	Nodiff
A7MKH3	ESA_01413	1.84	0.879708	0.630124	-	Nodiff
A7MKI1	ESA_01395	0.776875	-0.364245	0.379364	-	Nodiff
A7MKI5	Tuf1	0.663393	-0.592065	0.155242	-	Nodiff
A7MKI7	ESA_04406	0.925012	-0.112456	0.866816	-	Nodiff
A7MKJ3	RpsG	0.693217	-0.528621	0.109729	-	Nodiff
A7MKJ6	FusA	0.935453	-0.0962624	0.70708	-	Nodiff
A7MKL3	ESA_04370	0.928861	-0.106465	0.817049	-	Nodiff
A7MKL4	AroB	0.945559	-0.0807614	0.783473	-	Nodiff
A7MKL8	ESA_04354	1.12726	0.172824	0.800095	-	Nodiff
A7MKL9	AroK	1.47229	0.55806	0.248231	-	Nodiff
A7MKM1	ESA_04226	0.828972	-0.270606	0.481831	-	Nodiff
A7MKM4	ESA_04228	0.572721	-0.804095	0.379187	-	Nodiff
A7MKM7	ESA_04224	0.858838	-0.219542	0.510756	-	Nodiff
A7MKN4	ESA_04222	0.571846	-0.806302	0.228523	-	Nodiff
A7MKN6	ESA_04218	2.40838	1.26806	0.162925	-	Nodiff
A7MKN9	ESA_04205	0.611967	-0.708475	0.0490567	-	Nodiff
A7MKP0	ESA_04206	0.931798	-0.101912	0.737087	-	Nodiff
A7MKP2	ESA_04207	0.981476	-0.0269755	0.907453	-	Nodiff
A7MKQ4	ESA_04187	0.745305	-0.424097	0.500504	-	Nodiff
A7MKQ7	ESA_04193	2.17942	1.12394	0.156832	-	Nodiff
A7MKR9	GlyQ	1.12769	0.173365	0.747206	-	Nodiff
A7MKS3	GlyS	0.815148	-0.294865	0.472944	-	Nodiff
A7MKV5	GltX	0.858352	-0.220359	0.626656	-	Nodiff
A7MKW1	ESA_00831	1.06251	0.0874788	0.86232	-	Nodiff
A7MKW3	ZipA	1.70464	0.76947	0.331333	-	Nodiff
A7MKX5	HemF	0.939635	-0.0898276	0.752708	-	Nodiff
A7MKZ0	ESA_00790	2.65398	1.40816	0.0130721	-	Up
A7MKZ1	ESA_00788	0.860832	-0.216197	0.746202	-	Nodiff
A7MKZ4	Tal	1.2006	0.263752	0.442656	-	Nodiff
A7MKZ7	ESA_00779	1.15447	0.207234	0.456612	-	Nodiff
A7ML00	NudK	1.67508	0.744226	0.0472381	-	Nodiff
A7ML06	BamC	1.05572	0.0782319	0.863136	-	Nodiff
A7ML10	DapE	2.71752	1.44229	0.217257	-	Nodiff
A7ML15	Upp	0.542092	-0.883391	0.0221831	-	Nodiff
A7ML36	ESA_03874	0.96229	-0.0554568	0.88658	-	Nodiff
A7ML38	ESA_03876	1.81834	0.862618	0.0620417	-	Nodiff
A7ML40	ESA_03877	1.80988	0.855896	0.206576	-	Nodiff
A7ML41	ESA_03861	1.01125	0.0161376	0.940903	-	Nodiff
A7ML42	ESA_03862	1.11329	0.154831	0.312433	-	Nodiff
A7ML43	ESA_03863	1.3628	0.446577	0.206276	-	Nodiff
A7ML45	FdhE	0.568561	-0.814613	0.294432	-	Nodiff
A7ML67	ZapB	0.998492	-0.0021769	0.98875	-	Nodiff
A7ML69	RraA	0.492962	-1.02045	0.0327886	-	Down
A7ML71	GlpK	1.22555	0.293429	0.607898	-	Nodiff
A7ML72	ESA_03836	1.47621	0.561896	0.485768	-	Nodiff
A7ML79	MetJ	0.710639	-0.49281	0.217056	-	Nodiff
A7ML80	RpmE	0.743416	-0.427758	0.254384	-	Nodiff
A7ML81	HslU	1.09949	0.136839	0.519965	-	Nodiff
A7ML86	Ppc	0.581197	-0.782901	0.138865	-	Nodiff
A7ML94	ESA_03805	2.02281	1.01636	0.335655	-	Nodiff
A7ML99	IlvE	1.60416	0.681815	0.477902	-	Nodiff
A7MLA2	ESA_03790	3.01849	1.59383	0.218072	-	Nodiff
A7MLC2	ESA_01758	0.939262	-0.0904	0.767007	-	Nodiff
A7MLC5	ESA_01764	1.23024	0.298943	0.0891827	-	Nodiff
A7MLD6	ESA_01733	1.53031	0.613819	0.188657	-	Nodiff
A7MLE5	MdoD	0.966757	-0.0487742	0.891976	-	Nodiff
A7MLF2	ESA_01711	0.573357	-0.802495	0.0449675	-	Nodiff
A7MLF3	ESA_01712	1.80241	0.84993	0.0258552	-	Nodiff
A7MLF8	ESA_01709	0.32149	-1.63716	0.00149026	-	Down
A7MLG6	ESA_01687	1.10263	0.140954	0.635812	-	Nodiff
A7MLH4	ESA_01678	0.68988	-0.535582	0.424645	-	Nodiff
A7MLH7	ESA_01681	0.906143	-0.142189	0.762883	-	Nodiff
A7MLH8	ESA_01682	1.13491	0.18258	0.282614	-	Nodiff
A7MLI7	TtcA	1.27483	0.350308	0.424204	-	Nodiff
A7MLJ0	ESA_01088	1.01524	0.0218201	0.937475	-	Nodiff
A7MLK2	FolE	1.12704	0.172533	0.217026	-	Nodiff
A7MLK8	ESA_01074	0.67305	-0.571215	0.0473436	-	Nodiff
A7MLK9	ESA_01075	0.9379	-0.0924939	0.842164	-	Nodiff
A7MLL0	ESA_01076	1.63378	0.708214	0.0940001	-	Nodiff
A7MLL2	Nfo	1.21001	0.275021	0.0682621	-	Nodiff
A7MLL4	ESA_01065	0.796213	-0.328774	0.328269	-	Nodiff
A7MLL9	ESA_01069	0.682924	-0.550204	0.286981	-	Nodiff
A7MLM8	ESA_01049	1.19919	0.262066	0.517557	-	Nodiff
A7MLM9	ESA_01050	0.835291	-0.25965	0.662533	-	Nodiff
A7MLN0	RplY	1.53355	0.616879	0.0457046	-	Nodiff
A7MLR4	ESA_02962	1.45718	0.543176	0.376796	-	Nodiff
A7MLU6	ESA_02936	0.950899	-0.072636	0.862902	-	Nodiff
A7MLV3	Ddl	0.490407	-1.02795	0.141558	-	Nodiff
A7MLV6	ESA_02915	0.647174	-0.627774	0.434364	-	Nodiff
A7MLW1	ESA_02913	0.543625	-0.879317	0.28998	-	Nodiff
A7MLW2	ProC	1.45331	0.539347	0.368325	-	Nodiff
A7MLW8	RdgC	0.869836	-0.201184	0.341745	-	Nodiff
A7MLX1	NrdR	0.917238	-0.124631	0.763111	-	Nodiff
A7MLX5	SecF	1.56565	0.646762	0.496784	-	Nodiff
A7MLX6	SecD	1.50137	0.586284	0.240903	-	Nodiff
A7MLX7	YajC	0.684662	-0.546537	0.0888173	-	Nodiff
A7MLX8	Tgt	1.62586	0.701206	0.0342094	-	Nodiff
A7MLY0	ESA_00329	1.39998	0.48541	0.329039	-	Nodiff
A7MM13	ESA_00276	0.980569	-0.0283092	0.968671	-	Nodiff
A7MM15	ESA_00278	1.34791	0.430729	0.329429	-	Nodiff
A7MM21	ESA_00267	1.74308	0.801639	0.275615	-	Nodiff
A7MM22	ESA_00268	1.40175	0.487234	0.031567	-	Nodiff
A7MM23	ESA_00269	1.28414	0.360804	0.575216	-	Nodiff
A7MM24	ESA_00270	1.27076	0.345697	0.250291	-	Nodiff
A7MM25	ESA_00271	1.67075	0.740493	0.109656	-	Nodiff
A7MM35	ESA_00243	1.75257	0.809476	0.305967	-	Nodiff
A7MM36	ESA_00244	0.579713	-0.786589	0.331684	-	Nodiff
A7MM48	Fbp	1.12827	0.174109	0.635857	-	Nodiff
A7MM50	Mpl	0.708642	-0.496871	0.273434	-	Nodiff
A7MM52	ESA_00223	0.691376	-0.532458	0.0783519	-	Nodiff
A7MM56	MsrA	1.16333	0.218257	0.646469	-	Nodiff
A7MM65	CysQ	1.24868	0.320408	0.460545	-	Nodiff
A7MM68	ESA_00206	0.501159	-0.996661	0.399719	-	Nodiff
A7MM76	RpsF	0.673632	-0.569967	0.194902	-	Nodiff
A7MM78	RpsR	1.15281	0.205149	0.671319	-	Nodiff
A7MM80	RplI	0.741705	-0.431083	0.0916138	-	Nodiff
A7MM81	RlmB	0.980144	-0.0289339	0.937747	-	Nodiff
A7MM88	MiaA	1.0202	0.028854	0.917858	-	Nodiff
A7MM90	HflX	0.562932	-0.828968	0.129898	-	Nodiff
A7MM91	ESA_00184	0.994764	-0.00757314	0.967888	-	Nodiff
A7MM92	ESA_00185	1.34018	0.422431	0.26661	-	Nodiff
A7MM94	PurA	0.869335	-0.202016	0.776325	-	Nodiff
A7MM96	Rnr	1.6491	0.72168	0.187038	-	Nodiff
A7MMA5	Psd	0.801506	-0.319215	0.701623	-	Nodiff
A7MMA6	RsgA	0.855804	-0.224648	0.396689	-	Nodiff
A7MMA8	Orn	1.60473	0.682329	0.0511694	-	Nodiff
A7MMB5	ESA_00164	3.18285	1.67032	0.0659399	-	Nodiff
A7MMB6	ESA_00165	0.716165	-0.481636	0.192205	-	Nodiff
A7MMB7	ESA_00151	0.873231	-0.195564	0.435695	-	Nodiff
A7MMB9	GroES	1.40591	0.4915	0.0958618	-	Nodiff
A7MMC0	GroEL	1.14818	0.199347	0.481527	-	Nodiff
A7MMC1	ESA_00155	1.9438	0.958878	0.131913	-	Nodiff
A7MMC3	Efp	1.06614	0.092391	0.305325	-	Nodiff
A7MMD0	ESA_00138	1.11856	0.161642	0.580845	-	Nodiff
A7MMD8	Rnb	0.821872	-0.283014	0.198918	-	Nodiff
A7MME0	ESA_01591	0.755565	-0.404372	0.177322	-	Nodiff
A7MME5	PyrF	1.07643	0.106258	0.857544	-	Nodiff
A7MME6	ESA_01580	1.25008	0.322023	0.0429527	-	Nodiff
A7MMF4	ESA_01570	1.04208	0.0594692	0.929721	-	Nodiff
A7MMF6	ESA_01574	1.31817	0.398538	0.598636	-	Nodiff
A7MMF7	RibA	0.642907	-0.637319	0.391779	-	Nodiff
A7MMF9	TopA	0.557888	-0.841953	0.0465257	-	Nodiff
A7MMH5	ESA_01556	2.86264	1.51735	0.0918003	-	Nodiff
A7MMH7	ESA_01537	2.14205	1.09899	0.220382	-	Nodiff
A7MMH9	ESA_01539	0.920444	-0.119599	0.825155	-	Nodiff
A7MMI1	ESA_01541	1.86417	0.89853	0.0783686	-	Nodiff
A7MMI5	ESA_01533	1.10933	0.149684	0.383712	-	Nodiff
A7MMI6	ESA_01534	0.769301	-0.37838	0.430074	-	Nodiff
A7MMI7	ESA_01535	1.10884	0.149048	0.840381	-	Nodiff
A7MMJ0	PurU	1.06476	0.0905251	0.869184	-	Nodiff
A7MMK1	TyrS	2.67562	1.41987	0.143227	-	Nodiff
A7MMK3	ESA_02000	1.44181	0.527885	0.242409	-	Nodiff
A7MMK5	SlyA	1.15513	0.208053	0.615351	-	Nodiff
A7MMK9	RnfC	0.815184	-0.294802	0.691985	-	Nodiff
A7MML4	ESA_01994	0.624646	-0.67889	0.254647	-	Nodiff
A7MML6	ESA_01983	1.36499	0.448892	0.116827	-	Nodiff
A7MML7	Add	0.636068	-0.652746	0.074995	-	Nodiff
A7MMM3	RnfB	1.55632	0.638134	0.297255	-	Nodiff
A7MMM4	ESA_01967	1.53931	0.62228	0.0578477	-	Nodiff
A7MMM6	ESA_01968	1.09222	0.127262	0.895213	-	Nodiff
A7MMM7	ESA_01969	1.89387	0.921341	0.0570869	-	Nodiff
A7MMN6	ESA_01957	0.793624	-0.333473	0.513178	-	Nodiff
A7MMN8	ESA_01958	0.788016	-0.343704	0.337195	-	Nodiff
A7MMR1	PatD	1.11347	0.15506	0.610406	-	Nodiff
A7MMS2	ESA_01906	1.59604	0.6745	0.219019	-	Nodiff
A7MMS7	BipA	0.772198	-0.372957	0.359911	-	Nodiff
A7MMT4	EngB	0.938456	-0.0916386	0.572838	-	Nodiff
A7MMT9	ESA_04048	1.0602	0.0843311	0.754182	-	Nodiff
A7MMU4	ESA_04037	2.76176	1.46559	0.0935184	-	Nodiff
A7MMU7	PolA	0.778478	-0.361272	0.325687	-	Nodiff
A7MMV7	ESA_04025	1.6173	0.693583	0.307853	-	Nodiff
A7MMW2	RsmG	1.04371	0.0617272	0.912043	-	Nodiff
A7MMW3	MnmG	0.645348	-0.631851	0.369921	-	Nodiff
A7MMW8	AtpC	0.470335	-1.08824	0.110253	-	Nodiff
A7MMW9	AtpD	0.812685	-0.299232	0.291262	-	Nodiff
A7MMX0	AtpG	0.83356	-0.262643	0.404692	-	Nodiff
A7MMX1	AtpA	0.815174	-0.294819	0.0824909	-	Nodiff
A7MMX2	AtpH	0.928157	-0.107559	0.444401	-	Nodiff
A7MMX3	AtpF	1.1128	0.1542	0.635004	-	Nodiff
A7MMX9	GlmS	0.78608	-0.347252	0.577471	-	Nodiff
A7MMY0	GlmU	0.769369	-0.378253	0.617083	-	Nodiff
A7MMY2	ESA_03989	1.32572	0.406779	0.226514	-	Nodiff
A7MMZ7	GyrB	1.02266	0.0323247	0.857238	-	Nodiff
A7MMZ9	ESA_03975	1.18859	0.249246	0.756363	-	Nodiff
A7MN02	YidC	1.25799	0.331125	0.266226	-	Nodiff
A7MN03	MnmE	0.565651	-0.822017	0.265434	-	Nodiff
A7MN12	ESA_03972	1.06289	0.0879886	0.887995	-	Nodiff
A7MN74	MaeA	0.450275	-1.15112	0.0180903	-	Down
A7MN83	ESA_02970	1.45645	0.542461	0.257225	-	Nodiff
A7MN89	ESA_02182	0.80367	-0.315325	0.405819	-	Nodiff
A7MN94	ESA_01565	1.08159	0.113149	0.852852	-	Nodiff
A7MN96	ESA_01567	1.15896	0.212835	0.505209	-	Nodiff
A7MNE2	Ppa	1.12051	0.164152	0.692584	-	Nodiff
A7MNE5	MtlD	0.364968	-1.45416	0.0619138	-	Nodiff
A7MNE7	ESA_03880	0.972349	-0.0404532	0.963456	-	Nodiff
A7MNE8	ESA_03881	1.97566	0.982338	0.138322	-	Nodiff
A7MNF2	TpiA	0.47332	-1.07911	0.114873	-	Nodiff
A7MNF8	ESA_03843	1.68069	0.749055	0.344196	-	Nodiff
A7MNG1	Mqo	0.81604	-0.293288	0.253228	-	Nodiff
A7MNG8	ESA_04210	1.02234	0.0318724	0.892377	-	Nodiff
A7MNH5	ESA_04181	1.34185	0.424224	0.151507	-	Nodiff
A7MNJ9	YchF	0.502975	-0.991442	0.0196628	-	Nodiff
A7MNK0	Pth	1.39618	0.481488	0.193135	-	Nodiff
A7MNL5	ESA_01422	0.767849	-0.381106	0.0949464	-	Nodiff
A7MNM0	ESA_01428	1.04517	0.0637376	0.945702	-	Nodiff
A7MNM7	ESA_02787	0.357014	-1.48595	0.00622506	-	Down
A7MNM8	HemH	1.00813	0.0116757	0.966911	-	Nodiff
A7MNN2	Adk	0.715505	-0.482966	0.0296932	-	Nodiff
A7MNP9	LipA	1.29875	0.377122	0.342234	-	Nodiff
A7MNQ3	ESA_02704	0.869655	-0.201484	0.721424	-	Nodiff
A7MNQ5	ESA_03637	1.25095	0.323019	0.0567195	-	Nodiff
A7MNQ6	MreB	0.518112	-0.948663	0.00697316	-	Nodiff
A7MNR3	Mdh	1.73768	0.797161	0.0620981	-	Nodiff
A7MNR8	ESA_03627	1.38043	0.465116	0.377514	-	Nodiff
A7MNS0	ESA_03580	0.960096	-0.0587493	0.935202	-	Nodiff
A7MNS2	MurA	0.470679	-1.08718	0.22655	-	Nodiff
A7MNS3	ESA_03583	0.875861	-0.191226	0.560261	-	Nodiff
A7MNS4	ESA_03584	0.876444	-0.190266	0.137427	-	Nodiff
A7MNT4	ESA_02179	0.949138	-0.0753109	0.791468	-	Nodiff
A7MNT5	ESA_02166	1.24401	0.314998	0.300488	-	Nodiff
A7MNT9	ESA_02170	0.838885	-0.253456	0.163313	-	Nodiff
A7MNU0	ESA_02171	0.922421	-0.116503	0.775763	-	Nodiff
A7MNU1	ESA_02172	1.43048	0.516497	0.0573898	-	Nodiff
A7MNU2	ESA_02173	1.26432	0.338364	0.703862	-	Nodiff
A7MNU4	ESA_02158	0.80787	-0.307805	0.548536	-	Nodiff
A7MNV0	ESA_02164	0.841753	-0.248531	0.485705	-	Nodiff
A7MNV5	ESA_02152	1.87567	0.907407	0.0444194	-	Nodiff
A7MNV8	AstD	1.58056	0.660436	0.0824792	-	Nodiff
A7MNW2	ESA_02141	1.38297	0.467771	0.205374	-	Nodiff
A7MNW8	ESA_02147	1.05344	0.0751052	0.802103	-	Nodiff
A7MNW9	NadE	2.08301	1.05867	0.0395314	-	Up
A7MNX3	ESA_02133	0.561709	-0.832106	0.175473	-	Nodiff
A7MNX4	ESA_02134	1.18016	0.238979	0.779671	-	Nodiff
A7MNX8	ESA_02138	1.3647	0.448582	0.366364	-	Nodiff
A7MNY0	ThrS	1.114	0.155753	0.39339	-	Nodiff
A7MNY6	ESA_02129	1.0919	0.126835	0.671528	-	Nodiff
A7MNY7	IhfA	1.48455	0.570021	0.406268	-	Nodiff
A7MNY8	PheT	0.544299	-0.877529	0.162706	-	Nodiff
A7MNY9	PheS	1.07754	0.107743	0.697189	-	Nodiff
A7MNZ1	RplT	0.702777	-0.508861	0.27942	-	Nodiff
A7MNZ2	RpmI	0.90511	-0.143836	0.789885	-	Nodiff
A7MNZ5	InfC	0.577354	-0.792471	0.0422113	-	Nodiff
A7MP03	BtuE	0.864218	-0.210533	0.287479	-	Nodiff
A7MP10	ESA_02102	0.822859	-0.281283	0.212151	-	Nodiff
A7MP15	ESA_01306	1.06493	0.0907645	0.640221	-	Nodiff
A7MP17	ESA_01308	0.625223	-0.677557	0.233574	-	Nodiff
A7MP52	Glk	2.24182	1.16467	0.410116	-	Nodiff
A7MP57	ESA_00828	1.54169	0.624515	0.0704395	-	Nodiff
A7MP58	ESA_00829	0.722554	-0.468823	0.253842	-	Nodiff
A7MP65	ESA_00766	0.573716	-0.801592	0.308258	-	Nodiff
A7MP68	ESA_00769	1.13924	0.188066	0.588103	-	Nodiff
A7MP70	DapA	1.07012	0.0977776	0.840978	-	Nodiff
A7MP87	ESA_00385	2.33581	1.22392	0.0804661	-	Nodiff
A7MP88	ESA_00386	1.54819	0.630584	0.00629343	-	Nodiff
A7MP91	ESA_00364	0.845798	-0.241616	0.513495	-	Nodiff
A7MP92	GlnE	1.12361	0.168138	0.793868	-	Nodiff
A7MP93	HldE	0.95599	-0.0649321	0.920695	-	Nodiff
A7MP94	UbiK	0.648514	-0.62479	0.0276289	-	Nodiff
A7MP95	RibB	0.597919	-0.741977	0.241709	-	Nodiff
A7MPA8	ESA_00967	0.716012	-0.481945	0.390685	-	Nodiff
A7MPA9	UbiG	1.27087	0.345821	0.528663	-	Nodiff
A7MPB0	GyrA	0.613574	-0.704691	0.139954	-	Nodiff
A7MPB2	RcsB	0.723137	-0.467659	0.438357	-	Nodiff
A7MPB5	NuoI	1.33737	0.4194	0.397952	-	Nodiff
A7MPC2	Pgi	1.48824	0.573603	0.291984	-	Nodiff
A7MPD5	ESA_00053	0.902712	-0.147662	0.65286	-	Nodiff
A7MPD6	ESA_00054	0.989411	-0.0153579	0.969754	-	Nodiff
A7MPE1	AroE	1.03534	0.0501068	0.94364	-	Nodiff
A7MPE7	RsmB	1.08714	0.120542	0.47228	-	Nodiff
A7MPE8	Fmt	1.09596	0.132201	0.283037	-	Nodiff
A7MPE9	Def	0.201052	-2.31436	0.0599781	-	Nodiff
A7MPF3	TsaC	1.00719	0.0103309	0.936702	-	Nodiff
A7MPF4	SecY	0.663246	-0.592383	0.4567	-	Nodiff
A7MPF6	RpsM	0.702803	-0.508808	0.000253065	-	Nodiff
A7MPF7	RpsD	0.677976	-0.560695	0.125311	-	Nodiff
A7MPF8	RpoA	0.673699	-0.569824	0.151294	-	Nodiff
A7MPF9	ESA_00032	0.934753	-0.097343	0.650482	-	Nodiff
A7MPG2	RpsN	1.02857	0.0406332	0.934302	-	Nodiff
A7MPG4	RpsH	0.99968	-0.000462106	0.998857	-	Nodiff
A7MPG5	RplF	0.623011	-0.682671	0.066831	-	Nodiff
A7MPG6	RplR	1.08999	0.124311	0.579325	-	Nodiff
A7MPG7	RpsE	0.924788	-0.112805	0.613086	-	Nodiff
A7MPG8	RpmD	0.643367	-0.636286	0.225253	-	Nodiff
A7MPG9	ESA_00026	0.890446	-0.1674	0.309441	-	Nodiff
A7MPH0	ESA_00012	0.943896	-0.0833006	0.669262	-	Nodiff
A7MPH1	RpmC	0.552846	-0.855051	0.24171	-	Nodiff
A7MPH2	RpsQ	1.76239	0.817533	0.375887	-	Nodiff
A7MPH4	RplN	1.16379	0.218833	0.681377	-	Nodiff
A7MPH5	RplX	1.03914	0.0553902	0.680572	-	Nodiff
A7MPH6	RplE	1.2466	0.318	0.225568	-	Nodiff
A7MPH8	RplD	1.12289	0.167214	0.747437	-	Nodiff
A7MPI0	RplW	0.854081	-0.227555	0.504672	-	Nodiff
A7MPI2	RplB	0.815709	-0.293873	0.106305	-	Nodiff
A7MPI3	RpsS	1.24708	0.31855	0.424336	-	Nodiff
A7MPI4	RplV	0.914408	-0.12909	0.422773	-	Nodiff
A7MPI5	RpsC	0.747135	-0.420558	0.0767091	-	Nodiff
A7MPI6	RpsJ	1.01181	0.0169424	0.972616	-	Nodiff
A7MPI7	RplC	0.674669	-0.567748	0.172766	-	Nodiff
A7MPK2	ESA_00127	1.08542	0.11826	0.827545	-	Nodiff
A7MPL5	UvrA	0.841289	-0.249326	0.457004	-	Nodiff
A7MPL6	ESA_00108	0.846677	-0.240117	0.41828	-	Nodiff
A7MPM1	ESA_00099	1.46858	0.554417	0.39259	-	Nodiff
A7MPM3	ESA_00101	1.25543	0.328176	0.743536	-	Nodiff
A7MPM8	ESA_00091	1.27395	0.349307	0.419645	-	Nodiff
A7MPP1	PlsB	0.717291	-0.47937	0.444427	-	Nodiff
A7MPQ1	ESA_00081	2.42074	1.27545	0.0351736	-	Up
A7MPT8	ESA_01796	1.2563	0.329181	0.298612	-	Nodiff
A7MPU0	ESA_01798	0.9635	-0.0536429	0.92652	-	Nodiff
A7MPU2	ESA_01800	1.29016	0.367554	0.24039	-	Nodiff
A7MPU3	ESA_01801	1.41556	0.501374	0.433777	-	Nodiff
A7MPW1	ESA_01785	1.46714	0.55301	0.500979	-	Nodiff
A7MPY2	ESA_01900	1.24515	0.316324	0.36733	-	Nodiff
A7MPY9	ESA_03959	0.621637	-0.685856	0.169523	-	Nodiff
A7MPZ0	IbpA	1.03755	0.0531821	0.891682	-	Nodiff
A7MPZ6	ESA_03949	1.37764	0.462198	0.333549	-	Nodiff
A7MQ13	ESA_03934	3.55497	1.82984	0.109757	-	Nodiff
A7MQ19	ESA_03941	0.885685	-0.175134	0.677827	-	Nodiff
A7MQ20	ESA_03925	0.824348	-0.278675	0.122931	-	Nodiff
A7MQ21	ESA_03926	1.28588	0.36276	0.361106	-	Nodiff
A7MQ23	ESA_03928	0.582058	-0.780766	0.259948	-	Nodiff
A7MQ43	ESA_03912	1.16882	0.225059	0.373454	-	Nodiff
A7MQ63	SecA	1.41783	0.503682	0.222403	-	Nodiff
A7MQ66	FtsZ	1.65313	0.7252	0.0467612	-	Nodiff
A7MQ75	GpsA	0.994579	-0.00784167	0.987297	-	Nodiff
A7MQ76	ESA_04120	1.02595	0.0369535	0.854047	-	Nodiff
A7MQ77	TrmL	0.792728	-0.335102	0.368855	-	Nodiff
A7MQ83	PfkA	1.14577	0.196318	0.58329	-	Nodiff
A7MQ84	ESA_04102	1.67606	0.745074	0.139118	-	Nodiff
A7MQ86	ESA_04104	0.696303	-0.522213	0.349687	-	Nodiff
A7MQ90	ESA_04108	0.890179	-0.167833	0.594438	-	Nodiff
A7MQ91	HldD	1.07737	0.107518	0.661111	-	Nodiff
A7MQ92	Kbl	0.890731	-0.166938	0.628308	-	Nodiff
A7MQ93	Dut	1.08364	0.115889	0.88173	-	Nodiff
A7MQ96	RpmG	0.698989	-0.516658	0.343677	-	Nodiff
A7MQA2	ESA_04101	1.02864	0.0407335	0.840426	-	Nodiff
A7MQA7	ESA_04088	0.829022	-0.270518	0.520562	-	Nodiff
A7MQA8	Rph	1.04979	0.0701025	0.8342	-	Nodiff
A7MQA9	PyrE	1.83867	0.878665	0.0449607	-	Nodiff
A7MQB1	TrmH	0.655475	-0.609388	0.233769	-	Nodiff
A7MQB2	ESA_04076	0.845307	-0.242453	0.492631	-	Nodiff
A7MQB3	RpoZ	1.00237	0.00341602	0.982701	-	Nodiff
A7MQB4	Gmk	0.991586	-0.0121898	0.962535	-	Nodiff
A7MQD4	ESA_04061	1.30341	0.382287	0.28377	-	Nodiff
A7MQD9	TruB	1.2941	0.371947	0.501145	-	Nodiff
A7MQE0	RbfA	0.556389	-0.845835	0.292611	-	Nodiff
A7MQE1	InfB	0.753746	-0.40785	0.111578	-	Nodiff
A7MQE2	NusA	1.01615	0.0231133	0.768343	-	Nodiff
A7MQE8	LpoA	0.852785	-0.229746	0.709856	-	Nodiff
A7MQF5	ESA_03476	1.35003	0.432993	0.399976	-	Nodiff
A7MQF6	ArgI	0.881875	-0.181353	0.64423	-	Nodiff
A7MQG1	PyrI	2.51741	1.33194	0.0370978	-	Up
A7MQG2	ESA_03483	0.640569	-0.642575	0.178964	-	Nodiff
A7MQH0	ESA_03780	1.16342	0.218373	0.0445507	-	Nodiff
A7MQH6	WecC	0.878715	-0.186533	0.755036	-	Nodiff
A7MQH7	WecB	0.364161	-1.45735	0.00451987	-	Down
A7MQH8	WzzE	0.383205	-1.38381	0.136478	-	Nodiff
A7MQI0	Rho	0.583475	-0.777256	0.0170094	-	Nodiff
A7MQI1	ESA_03776	0.849689	-0.234993	0.664969	-	Nodiff
A7MQI2	RhlB	0.867883	-0.204428	0.802962	-	Nodiff
A7MQI3	GppA	1.05123	0.072085	0.903431	-	Nodiff
A7MQJ0	WecE	0.605498	-0.723807	0.412208	-	Nodiff
A7MQJ1	HemC	0.654755	-0.610972	0.163425	-	Nodiff
A7MQJ3	ESA_03755	1.57325	0.653748	0.0690487	-	Nodiff
A7MQJ4	ESA_03756	0.912884	-0.131497	0.78906	-	Nodiff
A7MQJ7	CorA	1.61082	0.687792	0.144275	-	Nodiff
A7MQJ8	ESA_03745	0.336083	-1.57311	0.122224	-	Nodiff
A7MQJ9	ESA_03746	1.03413	0.0484187	0.862229	-	Nodiff
A7MQL7	UbiE	0.99719	-0.00405905	0.997383	-	Nodiff
A7MQL9	ESA_03729	1.52419	0.60804	0.0235586	-	Nodiff
A7MQM4	ESA_03734	0.810412	-0.303272	0.593952	-	Nodiff
A7MQM7	ESA_03717	0.709305	-0.495522	0.348709	-	Nodiff
A7MQN3	TatB	1.12213	0.166237	0.722803	-	Nodiff
A7MQN9	PepQ	0.578884	-0.788653	0.510283	-	Nodiff
A7MQP6	RplL	1.39941	0.484816	0.207889	-	Nodiff
A7MQP7	RplJ	0.897498	-0.15602	0.445091	-	Nodiff
A7MQP8	RplA	0.986994	-0.0188861	0.955419	-	Nodiff
A7MQQ0	RplK	0.90581	-0.142719	0.792808	-	Nodiff
A7MQQ1	NusG	0.897056	-0.156729	0.664361	-	Nodiff
A7MQQ8	RpoC	1.03419	0.048498	0.870716	-	Nodiff
A7MQQ9	RpoB	0.976014	-0.0350258	0.822175	-	Nodiff
A7MQS0	LeuS	1.01434	0.0205418	0.91804	-	Nodiff
A7MQS1	LptE	0.909475	-0.136894	0.862945	-	Nodiff
A7MQS5	MiaB	0.771752	-0.37379	0.113517	-	Nodiff
A7MQS6	ESA_02676	0.625301	-0.677377	0.0592006	-	Nodiff
A7MQS8	ESA_02678	0.859533	-0.218375	0.608049	-	Nodiff
A7MQT0	ESA_02680	3.62278	1.8571	0.0789954	-	Nodiff
A7MQT2	GlnS	0.773299	-0.370902	0.207784	-	Nodiff
A7MQT6	NagB	0.820957	-0.284621	0.376178	-	Nodiff
A7MQT8	ESA_02663	0.902751	-0.147599	0.789422	-	Nodiff
A7MQT9	ESA_02664	1.14416	0.194294	0.387215	-	Nodiff
A7MQU4	ESA_02653	0.503915	-0.988747	0.0932904	-	Nodiff
A7MQV5	ESA_02648	0.670899	-0.575833	0.079292	-	Nodiff
A7MQV6	SeqA	0.964451	-0.0522201	0.836024	-	Nodiff
A7MQW2	ESA_02639	1.21021	0.275254	0.846383	-	Nodiff
A7MQW5	ESA_02627	1.59211	0.670943	0.0218875	-	Nodiff
A7MQX4	SucD	0.858259	-0.220515	0.649933	-	Nodiff
A7MQX5	SucC	2.09429	1.06646	0.00540562	-	Up
A7MQX6	ESA_02621	0.578535	-0.789523	0.183703	-	Nodiff
A7MQX7	ESA_02622	1.01623	0.0232208	0.835253	-	Nodiff
A7MQX8	ESA_02623	1.52836	0.611987	0.0218755	-	Nodiff
A7MQX9	ESA_02624	1.64528	0.71833	0.519929	-	Nodiff
A7MQY5	ESA_02614	1.24673	0.31815	0.558654	-	Nodiff
A7MQY9	PyrG	1.02912	0.0414174	0.679502	-	Nodiff
A7MQZ0	Eno	1.02461	0.0350781	0.919719	-	Nodiff
A7MR00	ESA_00520	1.45821	0.544203	0.274729	-	Nodiff
A7MR05	ESA_00509	0.915712	-0.127034	0.556644	-	Nodiff
A7MR07	ESA_00510	1.45419	0.54022	0.158453	-	Nodiff
A7MR08	QueF	1.51063	0.595149	0.106286	-	Nodiff
A7MR13	ESA_00500	1.17088	0.227598	0.502675	-	Nodiff
A7MR14	ESA_00501	0.926896	-0.109521	0.857112	-	Nodiff
A7MR29	ESA_00480	1.65896	0.730276	0.18855	-	Nodiff
A7MR31	ThyA	1.34411	0.426656	0.469963	-	Nodiff
A7MR50	ESA_00459	1.75913	0.81486	0.390737	-	Nodiff
A7MR64	PrfB	2.22877	1.15624	0.0491241	-	Up
A7MR65	LysS	0.818071	-0.289703	0.638831	-	Nodiff
A7MR73	ESA_00433	1.16892	0.225182	0.499569	-	Nodiff
A7MR78	ESA_00438	1.8038	0.851036	0.218485	-	Nodiff
A7MR80	ESA_00422	1.36879	0.452901	0.171172	-	Nodiff
A7MR82	GcvT	1.31719	0.397463	0.574162	-	Nodiff
A7MR83	GcvH	1.34333	0.425809	0.406919	-	Nodiff
A7MR85	GcvP	1.04499	0.0634907	0.784128	-	Nodiff
A7MR87	ESA_00429	1.60635	0.683791	0.458109	-	Nodiff
A7MR88	ESA_00411	1.36233	0.446079	0.331601	-	Nodiff
A7MR90	ESA_00413	1.36578	0.449725	0.27577	-	Nodiff
A7MR91	ArgP	0.935453	-0.0962636	0.659089	-	Nodiff
A7MR92	RpiA	0.971715	-0.0413954	0.876951	-	Nodiff
A7MR93	ESA_00416	1.25042	0.322409	0.281498	-	Nodiff
A7MR94	ZapA	1.26633	0.340649	0.0853194	-	Nodiff
A7MR96	ESA_00420	0.714628	-0.484736	0.256498	-	Nodiff
A7MRG8	ESA_pESA3p05471	1.1368	0.184978	0.88812	-	Nodiff
A7MRK5	ESA_pESA3p05551	1.05313	0.0746885	0.750916	-	Nodiff
A7MRK8	ESA_pESA3p05553	0.335151	-1.57711	0.141957	-	Nodiff
A7MRL0	ESA_pESA3p05541	0.638819	-0.64652	0.254746	-	Nodiff
A7MRL1	ESA_pESA3p05540	1.5648	0.645975	0.0456196	-	Nodiff
A7MRL2	ESA_pESA3p05542	0.836527	-0.257515	0.411726	-	Nodiff
A7MRM7	ESA_pESA3p05514	1.64408	0.717283	0.634869	-	Nodiff
A7MRP7	ESA_pESA3p05483	2.41443	1.27168	0.0466967	-	Up

## Sheet: 3vs1
ID	Protein	FoldChange	Log2FoldChange	Padj	LocalLabel	Legend
A7ME70	TrhO	0.561138	-0.833572	0.0599634	-	Nodiff
A7ME74	MdoH	0.581046	-0.783275	0.0402257	-	Nodiff
A7MJQ6	MetK	0.115447	-3.1147	0.000178608	-	Down
A7MEA3	RuvB	1.22423	0.291878	0.325504	-	Nodiff
A7MEB1	CmoA	0.650024	-0.621435	0.297256	-	Nodiff
A7MEB6	AspS	1.11533	0.157473	0.160266	-	Nodiff
A7MEB8	ESA_01378	0.88706	-0.172896	0.583176	-	Nodiff
A7MEC0	ArgS	0.928774	-0.106601	0.556266	-	Nodiff
A7MEG3	RimM	0.457183	-1.12915	0.264892	-	Nodiff
A7MEG4	TrmD	0.59609	-0.746397	0.0450336	-	Nodiff
A7MEG5	RplS	0.753819	-0.40771	0.643938	-	Nodiff
A7MEI2	ESA_01750	1.57946	0.659428	0.322038	-	Nodiff
A7MEL5	QueA	0.268269	-1.89825	0.216323	-	Nodiff
A7MEM7	AccA	0.602824	-0.73019	0.383998	-	Nodiff
A7MEN2	Gpt	1.07813	0.108538	0.637433	-	Nodiff
A7MEQ6	InfA	1.14748	0.198468	0.897989	-	Nodiff
A7MER7	SerS	0.562733	-0.829478	0.306419	-	Nodiff
A7MER9	LolA	2.21383	1.14655	0.0796499	-	Nodiff
A7MES7	AroA	0.374806	-1.41578	0.119439	-	Nodiff
A7MES8	SerC	0.878356	-0.187122	0.801496	-	Nodiff
A7MET6	ESA_02427	2.49926	1.3215	0.444783	-	Nodiff
A7MEU5	MukF	1.09767	0.134439	0.33159	-	Nodiff
A7MEV1	KdsB	1.39494	0.480202	0.0781579	-	Nodiff
A7MEV9	MukB	0.483195	-1.04932	0.139555	-	Nodiff
A7MEX0	FabA	0.68262	-0.550846	0.349565	-	Nodiff
A7MEX5	RlmL	1.22746	0.295671	0.750171	-	Nodiff
A7MEY6	Dps	1.61924	0.695315	0.000910094	-	Nodiff
A7MF19	RimO	1.04676	0.0659373	0.886837	-	Nodiff
A7MFA8	BetA	1.03832	0.054246	0.93903	-	Nodiff
A7MFD3	PurR	1.2119	0.277276	0.1158	-	Nodiff
A7MFG0	Dxs	0.813297	-0.298146	0.657893	-	Nodiff
A7MGV7	IspG	0.242924	-2.04142	0.0205919	-	Down
A7MFG5	RibH	0.582216	-0.780372	0.0502156	-	Nodiff
A7MFH0	ESA_02876	1.18809	0.248644	0.0106364	-	Nodiff
A7MFI7	ClpX	1.32439	0.405328	0.334475	-	Nodiff
A7MFI9	Tig	1.00703	0.0101115	0.939361	-	Nodiff
A7MFQ4	FabH	1.093	0.128292	0.762128	-	Nodiff
A7MFQ6	RpmF	1.25533	0.328071	0.480208	-	Nodiff
A7MFR6	AcpP	1.02213	0.0315791	0.985076	-	Nodiff
A7MFV2	MnmA	0.917525	-0.12418	0.758558	-	Nodiff
A7MG20	YmdB	1.08841	0.122225	0.614545	-	Nodiff
A7MG30	PyrC	1.03862	0.0546715	0.846112	-	Nodiff
A7MGA3	PrfC	0.471008	-1.08618	0.255163	-	Nodiff
A7MGA7	RsmC	1.13077	0.177309	0.790572	-	Nodiff
A7MGA8	DeoB	1.15661	0.209907	0.763196	-	Nodiff
A7MGA9	DeoA	2.25736	1.17464	0.0610837	-	Nodiff
A7MGB0	DeoC	1.08974	0.123981	0.869395	-	Nodiff
A7MGC5	PckA	1.22805	0.296373	0.437888	-	Nodiff
A7MGD1	HslO	0.480012	-1.05886	0.190579	-	Nodiff
A7MGF4	GlgC	1.22366	0.291203	0.410974	-	Nodiff
A7MGP7	PanC	2.73415	1.45109	0.143184	-	Nodiff
A7MGR3	ErpA	0.395716	-1.33746	0.175784	-	Nodiff
A7MGR5	HemL	0.84931	-0.235637	0.563711	-	Nodiff
A7MIY2	ESA_02581	0.257082	-1.9597	0.0251376	-	Down
A7MGS5	MtnN	0.803443	-0.315733	0.430553	-	Nodiff
A7MGT0	PyrH	0.807407	-0.308632	0.618986	-	Nodiff
A7MGT1	Tsf	0.839894	-0.251721	0.352263	-	Nodiff
A7MGT2	RpsB	0.482929	-1.05012	0.262637	-	Nodiff
A7MGT7	BamA	1.49469	0.579844	0.0063414	-	Nodiff
A7MGU1	GuaA	0.933213	-0.0997215	0.648325	-	Nodiff
A7MGU7	Der	0.985704	-0.0207741	0.923958	-	Nodiff
A7MGV2	Ndk	1.17095	0.227685	0.722938	-	Nodiff
A7MGV3	RlmN	0.22197	-2.17156	0.0577837	-	Nodiff
A7MGV6	RodZ	1.07107	0.0990595	0.868172	-	Nodiff
A7MQU4	ESA_02653	0.262493	-1.92965	0.0450932	-	Down
A7MGW6	HscA	2.75854	1.46391	0.160247	-	Nodiff
A7MGW9	PepB	1.03019	0.0429035	0.905099	-	Nodiff
A7MJ43	MutS	0.284698	-1.81249	0.0480492	-	Down
A7MJ28	LuxS	0.358396	-1.48037	0.000275144	-	Down
A7MGX8	IscS	0.709151	-0.495835	0.231083	-	Nodiff
A7MGY0	IscA	0.54544	-0.874506	0.268759	-	Nodiff
A7MGY5	GlyA	0.718869	-0.476199	0.293521	-	Nodiff
A7MH00	Era	0.821066	-0.284429	0.46539	-	Nodiff
A7MH13	LepA	0.954813	-0.0667095	0.816245	-	Nodiff
A7MH22	NuoA	0.926528	-0.110093	0.698646	-	Nodiff
A7MH23	NuoB	0.378889	-1.40015	0.0251297	-	Down
A7MH24	NuoC	1.78025	0.832079	0.00330173	-	Nodiff
A7MH28	AckA	0.846983	-0.239595	0.476461	-	Nodiff
A7MH30	ESA_00925	0.581477	-0.782205	0.0480123	-	Nodiff
A7MH52	AccD	0.637904	-0.648589	0.000222482	-	Nodiff
A7MH63	PdxB	0.898351	-0.154648	0.676218	-	Nodiff
A7MH65	TruA	1.13905	0.187825	0.311883	-	Nodiff
A7MHB0	TusA	0.67895	-0.558622	0.0348391	-	Nodiff
A7MHG8	Udk	0.672228	-0.572978	0.273224	-	Nodiff
A7MHL3	MetG	1.1796	0.238295	0.551612	-	Nodiff
A7MHW7	GrpE	1.60216	0.680015	0.289408	-	Nodiff
A7MI18	LpxA	0.529059	-0.9185	0.219887	-	Nodiff
A7MLF8	ESA_01709	0.380121	-1.39547	0.0019289	-	Down
A7MI22	ProS	0.880607	-0.18343	0.500044	-	Nodiff
A7MI25	ESA_03148	0.892909	-0.163414	0.81337	-	Nodiff
A7MI45	GmhA	1.01979	0.0282789	0.916411	-	Nodiff
A7MI49	ProA	1.2041	0.267952	0.606021	-	Nodiff
A7MI52	ProB	1.06212	0.0869431	0.651521	-	Nodiff
A7MIA7	RsmA	0.888122	-0.171171	0.573099	-	Nodiff
A7MIB2	ApaH	1.31614	0.396317	0.312259	-	Nodiff
A7MIC1	RapA	0.586266	-0.770373	0.213541	-	Nodiff
A7MID0	Tdh	1.38127	0.465997	0.552792	-	Nodiff
A7MID1	GpmI	0.674572	-0.567956	0.648744	-	Nodiff
A7MID6	SecB	1.55796	0.639657	0.207163	-	Nodiff
A7MIE1	RsmH	0.552097	-0.857007	0.0737638	-	Nodiff
A7MIE5	MurG	1.85708	0.893037	0.0066671	-	Nodiff
A7MIF0	MurC	0.516836	-0.952223	0.158385	-	Nodiff
A7MIG0	ZapD	0.526974	-0.924197	0.429473	-	Nodiff
A7MIG7	DeoD	0.92763	-0.108379	0.868892	-	Nodiff
A7MIJ5	ESA_03332	0.946014	-0.0800658	0.729678	-	Nodiff
[truncated: 801 more rows]

## Sheet: 4vs1
ID	Protein	FoldChange	Log2FoldChange	Padj	LocalLabel	Legend
[truncated: 906 more rows]

[truncated: 3 more sheets: 5vs1, 6vs1, change]
