# Supplementary material for: Proteomic Analysis Revealed Metabolic Inhibition and Elongation Factor Tu Deamidation by p-Coumaric Acid in Cronobacter sakazakii
Source: Front Microbiol. 2022 May 9;13:888103. doi: 10.3389/fmicb.2022.888103 (PMC9125189; doi:10.3389/fmicb.2022.888103)
Supplement: Supplementary file 2 [file Table_2.XLSX]

## Sheet: clusters
		standelized_experssion_change						membership
	protein_cluster	Control	pCA 2min	pCA 30min	pCA 1hr	pCA 2hr	growth 2hr	Cluster 1	Cluster 2	Cluster 3	Cluster 4	Cluster 5	Cluster 6	Cluster 7	Cluster 8
A7MEQ6	1	-0.000478265	1.73146	0.269948	-0.236335	-1.28006	-0.484532	0.386662	0.0758836	0.0442683	0.195409	0.206896	0.0278149	0.0261958	0.0368703
A7MFD3	1	-0.856206	1.95378	-0.384314	-0.116628	-0.533239	-0.0633899	0.282108	0.0800287	0.090399	0.129524	0.154992	0.0876017	0.0800928	0.0952539
A7MGP7	1	-0.457821	-0.181374	1.9146	-0.573101	-0.859463	0.157161	0.287882	0.088031	0.0718685	0.127709	0.198259	0.0726954	0.0559738	0.0975815
A7MI45	1	0.00834622	1.88267	0.164369	-0.790648	-0.590079	-0.674655	0.355404	0.081508	0.0535886	0.196887	0.208319	0.0320567	0.034901	0.0373354
A7MID6	1	-1.25246	1.02247	1.24632	-0.41146	-0.792524	0.187656	0.39671	0.0565993	0.0620071	0.0988109	0.164633	0.0725707	0.0556549	0.0930134
A7MJ59	1	0.166815	1.76548	0.0288936	-0.30356	-1.26949	-0.388135	0.322714	0.0974266	0.0506794	0.221284	0.19716	0.0338288	0.0309328	0.0459744
A7MJG4	1	-0.18641	1.70398	0.559018	-0.526072	-1.14296	-0.407548	0.463858	0.0605316	0.0378424	0.15625	0.195661	0.0262704	0.024299	0.0352874
A7MJU0	1	-0.42419	1.7239	-0.109867	0.55524	-0.923584	-0.821499	0.326839	0.0775606	0.0892217	0.164292	0.211527	0.0408526	0.0473701	0.0423359
A7MJW5	1	-0.352399	0.236153	1.84862	-0.112163	-0.613217	-1.00699	0.362724	0.0508254	0.057211	0.116622	0.340279	0.022155	0.0277187	0.0224643
A7MJX1	1	0.649794	0.134498	1.2372	-1.47238	-0.870524	0.321409	0.206428	0.166254	0.056616	0.187366	0.172111	0.0618439	0.0444807	0.1049
A7MKW3	1	-0.689276	0.187044	1.82491	-0.623641	0.163481	-0.862522	0.319738	0.0647421	0.0970673	0.115419	0.248601	0.0469197	0.0662592	0.0412545
A7ML10	1	-0.771098	1.9622	-0.0909127	-0.384416	-0.0905111	-0.625261	0.325673	0.0725349	0.0935007	0.135347	0.180545	0.0605245	0.0746793	0.057196
A7MM35	1	0.188444	1.3483	0.967154	-0.697304	-0.687562	-1.11903	0.407012	0.0388264	0.0227872	0.17724	0.322952	0.00932329	0.0113663	0.0104929
A7MMB9	1	-0.350177	1.04856	1.07294	0.315342	-0.62488	-1.46178	0.392232	0.0315533	0.0446673	0.103884	0.388988	0.0113106	0.0165873	0.0107783
A7MMK1	1	-1.18724	1.30423	1.05279	-0.553353	0.0692139	-0.685634	0.420954	0.050155	0.0781246	0.0992271	0.192939	0.0495234	0.0643698	0.0447069
A7MNY7	1	-0.380461	1.60156	0.703158	-0.600397	-1.19063	-0.133233	0.464432	0.0616656	0.0407148	0.138079	0.181746	0.034565	0.0288682	0.0499294
A7MPH2	1	0.343043	1.71018	0.148041	-0.438644	-0.573211	-1.18941	0.278053	0.0803079	0.049807	0.274631	0.254739	0.0185934	0.0240817	0.0197874
A7MQ93	1	0.422399	0.640162	1.17542	-1.32437	-1.11212	0.198505	0.273188	0.128286	0.0468127	0.197151	0.190998	0.047205	0.0348502	0.0815082
A7MQL7	1	0.603132	0.594082	0.863468	-0.901297	-1.59293	0.433545	0.230666	0.155857	0.047319	0.205772	0.170081	0.0513603	0.0337611	0.105183
A7MR94	1	0.440248	1.08947	1.06431	-0.888991	-1.20081	-0.504228	0.347569	0.0776012	0.0276672	0.245073	0.2446	0.0171832	0.016041	0.0242659
A7ME37	1	-0.394162	0.365628	1.69721	-0.276381	-1.32256	-0.069735	0.389931	0.0707317	0.0508439	0.131753	0.222618	0.0414911	0.0334333	0.0591986
A7MEG8	1	-0.80228	1.01475	1.35418	0.144192	-0.790086	-0.920758	0.553694	0.0322823	0.0419892	0.0822928	0.229487	0.0186725	0.0222985	0.0192837
A7MEH7	1	-0.869708	1.33338	1.02672	-0.746958	-0.90896	0.165527	0.428936	0.0597641	0.0507875	0.111425	0.167108	0.056937	0.0434179	0.0816251
A7MEY7	1	-0.811112	1.02889	1.05535	0.580793	-0.68834	-1.16558	0.440241	0.0414813	0.0717361	0.101716	0.266928	0.0235884	0.0321707	0.0221388
A7MEZ5	1	0.231685	1.18435	1.13519	-0.666974	-0.810004	-1.07425	0.39732	0.0351068	0.0189393	0.170083	0.352249	0.00788528	0.00929239	0.00912325
A7MFH3	1	-0.698335	1.18009	1.03686	0.163149	-0.291383	-1.39037	0.446638	0.0364535	0.0652762	0.0981136	0.289273	0.0185881	0.0290305	0.0166265
A7MFR0	1	-0.551126	1.37861	0.567375	0.313125	-0.17681	-1.53117	0.353771	0.0493389	0.0989256	0.128321	0.286953	0.0231907	0.0396107	0.0198889
A7MFV4	1	-1.16367	1.3207	1.02547	-0.541369	-0.739748	0.0986151	0.42155	0.0556701	0.0582706	0.101787	0.164201	0.064523	0.0517979	0.0822004
A7MFY3	1	-0.16014	1.00611	0.469159	0.75225	-1.75448	-0.312889	0.312775	0.0928978	0.0681786	0.177069	0.215232	0.0418336	0.0361758	0.0558385
A7MG32	1	-0.143078	1.05533	1.17582	-0.0504218	-1.46867	-0.568969	0.501002	0.0453595	0.02855	0.133079	0.239216	0.016135	0.0152366	0.0214222
A7MG49	1	-0.841626	0.514142	1.12561	0.554879	0.20017	-1.55318	0.259245	0.053202	0.198146	0.104117	0.252849	0.0345427	0.0721602	0.0257382
A7MG78	1	0.216897	0.330055	1.18714	-0.533992	-1.7022	0.5021	0.258342	0.123416	0.0522992	0.170329	0.17791	0.0593058	0.0374385	0.120961
A7MGB9	1	0.373057	1.60132	0.388554	-0.856451	-0.380816	-1.12566	0.28773	0.0805897	0.0458265	0.264404	0.257782	0.0189369	0.0243988	0.0203319
A7MGE4	1	-1.15934	-0.395789	1.83716	-0.0723865	0.115311	-0.324951	0.233931	0.0692915	0.13166	0.0973126	0.175022	0.0977331	0.117043	0.0780068
A7MGV8	1	-0.523112	2.01998	-0.207217	-0.281611	-0.415309	-0.592727	0.328604	0.0790158	0.0839025	0.153365	0.186088	0.0533567	0.0605733	0.0550953
A7MGW7	1	0.091405	1.44961	0.886055	-0.544251	-0.806372	-1.07645	0.464654	0.0354683	0.0221348	0.157133	0.289649	0.00930043	0.0110594	0.0106002
A7MGY3	1	-0.193985	1.3498	1.15405	-0.654525	-0.75653	-0.898805	0.58664	0.0298052	0.0217635	0.101281	0.225124	0.0107579	0.012206	0.0124221
A7MH05	1	0.577113	0.501095	1.11653	-1.73031	-0.0486289	-0.415797	0.222351	0.146699	0.0658882	0.206451	0.206341	0.0472394	0.0495934	0.0554364
A7MH43	1	0.242099	1.1236	1.08143	-0.841277	-1.30903	-0.296819	0.398047	0.075131	0.0308673	0.198722	0.222679	0.0221628	0.0191702	0.0332206
A7MQH0	1	-0.367595	1.02361	1.21892	0.17938	-1.33461	-0.7197	0.526326	0.0384189	0.0317327	0.108926	0.24318	0.0159109	0.0161816	0.0193245
A7MHD3	1	-0.246274	1.62047	-0.238634	-0.628223	-1.18456	0.677216	0.23427	0.101359	0.062806	0.139744	0.135036	0.0940115	0.056994	0.17578
A7MHH0	1	-1.05632	1.60416	0.763624	-0.572614	-0.117527	-0.621325	0.439465	0.0514542	0.0692308	0.105786	0.187336	0.0462626	0.055664	0.0448011
A7MHI6	1	0.365433	1.62189	0.109419	-0.34916	-1.41	-0.337581	0.296173	0.109075	0.0459592	0.249695	0.196256	0.0309976	0.0273732	0.0444714
A7MHK0	1	-1.17688	1.04985	0.839973	-0.129181	0.608157	-1.19192	0.293747	0.0550736	0.150816	0.100991	0.198524	0.0534199	0.108868	0.0385602
A7MFH0	1	-1.31553	1.71722	-0.0575025	-0.220567	0.299397	-0.423021	0.265329	0.0654069	0.117735	0.105418	0.150664	0.0950347	0.124708	0.0757043
A7MH24	1	-0.781712	0.624436	1.3343	-0.103156	-1.4401	0.366231	0.355993	0.0709217	0.0584446	0.117556	0.176328	0.0672186	0.0450723	0.108467
A7MQX8	1	-0.945023	1.17339	0.524897	-1.35265	-0.172155	0.771543	0.219688	0.0722203	0.0660704	0.0976729	0.119777	0.139979	0.0838936	0.200698
A7MLN0	1	-1.12395	1.33624	0.993642	-0.036579	-0.958067	-0.211285	0.479983	0.0487302	0.055383	0.098555	0.176016	0.0457096	0.0410693	0.0545543
A7MJ31	1	-0.370229	0.839161	1.55781	-0.303656	-0.582953	-1.14014	0.497776	0.0282823	0.0296562	0.0857505	0.321276	0.0112235	0.0144811	0.0115554
A7MP88	1	0.0306328	1.58454	0.448451	-0.644153	-0.0521573	-1.36731	0.321548	0.0658213	0.0633422	0.19403	0.282357	0.0209877	0.0319665	0.0199465
A7MJH3	1	-0.430129	1.95498	-0.898499	-0.387424	-0.0598161	-0.179108	0.213152	0.0998346	0.108518	0.139724	0.143146	0.0980144	0.10271	0.0949008
A7MJI8	1	0.0413296	0.780605	1.0968	-0.416074	-1.72186	0.219197	0.338692	0.0962506	0.0449687	0.1728	0.196396	0.0429935	0.0301967	0.0777027
A7MH17	1	-0.209547	1.37406	1.05736	-0.889463	-0.297943	-1.03447	0.473444	0.0436966	0.0371061	0.129542	0.259315	0.0170943	0.0218518	0.0179513
A7MJP9	1	0.229227	0.127517	1.34029	-0.80974	-1.4648	0.577509	0.23969	0.126523	0.0547668	0.16077	0.170957	0.0675782	0.0418356	0.137879
A7MJQ9	1	-0.634586	1.423	1.00209	-0.129275	-0.537673	-1.12356	0.569759	0.0297619	0.0371117	0.0864429	0.227944	0.0147711	0.0194484	0.0147611
A7MJS7	1	-0.398337	1.28824	0.536372	0.134138	-1.69088	0.130469	0.360913	0.081171	0.0553636	0.150098	0.182733	0.0510958	0.0374204	0.0812054
A7MJT1	1	-0.0949373	0.978897	0.503343	-0.632309	-1.6214	0.866402	0.238127	0.103165	0.0524018	0.138965	0.138802	0.0815966	0.0442713	0.202672
A7MLX8	1	0.287611	1.47413	0.746973	-0.68512	-0.747331	-1.07627	0.364536	0.0496361	0.0262049	0.228581	0.294095	0.0110639	0.0131915	0.0126912
A7MJX7	1	-0.540513	1.99539	-0.0170513	-0.587148	-0.523844	-0.326834	0.350947	0.0771962	0.070172	0.147858	0.178235	0.0559757	0.0555062	0.0641102
A7MK30	1	0.341469	1.12248	0.846205	-0.553484	-1.60569	-0.150978	0.342066	0.095278	0.0353938	0.224925	0.211034	0.0266928	0.0215404	0.0430694
A7MQ66	1	-0.496621	1.13273	0.570682	0.447439	-1.71486	0.0606314	0.347951	0.0808902	0.0628012	0.145579	0.187758	0.0540072	0.0406665	0.0803476
A7MK90	1	-0.13557	1.76949	-0.0201497	0.176061	-1.22459	-0.565241	0.343672	0.0837512	0.0621479	0.189231	0.20651	0.0357298	0.0354228	0.0435354
A7MIE5	1	-0.174747	0.995058	1.30484	0.0073381	-1.10442	-1.02806	0.515792	0.026317	0.0210497	0.095744	0.313525	0.00839414	0.00962151	0.0095559
A7MKH3	1	-0.418795	1.21514	1.08512	0.0931283	-1.31317	-0.661416	0.556494	0.0374789	0.030725	0.105727	0.216176	0.0165259	0.0165081	0.0203655
A7MKL9	1	-0.202053	0.939127	1.46612	-0.371403	-0.679214	-1.15258	0.496968	0.0247013	0.021826	0.086615	0.342406	0.00826296	0.0104143	0.0088066
A7MKN6	1	-0.740659	1.23723	1.09348	-0.452651	0.0920801	-1.22948	0.436962	0.0438595	0.0703375	0.105395	0.252996	0.0261682	0.0412204	0.0230613
A7MGM8	1	-0.853206	1.56564	0.719561	-0.243943	-1.11258	-0.0754734	0.461648	0.0559184	0.0507291	0.113941	0.172679	0.0457782	0.0380615	0.0612442
A7MKP2	1	0.538036	0.442045	1.14295	-1.48038	-0.958016	0.31537	0.232668	0.148598	0.0522242	0.191006	0.176566	0.0573962	0.0410503	0.100492
A7ML38	1	-0.754686	0.883748	1.16815	-0.853855	-1.07535	0.631992	0.319849	0.0730773	0.0547365	0.113837	0.153112	0.0833095	0.0507291	0.151349
A7ML43	1	-0.238906	0.750529	1.5418	-0.715291	-0.123374	-1.21476	0.383964	0.0454496	0.0485791	0.120821	0.340609	0.0178476	0.0254824	0.017247
A7ML72	1	-1.19002	0.692564	0.730966	0.702596	-1.37307	0.436963	0.271843	0.0716958	0.084145	0.106204	0.151716	0.10453	0.0684114	0.141454
A7MLA2	1	-0.625344	0.645429	1.73232	-0.727115	-0.774492	-0.250798	0.452941	0.0555645	0.0477023	0.111026	0.212696	0.0379553	0.0345851	0.0475301
A7MLG6	1	-0.0211299	0.24892	-0.103554	1.63043	-1.48113	-0.273543	0.176434	0.130628	0.145581	0.152937	0.163777	0.0770369	0.0707923	0.0828128
A7MLL0	1	-0.227897	0.962583	1.33048	0.0347604	-0.899509	-1.20042	0.476883	0.0237306	0.022535	0.0865891	0.36461	0.00773022	0.00968919	0.00823341
A7MLR4	1	-0.25254	1.50215	0.932393	-0.499801	-0.571198	-1.11101	0.545177	0.0314527	0.0277408	0.108675	0.248447	0.0115698	0.0146262	0.0123115
A7MLX6	1	-0.224764	1.03936	1.38185	-0.691316	-0.334798	-1.17034	0.465456	0.0346331	0.0324406	0.107985	0.31672	0.012735	0.0170363	0.0129941
A7MFD7	1	-0.30408	1.35033	1.01988	-0.345848	-0.388603	-1.33168	0.489149	0.0300697	0.0331593	0.103303	0.306646	0.0110649	0.0157115	0.0108964
A7MM92	1	-0.92327	0.708062	1.41497	0.279034	-0.253184	-1.22561	0.403277	0.0429591	0.0887623	0.0960328	0.274219	0.0278859	0.0427146	0.0241492
A7MMA8	1	0.123719	1.31613	0.97855	-0.46776	-1.26996	-0.680686	0.480462	0.0454833	0.0227243	0.168756	0.241472	0.0124224	0.0122833	0.0163961
A7MMC1	1	-0.49751	0.99231	1.1926	-0.325286	0.128882	-1.491	0.369621	0.0440335	0.0765781	0.113415	0.322599	0.0204964	0.0356709	0.0175869
A7MH64	1	-0.966986	0.834259	1.32298	0.389615	-0.459131	-1.12074	0.437682	0.0412861	0.0781603	0.0939535	0.258139	0.0274021	0.03863	0.0247472
A7MMI1	1	-1.20348	0.639872	1.09593	0.148199	-1.25885	0.578336	0.293098	0.0670221	0.0703368	0.101212	0.149445	0.101855	0.0622431	0.154788
A7MMI5	1	-1.3383	0.0304534	1.70588	0.0212932	0.114095	-0.533425	0.277471	0.0606515	0.128214	0.0950791	0.187681	0.0805373	0.106802	0.0635639
A7MN83	1	0.376419	1.72466	-0.492254	-1.2218	-0.0013594	-0.385665	0.209493	0.140386	0.0856674	0.196115	0.162338	0.0648691	0.0704991	0.0706333
A7MR64	1	-0.925236	0.799651	1.50282	0.168668	-0.666475	-0.879428	0.496063	0.0384503	0.0561319	0.0883806	0.239098	0.0255194	0.0310005	0.0253555
A7MNU1	1	-0.123651	1.76193	-0.211639	0.290576	-1.23054	-0.486673	0.307646	0.0946718	0.0722199	0.190607	0.196973	0.0432894	0.042062	0.052531
A7MNY6	1	-0.593708	-0.290886	1.8146	-0.33076	-1.00004	0.400794	0.258001	0.0877391	0.0759741	0.118437	0.175231	0.0915478	0.0623604	0.13071
A7MPM1	1	-0.170831	1.92134	-0.851125	-0.134331	-0.731923	-0.033132	0.227166	0.112594	0.0915714	0.16148	0.151289	0.0833895	0.0732885	0.0992205
A7MPU2	1	-1.14554	0.956071	1.36208	-0.405553	-0.862971	0.0959169	0.424488	0.0551146	0.0579055	0.0997743	0.17251	0.0616994	0.0488593	0.0796493
A7MQ21	1	-0.0968539	0.612803	1.68342	-1.0465	-0.472837	-0.68003	0.392572	0.0626006	0.0439747	0.142819	0.275489	0.0254482	0.0278624	0.0292335
A7MQ43	1	0.0388223	1.2308	0.279929	-0.0714314	-1.81324	0.335118	0.283922	0.111364	0.0555767	0.178683	0.171009	0.0568462	0.0383299	0.104269
A7MID8	1	-0.976811	1.61318	0.285375	-0.528226	0.512323	-0.905842	0.301788	0.0651417	0.118359	0.117769	0.183539	0.0620764	0.102071	0.0492557
A7MQ84	1	-0.0917774	1.30872	0.643608	-0.772484	0.371376	-1.45944	0.291786	0.0705523	0.0906459	0.169792	0.279168	0.027002	0.0476713	0.0233821
A7MIN0	1	-0.608917	1.25183	1.2666	-0.827212	-0.847664	-0.234637	0.519512	0.0486485	0.0383393	0.107606	0.183995	0.0317501	0.0284104	0.0417388
A7MK74	1	-1.53957	0.420576	1.49874	0.0950458	-0.443398	-0.0313955	0.318969	0.0579501	0.0933768	0.0926937	0.169214	0.0929939	0.0848008	0.0900025
A7MID5	1	-0.975045	0.76563	1.53685	-0.00779586	-0.999239	-0.320398	0.479365	0.0478334	0.0534304	0.0971352	0.201866	0.0387216	0.0359802	0.0456682
A7MQJ7	1	0.23942	1.55118	0.0355002	0.364453	-1.13508	-1.05548	0.275488	0.0874296	0.0600858	0.254862	0.249576	0.0220918	0.0259548	0.0245125
A7MES2	1	-1.81669	0.476955	0.751487	0.686719	0.414984	-0.513458	0.197208	0.0529047	0.173475	0.0771362	0.131647	0.11149	0.187458	0.0686811
A7MJP8	1	-1.51511	0.75699	0.678052	0.63981	-1.02339	0.463649	0.254425	0.0643277	0.0898834	0.0939341	0.138447	0.126395	0.083619	0.14897
A7MGZ6	1	-0.690545	1.19822	1.2317	0.0195833	-0.772291	-0.986668	0.597977	0.0274428	0.0328725	0.0768436	0.218628	0.0141968	0.0172081	0.0148315
A7MR78	1	-0.273356	1.38808	0.935048	-0.0716718	-0.703922	-1.27418	0.51672	0.026933	0.027433	0.100262	0.297476	0.00929441	0.0123096	0.00957243
A7MR80	1	-0.973053	-0.126134	1.86545	0.125282	-0.177219	-0.714324	0.295184	0.0645335	0.120183	0.106379	0.227298	0.0588783	0.07685	0.0506943
A7MR88	1	-1.11616	0.759216	0.806497	1.12029	-0.926513	-0.643323	0.322869	0.0633259	0.118509	0.113346	0.206031	0.0572303	0.0649205	0.0537676
A7MRM7	1	0.0599412	1.67467	0.134185	-1.20236	0.169842	-0.836284	0.277079	0.1	0.0800498	0.191038	0.204804	0.0444284	0.0585525	0.0440483
A7ME70	2	1.60643	0.341202	0.384748	-0.317611	-0.896923	-1.11785	0.0345503	0.4972	0.0183433	0.361437	0.0693161	0.00573417	0.00687048	0.00654871
A7MEB1	2	1.55421	0.162285	0.204485	0.054023	-0.45692	-1.51809	0.0479618	0.465155	0.0548036	0.293024	0.104983	0.00982076	0.0147535	0.00949833
A7MEB8	2	1.77526	-1.25157	0.0687828	0.128614	-0.341087	-0.380009	0.0642079	0.453141	0.115513	0.12322	0.0856242	0.0515117	0.0568908	0.0498911
A7MEG3	2	1.90453	-0.0545581	0.130627	-0.707106	-0.781404	-0.492086	0.0302697	0.767059	0.0212028	0.104001	0.0423621	0.0107918	0.0108384	0.0134752
A7MEL5	2	1.45774	0.667403	-0.703665	0.441768	-0.890296	-0.972952	0.0850606	0.378293	0.0846088	0.249997	0.116159	0.0262842	0.0318602	0.0277373
A7MES7	2	2.0283	-0.437155	-0.390026	-0.256959	-0.596676	-0.34748	0.0380165	0.6963	0.0457513	0.0962622	0.0498727	0.0234715	0.0237829	0.0265425
A7MEV9	2	1.41394	0.912868	-0.587731	-0.647431	-1.18104	0.0893986	0.117535	0.328984	0.0566084	0.224961	0.115114	0.0469779	0.0370291	0.0727917
A7ME79	2	1.88012	-0.395223	0.380912	-0.58325	-0.616932	-0.665629	0.0304163	0.760846	0.0259711	0.100469	0.0464352	0.0110561	0.0121142	0.0126917
A7MJQ6	2	1.97737	-0.196068	-0.802808	-0.330853	-0.533454	-0.114185	0.0560233	0.556288	0.0661962	0.122959	0.0669223	0.0425014	0.0399585	0.0491517
A7MGD1	2	1.16253	0.950526	-0.450195	-0.923997	0.471879	-1.21074	0.120346	0.238367	0.119454	0.235047	0.150663	0.0385057	0.0635615	0.0340561
A7MGT2	2	1.82393	0.38814	-0.417346	-0.170547	-0.8258	-0.798379	0.0367499	0.69306	0.0310221	0.14759	0.0527752	0.0118849	0.0133579	0.0135603
A7MFG4	2	2.00491	-0.476173	-0.155836	-0.435701	-0.244644	-0.692555	0.032356	0.731796	0.044133	0.0899267	0.0463296	0.0171911	0.0207385	0.0175289
A7MGV3	2	1.73261	0.679374	-0.383206	-0.567668	-0.73069	-0.73042	0.0565948	0.556016	0.0367763	0.220937	0.0761149	0.0163364	0.0179106	0.0193142
A7MGV7	2	1.66992	-0.655955	-1.26524	0.240249	0.252967	-0.241947	0.0667546	0.299732	0.1707	0.11033	0.0777746	0.0904441	0.113029	0.0712352
A7MLF8	2	1.98389	-0.624343	-0.398963	-0.0471484	-0.237864	-0.675573	0.041492	0.638515	0.0741479	0.102801	0.0578841	0.0265941	0.0329576	0.025609
A7MGX5	2	1.76537	-0.00512113	-1.30358	-0.200545	0.107649	-0.36377	0.0712529	0.378034	0.125986	0.13409	0.0830292	0.0668413	0.0802994	0.0604674
A7MNM7	2	2.01485	-0.655368	-0.463577	-0.395768	-0.165597	-0.334539	0.0499231	0.578263	0.0757459	0.109378	0.0640032	0.0395082	0.043112	0.0400666
A7MH28	2	1.49376	0.397159	0.331104	-0.160013	-1.44921	-0.612801	0.0742345	0.404254	0.0295437	0.337966	0.10851	0.0137261	0.0132264	0.0185389
A7ME74	2	1.39892	-0.696664	-0.0171244	0.828218	-0.154037	-1.35931	0.0680214	0.301648	0.262596	0.146741	0.110162	0.0313444	0.0539245	0.0255632
A7MIG4	2	1.96676	-0.274415	-0.119123	-0.651169	-0.771883	-0.150167	0.044859	0.670804	0.0373918	0.113806	0.0564064	0.0239738	0.0216362	0.0311231
A7MI18	2	1.60564	0.501881	0.197483	-0.314508	-1.15505	-0.835443	0.0477478	0.489811	0.0216976	0.334915	0.0770679	0.00868223	0.00923599	0.0108415
A7MIC1	2	1.74071	0.00842003	0.336432	-0.294065	-0.608138	-1.18336	0.0226112	0.757269	0.0190728	0.139605	0.0440129	0.00519598	0.00672218	0.00551031
A7MIE1	2	1.70183	0.367215	-1.03417	-0.484777	-0.78156	0.23147	0.0851182	0.391977	0.0724002	0.157557	0.088934	0.0646472	0.0509355	0.0884305
A7MIK3	2	1.61607	0.637292	0.145798	-0.631903	-0.886611	-0.880647	0.0513332	0.463425	0.0231476	0.350271	0.0805346	0.00941883	0.0104335	0.0114362
A7MIM0	2	1.81299	-0.282307	0.0833418	0.17281	-0.883503	-0.903328	0.0282929	0.757326	0.0305699	0.106661	0.0463588	0.00944973	0.0110429	0.0102988
A7MJZ6	2	1.35684	-0.647913	1.21563	-0.639252	-0.758415	-0.526886	0.108943	0.346222	0.0633991	0.219962	0.159972	0.0314969	0.0320456	0.037959
A7MJ43	2	1.78753	-0.655971	-1.07445	-0.0325837	-0.342893	0.318369	0.0697223	0.350626	0.106463	0.115355	0.0769539	0.0973065	0.0794487	0.104125
A7MJF4	2	1.96346	-0.00867515	-0.287005	-0.258188	-0.738293	-0.671299	0.0208763	0.827929	0.0203036	0.073966	0.0299563	0.00833537	0.00912618	0.00950765
A7MNJ9	2	1.91699	-0.129077	-0.273099	-0.335661	-0.12805	-1.05111	0.0323928	0.716532	0.0482624	0.10705	0.0500063	0.0136386	0.0190226	0.0130958
A7MKI5	2	1.61831	-0.0132101	0.408572	-0.0148213	-0.67077	-1.32808	0.0373995	0.580133	0.0340143	0.241527	0.0810235	0.00765795	0.0103577	0.00788709
A7MKJ3	2	1.72869	0.323422	0.214263	-0.470053	-0.782456	-1.01387	0.0262352	0.702248	0.0159381	0.191121	0.0462957	0.005461	0.00644659	0.00625442
A7MJC0	2	1.93924	0.00530277	-0.271715	-0.740833	-0.767962	-0.164029	0.0491247	0.645601	0.0376662	0.128262	0.0602051	0.0245772	0.0222382	0.0323255
A7ML45	2	1.53113	0.0399122	0.836143	-0.794984	-0.914099	-0.6981	0.074711	0.428502	0.030955	0.298218	0.120377	0.0142999	0.0148421	0.0180954
A7ML79	2	1.66846	0.113895	0.519553	-0.963456	-0.903064	-0.435387	0.0681496	0.524847	0.0314684	0.224024	0.0927751	0.0177987	0.0170213	0.0239165
A7MKC1	2	1.69556	0.110271	0.452864	-0.432547	-0.749809	-1.07634	0.0280279	0.681534	0.0177184	0.19986	0.0541041	0.00562769	0.0068114	0.00631697
A7MMF7	2	1.79238	-0.0104898	0.11249	-0.44758	-1.23705	-0.209748	0.0536286	0.625262	0.0315852	0.157435	0.0685834	0.0192857	0.0167769	0.0274437
A7MMW9	2	1.53659	0.0141437	0.411856	0.187694	-0.828156	-1.32212	0.0477073	0.4784	0.0414583	0.296906	0.10462	0.00918343	0.0121607	0.00956457
A7MMX0	2	1.33684	0.198889	-0.450173	0.396608	0.184914	-1.66708	0.0740268	0.270793	0.248994	0.186639	0.121576	0.0257999	0.0514913	0.0206801
A7MNQ6	2	1.89542	-0.417801	0.253072	-0.368417	-0.45187	-0.910409	0.0233062	0.802134	0.0260771	0.0824135	0.0380463	0.00853354	0.0105406	0.00894904
A7MNE5	2	1.62606	-0.703737	0.0858473	0.613286	-0.525553	-1.0959	0.0601158	0.475403	0.126929	0.153722	0.0975308	0.0260432	0.0361246	0.024131
A7MNS2	2	1.78225	-0.991605	-0.418992	0.192563	0.201892	-0.766106	0.0589928	0.406401	0.173883	0.11652	0.0803838	0.0495501	0.0741367	0.0401328
A7ML15	2	1.94864	-0.634525	0.0114751	-0.476908	-0.750291	-0.098388	0.0503565	0.623772	0.0485123	0.115198	0.0638852	0.0311582	0.0278551	0.0392626
A7MNZ1	2	1.81972	0.126273	0.204431	-0.473188	-0.824438	-0.852801	0.0176268	0.8316	0.0117641	0.0953307	0.0289205	0.00447816	0.00502014	0.00525937
A7MNZ2	2	1.45904	0.944907	-1.22801	-0.351216	-0.471101	-0.353617	0.10178	0.329472	0.0913802	0.196197	0.108708	0.0547817	0.0567082	0.060973
A7MPE9	2	1.48159	-1.24558	-0.618149	-0.00698547	-0.436136	0.825257	0.0714159	0.235969	0.100935	0.0973128	0.0744759	0.150925	0.0904914	0.178475
A7MPF7	2	1.72499	0.114715	-0.0727459	0.100422	-0.578522	-1.28886	0.0329892	0.671287	0.039493	0.166185	0.0603225	0.00879202	0.0121288	0.00880249
A7MPG5	2	1.77046	0.318406	0.142383	-0.522252	-0.781334	-0.927669	0.0248181	0.745162	0.0154055	0.154623	0.0411769	0.00567991	0.00653284	0.00660147
A7MPI5	2	1.62072	0.363029	-0.0509677	-0.0210581	-0.502493	-1.40923	0.0439554	0.522801	0.0455897	0.269545	0.0850301	0.00964971	0.0138468	0.00958207
A7MQ75	2	0.735179	0.69933	-0.151819	-1.93139	0.266432	0.382272	0.143636	0.170629	0.0805195	0.148149	0.120927	0.110247	0.0882687	0.137625
A7MMF9	2	1.94638	-0.00873466	-0.138523	-0.325141	-0.749656	-0.724324	0.0156229	0.867892	0.014088	0.0608707	0.0232365	0.00562283	0.00621523	0.00645194
A7MQE0	2	1.65416	-0.661435	-0.138754	0.464206	-0.0579598	-1.26022	0.0573618	0.431768	0.18011	0.140324	0.0916506	0.0283232	0.0467051	0.0237571
A7MQE1	2	1.51913	0.478035	0.379215	-0.365153	-1.29205	-0.719173	0.0631182	0.39379	0.0234857	0.386886	0.0981038	0.0104209	0.0104874	0.0137077
A7MJ41	2	1.85533	-0.552785	0.0773525	0.0576466	-1.04249	-0.395057	0.0449172	0.662314	0.0441769	0.119358	0.0623006	0.0210511	0.0203662	0.0255162
A7MQI2	2	1.50035	0.933463	-0.766496	-0.538154	-0.990587	-0.138578	0.104972	0.362537	0.060394	0.224579	0.10943	0.0424998	0.037249	0.0583388
A7MQN9	2	1.20769	-0.517116	0.388486	-1.64049	0.651072	-0.0896424	0.109035	0.238087	0.10766	0.143638	0.118048	0.0930245	0.101977	0.0885301
A7MQS5	2	1.52866	0.871171	-0.055905	-0.633375	-0.991253	-0.719297	0.0764221	0.378102	0.0312758	0.363016	0.102542	0.0146846	0.0152973	0.0186599
A7MLF2	2	1.47552	-0.0191546	0.875113	-0.727336	-0.454933	-1.14921	0.0713271	0.374919	0.0405511	0.325278	0.14516	0.0127271	0.0163601	0.0136774
A7MNZ5	2	1.92676	-0.135442	-0.1338	-0.148007	-0.967017	-0.542497	0.0253985	0.798183	0.0224367	0.0855841	0.0360204	0.0100422	0.0102153	0.0121201
A7ME99	2	1.23233	0.414289	-0.959707	-0.709812	0.982168	-0.95927	0.0919635	0.226497	0.187048	0.146371	0.107464	0.065199	0.127012	0.0484469
A7MEA9	2	1.41846	0.206803	0.13883	0.0755469	-0.136209	-1.70343	0.0667408	0.336507	0.106868	0.293807	0.14429	0.0143034	0.0246998	0.0127826
A7MIN3	2	1.67891	0.449841	0.0084274	-0.187163	-0.829181	-1.12083	0.0335009	0.610994	0.02283	0.250037	0.0596656	0.00688775	0.00843703	0.0076473
A7MQI0	2	1.80145	-0.373578	0.483133	-0.335874	-0.668215	-0.906912	0.027763	0.762974	0.0246655	0.109553	0.0477784	0.00830824	0.0098168	0.00914087
A7MKA7	2	1.38953	-0.583279	1.03217	-1.04393	-0.756563	-0.0379357	0.115526	0.339051	0.0622245	0.19361	0.137911	0.0469001	0.0398293	0.0649479
A7MH52	2	1.78564	0.108247	0.253447	-0.387401	-0.744362	-1.01557	0.016949	0.822549	0.0122043	0.104798	0.0302419	0.00399536	0.00477713	0.0044848
A7MF78	2	1.75691	-0.086379	0.44725	-0.378272	-0.712031	-1.02748	0.0228646	0.773966	0.0171285	0.125664	0.0423138	0.00544627	0.00657755	0.00603973
A7MFC7	2	1.42493	-1.47126	-0.0346429	0.32816	0.453258	-0.700449	0.0673435	0.25132	0.250853	0.105988	0.0886375	0.0698272	0.115877	0.0501533
A7MKN9	2	1.73453	-0.866142	0.193812	0.280309	-0.336644	-1.00586	0.0535144	0.53311	0.108383	0.134788	0.0853177	0.0256955	0.0354275	0.0237645
A7MFE4	2	1.87475	0.163218	-0.277649	-0.116572	-0.914124	-0.729626	0.0263384	0.779356	0.0227149	0.104055	0.0384637	0.0089408	0.00972279	0.0104084
A7MGS9	2	1.85826	-0.364414	-0.295752	-1.13663	0.0972636	-0.158732	0.0710477	0.455965	0.0790426	0.138093	0.0843161	0.0553797	0.0569857	0.0591698
A7MFI6	2	1.55474	-0.810609	0.379968	0.420394	-0.31845	-1.22604	0.064645	0.430475	0.143405	0.162452	0.111642	0.0257386	0.038579	0.0230629
A7MFQ7	2	1.89133	-0.320553	-0.330852	0.21684	-0.954808	-0.501959	0.0419902	0.671005	0.0481737	0.115641	0.0575756	0.0206846	0.0212087	0.023721
A7MLK8	2	1.72275	0.0577504	0.174295	-0.22725	-0.387022	-1.34052	0.0308618	0.67857	0.0336386	0.170801	0.0602343	0.0075753	0.0108017	0.00751786
A7MPF6	2	1.58319	0.122137	0.458677	-0.0356588	-1.03236	-1.09598	0.0405774	0.52432	0.0245017	0.304217	0.0821754	0.00729086	0.00861376	0.00830341
A7MNN2	2	1.84744	-0.120782	0.0305194	-0.721444	-1.02511	-0.0106245	0.0600275	0.589849	0.0388052	0.147237	0.0721389	0.0280226	0.0232201	0.0407005
A7MGP1	2	1.76682	-0.632033	-0.753901	0.241092	0.263015	-0.884993	0.0591612	0.393866	0.186128	0.120712	0.0798555	0.0471895	0.0755688	0.0375188
A7MGS8	2	1.66623	0.0419955	0.545662	-0.36762	-0.872364	-1.0139	0.0328277	0.642502	0.0194208	0.220609	0.0632453	0.00644779	0.00752839	0.00741907
A7MGU0	2	1.66183	-0.33262	-0.837062	0.427453	-1.10068	0.181078	0.0792963	0.389915	0.0911302	0.141867	0.0886919	0.0683028	0.0539728	0.0868241
A7MEZ4	2	1.69495	0.618836	-0.480811	-0.315679	-0.396548	-1.12075	0.0556791	0.52672	0.0536465	0.226063	0.0836331	0.0161729	0.0215443	0.0165409
A7MH44	2	1.11177	-1.05421	1.1089	0.414223	-0.822706	-0.75797	0.113249	0.27344	0.122658	0.188136	0.173333	0.0406576	0.0467192	0.0418061
A7MH54	2	1.64806	-0.503385	0.674371	-0.0604145	-0.992641	-0.76599	0.0545759	0.581892	0.0425855	0.178733	0.0913298	0.0156763	0.0170049	0.0182027
A7MH68	2	1.42972	-0.418568	-0.478158	-1.28403	0.932881	-0.181837	0.0856094	0.251905	0.130962	0.124415	0.09446	0.100684	0.130541	0.0814236
A7MHE3	2	1.17381	0.177337	-0.283945	0.87953	-1.62208	-0.324654	0.118942	0.294839	0.0890651	0.216595	0.138629	0.0447645	0.0401301	0.0570354
A7MHE7	2	1.16775	0.540843	-0.0947774	-0.58773	-1.62278	0.596693	0.13843	0.257016	0.0547688	0.195674	0.122368	0.0622243	0.038896	0.130624
A7MHK4	2	1.50458	-0.969082	-0.73719	-0.215554	0.957007	-0.539762	0.0647849	0.236115	0.216241	0.0998733	0.0781958	0.0875226	0.159077	0.0581899
A7MHV4	2	1.00005	0.813478	-0.632539	-1.5981	-0.176877	0.593992	0.126678	0.19856	0.0738691	0.149364	0.107992	0.108158	0.074989	0.16039
A7MHV6	2	1.89165	-0.527191	0.212132	-0.503126	-0.169683	-0.903779	0.0368793	0.694973	0.0484878	0.109658	0.057653	0.0158801	0.0207001	0.0157687
A7MHX7	2	1.35857	0.472573	-1.45358	-0.842577	0.232994	0.232016	0.0923574	0.242331	0.107883	0.131901	0.0908488	0.114837	0.104708	0.115134
A7MIM9	2	1.43625	-0.0780431	1.01109	-0.867475	-0.631519	-0.870311	0.0887111	0.357114	0.0407077	0.304118	0.154531	0.016587	0.018895	0.019335
A7MIW7	2	1.29662	0.225433	0.115035	-1.79991	0.11132	0.0515061	0.122784	0.268961	0.0771519	0.176422	0.123791	0.0737488	0.067239	0.0899028
A7MIW9	2	1.52725	-0.0785983	0.335955	-0.940548	0.386551	-1.23061	0.0824613	0.379332	0.100555	0.209766	0.130379	0.0277741	0.0447373	0.0249957
A7MIX4	2	1.46255	0.450081	0.00243834	-0.468884	0.111403	-1.55759	0.0746872	0.346918	0.0902313	0.289307	0.136285	0.0173892	0.0294425	0.0157402
A7MJ24	2	1.76697	0.428771	-0.263182	-0.205222	-0.650659	-1.07668	0.0336487	0.679766	0.0294266	0.173018	0.0542435	0.00898565	0.0112684	0.00964263
A7MJB6	2	1.69888	-0.562279	-1.27662	0.337768	-0.229702	0.0319489	0.0704023	0.328336	0.135389	0.117201	0.079587	0.092671	0.09028	0.0861332
A7MJN8	2	1.54641	0.480636	-1.43569	-0.11182	-0.54713	0.0675938	0.0900392	0.325479	0.099345	0.153711	0.0937823	0.078421	0.0692068	0.0900159
A7MJT0	2	1.79645	-0.280342	0.409403	-0.61008	-0.277442	-1.03798	0.0365202	0.69045	0.0366235	0.135897	0.0624475	0.0114106	0.014935	0.0117158
A7MJT4	2	1.18373	-0.798526	0.98022	-1.37556	-0.227404	0.23754	0.121843	0.254145	0.0818552	0.156234	0.130117	0.0825319	0.0666338	0.10664
A7MK72	2	1.53437	-0.353787	0.143006	0.647262	-0.721777	-1.24907	0.0628002	0.459904	0.102902	0.196956	0.112018	0.0195598	0.0270035	0.0188561
A7MKB4	2	1.56641	-0.714706	0.964171	-0.538434	-0.632507	-0.644937	0.0791518	0.461467	0.0608439	0.191129	0.122531	0.026325	0.0286051	0.0299478
A7MKE6	2	1.72973	0.543775	-0.0674969	-0.499775	-0.887635	-0.818601	0.0403955	0.623718	0.0229866	0.221249	0.0605604	0.00941797	0.0103318	0.0113411
A7MKF7	2	1.34528	-0.285799	1.1115	-0.811117	-0.29876	-1.0611	0.0996211	0.315576	0.0620688	0.270367	0.182757	0.0208443	0.0269304	0.0218347
A7MKM4	2	1.63708	-0.48747	0.305644	0.344727	-0.546355	-1.25363	0.0509465	0.547599	0.0820709	0.170876	0.0940876	0.0161635	0.0227506	0.0155062
A7MLL4	2	1.66968	0.429806	-1.0833	-0.379553	0.185273	-0.821899	0.076476	0.390576	0.121083	0.166643	0.0948092	0.0453471	0.0642819	0.0407824
A7MM36	2	1.73378	-0.688571	-0.630563	-0.975875	0.201761	0.359465	0.0749434	0.319592	0.0979809	0.116657	0.0811275	0.107243	0.0902737	0.112182
A7MM50	2	0.881263	-1.31283	0.698173	-1.1365	0.848725	0.0211662	0.0968877	0.173547	0.137877	0.108876	0.104816	0.12874	0.149273	0.0999839
A7MML7	2	1.74474	-0.225989	0.344899	0.0241221	-0.985222	-0.902553	0.0301706	0.733926	0.0250837	0.131738	0.0522181	0.00820938	0.00932054	0.00933354
A7MMN8	2	1.38947	0.472531	0.365921	-1.04628	-1.26882	0.0871809	0.126196	0.327819	0.0427053	0.250899	0.129169	0.0356483	0.0274847	0.0600787
A7MMS7	2	1.55782	0.705626	-0.257024	-0.230454	-0.452624	-1.32335	0.0601585	0.417049	0.0509584	0.32537	0.102336	0.012944	0.0180776	0.0131065
A7MNS3	2	1.18333	0.375954	0.0183895	-1.77529	-0.27993	0.47754	0.129214	0.237756	0.0674961	0.166052	0.117501	0.0864712	0.0623067	0.133203
A7MNX3	2	1.63803	0.205596	0.567869	-0.849161	-0.708381	-0.853952	0.0533479	0.521874	0.0258564	0.274536	0.0889579	0.0106894	0.0119752	0.0127627
A7MNY8	2	1.65658	-0.737865	0.689003	-0.119545	-0.50435	-0.983823	0.0571419	0.547745	0.0675842	0.164528	0.0990932	0.0194456	0.0247014	0.01976
A7MP17	2	0.633172	-1.54004	1.32629	-0.131167	-0.59666	0.308409	0.125636	0.176775	0.114418	0.127428	0.133323	0.110729	0.0843904	0.1273
A7MP58	2	1.4683	-0.51934	-0.261594	0.775105	-0.0848094	-1.37766	0.0646119	0.321373	0.25619	0.146019	0.102496	0.0306343	0.0538512	0.0248246
A7MPB0	2	1.94025	-0.622212	-0.396839	-0.18424	0.0704316	-0.807393	0.0475202	0.571592	0.0981531	0.11331	0.0668283	0.031216	0.0434095	0.0279707
A7MPB2	2	1.80205	0.182595	-0.119015	-0.0488672	-0.746496	-1.07027	0.0223591	0.782873	0.0211708	0.115439	0.0377466	0.00615634	0.00763509	0.00661989
A7MPI2	2	1.40023	0.287166	0.0404093	0.42241	-0.592851	-1.55736	0.0666429	0.340404	0.0839763	0.323243	0.139233	0.0134083	0.020304	0.012789
A7MQB1	2	1.29993	-0.509671	0.585962	0.562001	-0.462704	-1.47551	0.0803817	0.311989	0.150932	0.219351	0.163785	0.0212201	0.0331422	0.0191983
A7MQE8	2	1.41977	0.964175	-0.332673	-0.874509	-0.0950316	-1.08173	0.0991495	0.318199	0.0682911	0.29737	0.133064	0.0248621	0.033703	0.0253609
A7MQH8	2	1.90365	-0.634038	0.0227694	0.096165	-0.706915	-0.68163	0.0351401	0.713454	0.0463074	0.0993175	0.0523069	0.0167249	0.018867	0.0178818
A7MQJ8	2	1.79931	-0.483441	-0.627736	-0.757129	-0.494219	0.563211	0.0753754	0.370612	0.0757129	0.1244	0.0798749	0.0888218	0.0617994	0.123404
A7MQM7	2	1.39938	-1.40538	-0.00398538	-0.419305	-0.417275	0.846564	0.0780687	0.233103	0.0920458	0.102207	0.0812743	0.142751	0.083989	0.186561
A7MQS6	2	1.84211	-0.425849	0.141848	-0.479577	-1.08404	0.00551352	0.0598138	0.58469	0.0437349	0.138533	0.0736571	0.0306747	0.0252439	0.0436526
A7MQU4	2	1.81475	0.145574	-0.666738	0.16571	-0.456964	-1.00233	0.0470204	0.600677	0.070801	0.147338	0.0684772	0.0198947	0.0262649	0.0195264
A7ME80	3	-0.716428	-0.0108308	1.31712	0.134035	0.749766	-1.47366	0.187169	0.0621653	0.258124	0.0984383	0.199245	0.0461474	0.117544	0.0311674
A7MEA3	3	-0.490239	0.573065	0.257873	1.09513	0.315196	-1.75103	0.135962	0.057566	0.416027	0.0943918	0.157175	0.032641	0.0837708	0.0224663
A7MFG0	3	0.575371	0.869363	-0.261458	0.222191	0.482121	-1.88759	0.119978	0.119554	0.285678	0.182207	0.179127	0.0275126	0.0650388	0.0209044
A7MFQ4	3	-0.231892	-0.0940696	0.107228	0.979394	0.97565	-1.73631	0.040181	0.0299221	0.733166	0.0356535	0.0492908	0.0194646	0.0809318	0.0113901
A7MFQ6	3	-0.380854	-1.44924	1.41512	0.730834	-0.447845	0.131983	0.139035	0.102743	0.15564	0.099876	0.132607	0.135433	0.118531	0.116135
A7MFR6	3	-0.907498	1.4679	-0.872539	0.660867	0.443232	-0.79196	0.164897	0.0750256	0.202998	0.103035	0.126986	0.0926949	0.172446	0.0619174
A7MFV2	3	0.731395	-0.0688201	0.461164	0.0592869	0.73972	-1.92275	0.088147	0.117856	0.392503	0.138067	0.15638	0.0244178	0.0649434	0.0176857
A7MGA7	3	0.0669299	0.432218	0.525328	0.674896	0.297773	-1.99714	0.128589	0.068092	0.370331	0.126042	0.217095	0.0214316	0.052524	0.0158958
A7MGR3	3	0.777786	-0.287272	-1.44929	0.916154	0.849512	-0.806888	0.0600594	0.117582	0.348022	0.0768666	0.0674748	0.0803956	0.20352	0.0460796
A7MGT0	3	0.536253	0.32949	-0.129813	1.3856	-0.604332	-1.5172	0.124137	0.137062	0.264791	0.180453	0.181859	0.0319003	0.0528697	0.0269267
A7MGU1	3	0.866611	-0.554421	0.0617882	0.642656	0.718061	-1.7347	0.0464746	0.0902231	0.618364	0.0717437	0.072	0.0223495	0.0638423	0.0150023
A7MH00	3	0.748903	-0.321985	-0.182299	-0.34814	1.4967	-1.39317	0.0713264	0.117184	0.36051	0.0918088	0.0902552	0.0512112	0.186691	0.0310132
A7MH65	3	-0.157194	-0.161948	0.276593	1.80962	-1.01877	-0.748302	0.160966	0.112114	0.21803	0.135233	0.169845	0.0658788	0.0801412	0.0577913
A7MI19	3	-0.948148	0.494953	1.03965	0.517265	0.422441	-1.52616	0.232977	0.0540934	0.233484	0.0983207	0.217623	0.0406988	0.0941644	0.0286393
A7MI22	3	0.450591	0.115979	-0.648327	1.30609	0.364515	-1.58885	0.0615513	0.0803877	0.567161	0.0785496	0.0796909	0.0312632	0.0804841	0.0209122
A7MI49	3	-0.231354	-1.2017	0.557745	0.524318	1.37024	-1.01925	0.0556864	0.0528306	0.3834	0.048326	0.0623662	0.0628872	0.303627	0.0308761
A7MIF0	3	1.01764	0.162547	-0.558227	1.09362	-0.165421	-1.55016	0.0839377	0.189623	0.324663	0.160052	0.125266	0.0317723	0.0594334	0.025252
A7MIG0	3	0.715646	-0.343396	-0.361669	1.66563	-0.664985	-1.01123	0.100522	0.17077	0.287314	0.13981	0.128678	0.0528606	0.0764584	0.043588
A7MIG7	3	0.909864	-0.410244	0.445608	0.648917	0.23092	-1.82507	0.0744153	0.140058	0.420594	0.135657	0.140259	0.0222934	0.0498065	0.0169169
A7MIK5	3	-0.0842391	0.345154	0.571166	0.764111	0.361593	-1.95779	0.122905	0.0612298	0.421028	0.106917	0.189566	0.0229491	0.0588977	0.0165082
A7MIN6	3	-0.493591	-0.892021	1.25629	0.998136	0.275771	-1.14459	0.127029	0.0738867	0.340527	0.0892924	0.146174	0.0594488	0.124115	0.039528
A7MIS8	3	0.363329	0.553818	-0.142004	1.3955	-0.740457	-1.43018	0.148407	0.126001	0.221729	0.187815	0.199669	0.0339734	0.052833	0.0295724
A7MN74	3	0.991567	-0.704467	-0.81521	0.534395	1.13051	-1.1368	0.0501727	0.116561	0.440149	0.0700352	0.0624466	0.0542692	0.174982	0.0313844
A7MJW4	3	0.431519	-0.400962	-0.173558	1.1767	0.645905	-1.67961	0.0312378	0.0415054	0.765095	0.038613	0.04299	0.0169174	0.0529826	0.0106586
A7MGW6	3	-0.397769	-1.0471	1.76079	0.249171	0.177482	-0.742568	0.168159	0.0928791	0.197115	0.110716	0.180737	0.0765691	0.115957	0.0578685
A7MKV5	3	0.932651	0.0435757	-0.0863165	1.14408	-0.407349	-1.62664	0.0936667	0.181823	0.284031	0.1867	0.158544	0.0264751	0.0467003	0.0220606
A7MH53	3	0.633667	-1.05637	-0.335607	1.24291	0.681732	-1.16634	0.0446091	0.0796962	0.571525	0.0556142	0.0564854	0.0434649	0.123096	0.0255093
A7ML81	3	-0.0193089	0.304816	0.0670387	0.995604	0.551127	-1.89928	0.0707501	0.0497028	0.61428	0.0693939	0.0964291	0.0214123	0.0637252	0.0143062
A7MM56	3	-0.432825	-0.115317	-0.193043	1.01078	1.2261	-1.49569	0.0418463	0.0318806	0.626523	0.0351362	0.0460569	0.0303854	0.172312	0.0158602
A7MM94	3	0.488756	-0.244211	0.923095	0.628613	0.0612901	-1.85754	0.112531	0.101744	0.312158	0.153243	0.23584	0.0217299	0.0456955	0.0170586
A7MNK0	3	-0.4962	-0.15417	-0.0115555	1.96574	-0.563101	-0.740716	0.134864	0.0896663	0.283993	0.103711	0.133247	0.0805538	0.114572	0.0593927
A7MPH1	3	0.305869	-1.33891	-0.147618	1.7154	-0.210757	-0.323986	0.0829183	0.119354	0.289572	0.0873177	0.091623	0.110392	0.145217	0.0736067
A7MQ91	3	-0.365396	0.0889915	-1.10575	1.80086	0.181244	-0.59995	0.087316	0.0797855	0.314737	0.0770491	0.0841936	0.103519	0.193068	0.0603325
A7MQT2	3	0.921115	-0.538605	-0.386308	1.51112	-0.371099	-1.13623	0.0821141	0.179499	0.340232	0.125902	0.111067	0.0472444	0.077075	0.0368662
A7ME75	3	0.568625	-0.643855	-0.407137	1.12789	0.820889	-1.46641	0.0330142	0.0533049	0.704235	0.041709	0.0430725	0.0251665	0.0845597	0.0149381
A7MEE8	3	0.729496	-0.381305	-0.17835	1.12962	0.391978	-1.69144	0.0462387	0.0791219	0.644503	0.0680963	0.0686883	0.0218909	0.0565034	0.0149574
A7MEJ0	3	-0.0825279	-0.98384	-0.101243	0.802771	1.46772	-1.10288	0.035048	0.0388155	0.460952	0.0332977	0.0394437	0.0453253	0.326136	0.020982
A7MF39	3	1.05226	-0.765632	-0.762753	-0.114157	1.42153	-0.83125	0.0586127	0.137155	0.290294	0.0786648	0.0692007	0.0793547	0.242096	0.0446217
A7MFI0	3	0.0220643	-0.0430501	-0.481705	1.42004	0.6203	-1.53764	0.0464995	0.0460121	0.668463	0.0478459	0.0557742	0.0280714	0.0904193	0.016915
A7MFN1	3	0.463678	-0.517699	-0.53395	0.137204	1.65917	-1.2084	0.047096	0.0692484	0.398698	0.0535284	0.0549246	0.0522583	0.297409	0.0268375
A7MFP6	3	0.417769	-0.720035	0.605015	1.42334	-0.401863	-1.32423	0.10651	0.123271	0.347673	0.126775	0.155364	0.0402607	0.0685166	0.0316306
A7MGG3	3	-0.825792	-0.45964	-0.000164265	1.85846	0.207965	-0.780825	0.0926881	0.0614122	0.367065	0.0671408	0.0901279	0.0869462	0.185432	0.0491875
A7MGH6	3	0.13518	0.211342	0.248901	1.1497	0.135049	-1.88017	0.0932447	0.0678314	0.501985	0.100719	0.142598	0.0227265	0.0544	0.0164958
A7MGX8	3	1.16689	-0.0196638	0.0786861	0.631879	-0.0609097	-1.79689	0.0785326	0.221197	0.263844	0.204509	0.15445	0.0205688	0.0400305	0.0168693
A7MGN3	3	0.65958	-0.483029	-0.583188	0.442566	1.35954	-1.39547	0.0436124	0.0740328	0.539177	0.0551427	0.0543729	0.0391571	0.172651	0.0218539
A7MGN5	3	0.382531	-0.768423	-0.560856	1.05411	1.13622	-1.24358	0.0339295	0.050153	0.6178	0.0386735	0.0407197	0.036706	0.162755	0.0192638
A7MGN7	3	-0.451389	-0.285636	-0.251006	0.793045	1.51237	-1.31738	0.0388894	0.0318948	0.475862	0.0327066	0.0414486	0.0380236	0.323098	0.0180769
A7MGQ1	3	0.276377	0.157888	-0.173897	1.66203	-0.601833	-1.32057	0.124493	0.119682	0.30743	0.143739	0.158484	0.0425425	0.0692127	0.0344166
A7MGQ2	3	-0.165347	0.255093	0.0827009	0.78286	0.906466	-1.86177	0.0619404	0.0418178	0.642784	0.0556309	0.0783766	0.0225295	0.0828848	0.014036
A7MGQ3	3	-0.361358	-0.126461	-0.876196	1.19399	1.23516	-1.06513	0.0446978	0.0419061	0.422234	0.0399598	0.0459604	0.0557088	0.323337	0.0261957
A7MGQ4	3	-0.179238	-0.798736	0.935323	0.785858	0.760057	-1.50326	0.0785896	0.0588563	0.518865	0.066896	0.101366	0.0376604	0.114465	0.0233017
A7MHB0	3	0.440189	-0.517131	-0.791648	1.64201	0.290357	-1.06377	0.0606658	0.0919927	0.486632	0.0719849	0.0717228	0.0557072	0.126769	0.0345257
A7MGT3	3	-0.158353	-0.202701	-0.145762	1.11058	1.02041	-1.62418	0.0314758	0.0273772	0.756389	0.0295142	0.0376815	0.0194377	0.0872179	0.0109067
A7MGN6	3	0.730592	-0.350539	0.305496	0.507691	0.684076	-1.87732	0.0570266	0.0874222	0.581657	0.0860751	0.0950945	0.0205741	0.0579035	0.0142467
A7MGZ9	3	-0.344506	-0.00632495	-0.589179	1.78231	0.286949	-1.12924	0.0785773	0.0650723	0.46434	0.0692093	0.0828149	0.0590739	0.14551	0.0354021
A7MHB5	3	-1.51764	0.00102497	0.597283	0.97628	0.803775	-0.860725	0.124019	0.0476997	0.26542	0.0629875	0.102343	0.090054	0.260031	0.0474447
A7MHF8	3	0.200098	-0.920625	-0.863757	1.63515	0.562497	-0.613364	0.0559806	0.0790272	0.388804	0.05904	0.0608435	0.0913182	0.21753	0.0474563
A7MHS8	3	-1.28166	0.28007	0.0703339	1.59052	0.183629	-0.842903	0.137928	0.058732	0.289851	0.0775804	0.116107	0.0881232	0.178643	0.0530346
A7MHW0	3	-0.805075	0.0592598	-0.351638	0.954223	1.3569	-1.21367	0.0535655	0.0354534	0.392296	0.0397243	0.0524721	0.0508779	0.351438	0.0241726
A7MHW5	3	-0.48541	-0.926677	1.21144	0.633288	0.769431	-1.20207	0.106792	0.0667217	0.369701	0.0770975	0.122103	0.059574	0.161914	0.0360978
A7MIA3	3	0.233261	-1.44917	1.30972	0.790346	-0.202702	-0.681455	0.125399	0.131751	0.231785	0.11956	0.154438	0.074992	0.102681	0.059395
A7MIB3	3	1.30572	-0.669624	0.144226	0.370651	0.431022	-1.582	0.0650123	0.230362	0.349591	0.131365	0.10828	0.0293629	0.064056	0.0219704
A7MID7	3	1.38181	0.0430502	-1.03799	0.0810059	0.739532	-1.20741	0.0720031	0.241961	0.267408	0.129912	0.0931524	0.0505585	0.108749	0.0362559
A7MIF1	3	-0.334422	0.0116034	-0.246884	0.629222	1.45842	-1.51794	0.0478173	0.0377509	0.542099	0.0412459	0.0525382	0.0346961	0.225828	0.0180245
A7MIJ3	3	1.1863	-0.408093	0.178541	0.321947	0.472654	-1.75135	0.068177	0.195646	0.373419	0.140486	0.119992	0.0252142	0.0581862	0.01888
A7MIQ0	3	-0.293727	-1.16306	-0.332876	1.71573	0.538833	-0.4649	0.0604043	0.0646022	0.345461	0.054186	0.0625257	0.10907	0.251011	0.0527401
A7MIQ3	3	0.115065	0.436664	-0.771779	-0.0103725	1.55982	-1.3294	0.0740514	0.075476	0.339585	0.0748408	0.0795088	0.05798	0.266328	0.0322304
A7MIZ1	3	0.440542	-0.655092	1.05817	0.675215	0.148251	-1.66708	0.106507	0.106882	0.358062	0.128631	0.187514	0.0291066	0.0612421	0.0220557
A7MJD5	3	1.01092	-0.291984	-0.115703	0.767919	0.398317	-1.76947	0.057396	0.131234	0.517142	0.104154	0.0936908	0.0232108	0.0564273	0.0167448
A7MJE8	3	0.179459	-0.370942	0.111087	0.380238	1.37132	-1.67116	0.0438453	0.0460544	0.638525	0.0459466	0.0561213	0.0263348	0.128156	0.0150172
A7MJQ7	3	0.246548	-0.242571	-0.28408	1.85214	-0.527574	-1.04446	0.106773	0.119216	0.33864	0.117721	0.126743	0.0572008	0.089943	0.0437637
A7MJS0	3	-0.633916	0.0655996	1.1671	0.097068	0.872765	-1.56862	0.171181	0.0618092	0.286779	0.0970532	0.188934	0.0434893	0.121942	0.0288125
A7MJS3	3	-0.317638	1.06219	-0.531324	1.34305	-0.291434	-1.26484	0.170599	0.0905895	0.253548	0.135923	0.166195	0.0522855	0.0902913	0.0405686
A7MJY5	3	0.576182	0.0886377	-0.0980019	0.592594	0.767006	-1.92642	0.0545646	0.0700588	0.622203	0.0765722	0.0830777	0.0197391	0.0604596	0.0133247
A7MK21	3	-0.115849	-0.708498	0.98707	1.35415	-0.245534	-1.27134	0.129782	0.0900457	0.337344	0.110283	0.169218	0.0462994	0.0823333	0.0346951
A7MK37	3	-0.937609	-0.918771	0.316328	1.67119	0.367573	-0.498709	0.0867904	0.059045	0.305625	0.0610181	0.0827355	0.114084	0.231895	0.0588072
A7MK39	3	0.576929	-0.132381	0.745948	0.67835	0.0368495	-1.90569	0.104764	0.106347	0.32471	0.160519	0.224918	0.0201702	0.0426784	0.0158939
A7MK61	3	-0.463533	-0.728643	-0.0266776	0.99471	1.38466	-1.16051	0.0372827	0.0322138	0.472593	0.0313266	0.0401151	0.0428922	0.323814	0.0197632
A7MK77	3	0.326385	-1.05935	0.318599	1.10923	0.700884	-1.39575	0.045125	0.0585992	0.639702	0.0502132	0.0597846	0.0316926	0.0957835	0.0191004
A7MKL3	3	0.592828	-0.295745	-1.35993	1.60197	-0.274641	-0.264478	0.0856169	0.146026	0.243525	0.10167	0.089797	0.113007	0.138917	0.0814411
A7MKZ4	3	-0.736915	-0.461505	1.23775	-0.296882	1.2669	-1.00934	0.133756	0.0664289	0.234132	0.0820472	0.13038	0.0782968	0.229128	0.0458306
A7ML94	3	-0.304782	1.64063	-1.02143	-0.272108	0.719516	-0.76182	0.16399	0.0983961	0.166893	0.127126	0.133249	0.088902	0.156781	0.064662
A7MLU6	3	-0.104389	-0.231127	0.0673653	0.51869	1.39636	-1.6469	0.0433322	0.0375776	0.637731	0.0403656	0.0521316	0.0266966	0.147496	0.0146698
A7MM65	3	-1.05789	-0.335847	0.796274	0.685071	1.10964	-1.19725	0.0985934	0.0465243	0.352367	0.0588195	0.0954141	0.0628995	0.251994	0.0333891
A7MM81	3	-0.050102	-0.103434	0.215184	0.276569	1.38118	-1.7194	0.059671	0.0489468	0.568772	0.0557344	0.0737794	0.0302573	0.145351	0.0174878
A7MM90	3	0.468654	-1.44197	1.12645	0.858797	-0.203749	-0.808181	0.113378	0.147805	0.252706	0.12333	0.14885	0.0661406	0.0954729	0.0523172
A7MGM3	3	-0.750827	0.538779	0.841544	0.353455	0.69801	-1.68096	0.192708	0.0559394	0.285379	0.0985393	0.199912	0.0380082	0.103743	0.0257711
A7MPA8	3	0.483395	-0.576751	0.220363	0.802039	0.822003	-1.75105	0.0347583	0.0461377	0.740831	0.0433807	0.0508523	0.017065	0.0561551	0.01082
A7MPM8	3	-0.587716	-0.00425206	0.0832706	1.66896	0.190951	-1.35121	0.0979668	0.0578047	0.473826	0.0732855	0.105166	0.0471339	0.11488	0.0299367
A7MPY9	3	-0.514663	-0.749575	-0.198865	1.55176	0.883528	-0.972182	0.0492735	0.0428653	0.481341	0.0412927	0.0518389	0.0599265	0.244547	0.0289147
A7MQ86	3	1.10342	-0.307003	0.0853848	-0.947777	1.21207	-1.14609	0.0942056	0.202696	0.211149	0.139595	0.121608	0.0580192	0.131344	0.0413835
A7MQ90	3	0.911028	0.403541	0.109224	-0.555619	0.852319	-1.72049	0.111355	0.17009	0.223183	0.192142	0.171433	0.0319832	0.0754468	0.0243668
A7MQA7	3	0.314627	-0.335555	-0.454251	0.94429	1.10342	-1.57253	0.0289914	0.0371282	0.739206	0.0331712	0.0363182	0.0211131	0.0921281	0.0119438
A7MQI1	3	0.857889	0.164979	-0.159339	0.536819	0.51283	-1.91318	0.0704891	0.120416	0.470604	0.125381	0.116665	0.0225076	0.0575826	0.0163552
A7MQJ3	3	-0.944728	0.518108	0.632822	-0.299702	1.33989	-1.24638	0.157703	0.0592851	0.230576	0.08534	0.137471	0.066583	0.223481	0.0395608
A7MQS8	3	-0.660474	-0.989269	1.66609	-0.252235	0.717027	-0.481144	0.151543	0.0815911	0.179	0.093077	0.143303	0.107166	0.172945	0.0713756
A7MR14	3	0.340232	0.0606357	0.218283	1.26359	-0.0858329	-1.79691	0.0946678	0.0871093	0.453283	0.118606	0.150982	0.0244528	0.0524471	0.018452
A7MEC0	4	1.03167	0.761527	0.687929	-0.330332	-0.595597	-1.5552	0.0500494	0.0561482	0.0157604	0.685287	0.180179	0.00363819	0.00517521	0.00376191
A7MEG4	4	1.41326	0.749755	0.0670425	-0.218844	-0.578014	-1.4332	0.0557233	0.253399	0.0347514	0.513537	0.11419	0.00828635	0.0115695	0.00854344
A7MEG5	4	0.552355	1.3319	-0.205393	0.560137	-0.948518	-1.29048	0.186305	0.121317	0.083159	0.30176	0.232372	0.0224682	0.0295922	0.023027
A7MEM7	4	1.27529	1.2134	-0.125021	-0.821727	-0.874966	-0.666979	0.122782	0.249546	0.0410594	0.375606	0.140265	0.0213755	0.0221397	0.0272261
A7MEN2	4	0.878057	0.210735	1.23243	-0.0388824	-1.31392	-0.968412	0.143393	0.118883	0.0321714	0.361664	0.305209	0.011705	0.0127119	0.0142625
A7MEX0	4	1.44728	0.411219	0.136938	0.230504	-0.807179	-1.41876	0.0549273	0.342982	0.044294	0.408075	0.118075	0.00931865	0.0127411	0.00958703
A7MF19	4	0.978802	0.650238	1.07755	-0.881563	-1.00053	-0.824504	0.149999	0.118833	0.0241147	0.437605	0.231838	0.0112687	0.0118839	0.0144572
A7MFA8	4	0.649016	1.21017	0.740318	-0.484474	-0.83981	-1.27522	0.163075	0.0462889	0.0177054	0.433812	0.319061	0.00594103	0.00741683	0.00669999
A7MFI9	4	1.07662	0.392775	1.11567	-0.609728	-0.743612	-1.23173	0.0880824	0.107626	0.0224412	0.5099	0.247984	0.00711288	0.00887405	0.00797965
A7MG30	4	0.528597	1.317	0.657608	-0.349693	-1.314	-0.839505	0.278195	0.0675875	0.0243656	0.334516	0.257452	0.011387	0.0117774	0.0147194
A7MGA3	4	0.737835	1.1797	-0.716628	0.475185	-0.159853	-1.51624	0.134799	0.162299	0.177324	0.233748	0.175202	0.0326135	0.0559828	0.0280312
A7MGT1	4	1.38772	0.575849	0.574485	-0.518395	-0.781403	-1.23826	0.0389582	0.154616	0.0144585	0.686851	0.0901941	0.00442304	0.00551762	0.00498179
A7MGU7	4	1.1564	-0.0159576	1.09439	-0.0653257	-0.853285	-1.31622	0.086554	0.180711	0.0400956	0.407979	0.250906	0.0100348	0.0129735	0.0107459
A7MGV6	4	1.01019	0.283993	1.22568	-1.19946	-0.4527	-0.867714	0.15993	0.175531	0.0452211	0.310727	0.240128	0.0206572	0.0238338	0.0239724
A7MH13	4	1.1101	0.0219843	0.923677	-0.0569534	-0.323705	-1.67511	0.0874982	0.174997	0.0734135	0.349258	0.273695	0.011605	0.018658	0.0108755
A7MH22	4	0.991055	0.212777	0.555763	0.588981	-0.645678	-1.7029	0.0961109	0.160668	0.0985767	0.336195	0.262583	0.0130625	0.0205879	0.0122161
A7MH63	4	0.686702	0.878517	0.229736	-0.123621	0.234826	-1.90616	0.135965	0.116346	0.14442	0.266911	0.265569	0.0183438	0.0371168	0.0153304
A7MHG8	4	1.46551	0.664382	0.152432	-0.372129	-0.494268	-1.41593	0.0523603	0.289529	0.0328429	0.489097	0.108469	0.00807354	0.0113061	0.008322
A7MI52	4	1.07526	-0.582234	1.43918	-0.289076	-0.815437	-0.827693	0.132347	0.238972	0.0702925	0.245511	0.225874	0.0267775	0.0300924	0.0301343
A7MIA7	4	0.66003	1.03752	0.252037	0.542484	-1.35757	-1.1345	0.177299	0.110705	0.0505237	0.356727	0.252798	0.0157394	0.0183113	0.0178961
A7MIM3	4	1.17209	-0.048863	0.266602	0.603388	-0.221295	-1.77192	0.0818211	0.232388	0.205216	0.236442	0.175746	0.0186157	0.0339121	0.0158597
A7MIM8	4	1.17677	1.27702	-0.207369	-0.587161	-0.497887	-1.16137	0.115736	0.203883	0.0508187	0.411969	0.157926	0.0177198	0.0228749	0.019073
A7MJ38	4	0.824982	0.658163	0.42575	0.514784	-0.710416	-1.71326	0.107567	0.106057	0.0691099	0.380088	0.300253	0.0105503	0.0162797	0.0100956
A7MJ57	4	1.27484	0.696505	0.187814	0.191936	-1.01164	-1.33946	0.0623083	0.186908	0.0315799	0.560313	0.13241	0.00786756	0.0100751	0.00853795
A7MJA9	4	1.23487	0.547139	0.738492	-0.283381	-0.96415	-1.27297	0.0324047	0.0727646	0.00986162	0.783478	0.0918173	0.00287181	0.00354119	0.00326069
A7MJB9	4	1.12109	0.861925	0.632136	-0.517787	-0.790757	-1.30661	0.0405587	0.0532355	0.00990948	0.783303	0.10275	0.0030234	0.00383061	0.00338946
A7MKG2	4	1.25833	0.103797	1.14011	-0.725535	-0.863223	-0.913475	0.102596	0.232105	0.0328178	0.392182	0.196661	0.0131503	0.0146538	0.0158333
A7MKJ6	4	1.07258	0.721278	0.374799	0.169153	-0.70655	-1.63126	0.0673772	0.107949	0.0358294	0.570403	0.195362	0.00665487	0.0097715	0.00665394
A7MKR9	4	0.641923	1.2194	0.779361	-1.10696	-0.552308	-0.981414	0.241339	0.0886154	0.0328148	0.324487	0.262641	0.0149911	0.017621	0.0174903
A7ML67	4	0.766699	0.740657	0.441594	0.571924	-1.54687	-0.973999	0.165364	0.132993	0.0486962	0.355467	0.242379	0.0167959	0.0181582	0.0201461
A7ML80	4	1.36974	0.463665	0.707752	-0.440131	-1.10995	-0.991069	0.0542834	0.19518	0.0166385	0.602926	0.110404	0.00616504	0.00683452	0.00756884
A7MLI7	4	0.714721	1.32021	0.444504	-0.251447	-1.07239	-1.15559	0.162703	0.066641	0.0229132	0.4819	0.238397	0.00820039	0.00964543	0.00959962
A7MLM9	4	1.20663	0.167487	0.559921	0.419632	-1.53495	-0.818727	0.107311	0.268563	0.0482971	0.342871	0.174974	0.0177237	0.0182795	0.0219801
A7MLX1	4	1.24454	0.915819	-0.156207	-0.0102194	-0.449234	-1.5447	0.0842272	0.219488	0.0648731	0.428101	0.157047	0.01329	0.0200306	0.0129436
A7MM76	4	1.30727	0.10095	1.01586	-0.463652	-0.743264	-1.21716	0.0726911	0.223099	0.0302193	0.459309	0.184653	0.00893736	0.0112142	0.00987776
A7MM78	4	0.703601	1.27435	0.494176	-0.225614	-0.946539	-1.29997	0.142735	0.0561341	0.0212207	0.495509	0.261848	0.00668918	0.00836698	0.0074968
A7MM80	4	1.21615	0.359033	0.900818	-0.353946	-0.74183	-1.38022	0.0520541	0.114265	0.019015	0.630161	0.167721	0.00494031	0.00650927	0.00533412
A7MM88	4	1.0475	1.12597	0.269477	-0.225292	-1.27093	-0.946726	0.108614	0.121574	0.0240549	0.557949	0.155655	0.00965497	0.0104233	0.0120741
A7MMD8	4	1.50427	0.794137	0.073677	-0.409689	-1.04339	-0.919005	0.0604662	0.337385	0.0247014	0.450745	0.0945197	0.00968325	0.0106784	0.0118217
A7MMK9	4	1.0881	0.591286	0.805334	-0.138978	-1.01912	-1.32662	0.0400139	0.0536008	0.0105391	0.752964	0.133061	0.00291262	0.00363451	0.00327349
A7MMW2	4	1.16628	1.28248	-0.190425	-0.395585	-0.747841	-1.11491	0.111067	0.191117	0.0434869	0.449863	0.152837	0.0154355	0.0189369	0.0172569
A7MMW3	4	1.58414	0.567923	0.2843	-0.567862	-0.836748	-1.03176	0.0443084	0.413934	0.0201059	0.418585	0.0790683	0.00718799	0.00839097	0.00841974
A7MMX1	4	1.51281	0.504225	0.147755	0.0361068	-1.178	-1.0229	0.0535953	0.395709	0.0277189	0.398092	0.0947524	0.00909581	0.0103171	0.0107186
A7MN03	4	1.37392	-0.0595659	1.00161	-0.378731	-0.761615	-1.17562	0.0724995	0.298177	0.0360403	0.386723	0.171076	0.0106065	0.0131911	0.0116875
A7MNG1	4	1.20324	0.637599	0.246906	0.145714	-0.583205	-1.65026	0.0667447	0.166488	0.0482307	0.517056	0.172213	0.00837762	0.0127023	0.00818834
A7MNY9	4	0.77687	1.13323	0.303175	0.129907	-0.812254	-1.53092	0.116647	0.0762776	0.0354366	0.481378	0.262387	0.00813395	0.0113521	0.00838742
A7MPE7	4	0.702179	1.0211	0.678635	-0.013297	-0.919702	-1.46892	0.102563	0.0418673	0.0178606	0.476619	0.3456	0.0045525	0.00605358	0.00488352
A7MPG7	4	0.991737	0.744806	0.836524	-0.346725	-0.827313	-1.39903	0.042107	0.0372189	0.00917337	0.744768	0.158185	0.00251464	0.00327302	0.00276038
A7MPG8	4	1.43989	0.0296479	0.896045	-0.412475	-1.12734	-0.825767	0.0742731	0.358626	0.0291872	0.362544	0.13661	0.0117214	0.0124097	0.0146297
A7MPH4	4	0.756328	1.30522	0.271228	-0.0309966	-1.13183	-1.16996	0.154345	0.0843106	0.0295978	0.47335	0.224872	0.0100407	0.0118793	0.0116046
A7MPH8	4	0.812875	1.19316	0.617789	-0.556695	-0.824391	-1.24274	0.12145	0.0576777	0.0176944	0.55499	0.227726	0.00606324	0.00749496	0.00690443
A7MPI7	4	1.35771	0.190063	0.919918	-0.42016	-1.05137	-0.996163	0.0692624	0.247977	0.0239348	0.481966	0.148256	0.0085988	0.00964612	0.010358
A7MQ96	4	1.30981	0.348099	0.722629	-0.100252	-1.01543	-1.26486	0.0462812	0.156603	0.0183719	0.637126	0.124641	0.00505658	0.00623239	0.00568742
A7MQB3	4	0.985009	0.994234	0.706399	-0.937584	-0.613897	-1.13416	0.124795	0.102138	0.0246556	0.506234	0.21051	0.00939977	0.0114903	0.0107769
A7MQP7	4	1.13516	0.711097	0.566821	-0.0912091	-0.860407	-1.46146	0.0333482	0.0555163	0.01149	0.785118	0.105116	0.00276163	0.00368752	0.00296224
A7MQY9	4	0.872351	0.973603	0.626942	-0.100684	-0.993476	-1.37874	0.0663418	0.0423161	0.0128698	0.67058	0.195826	0.0035668	0.00454279	0.00395657
A7MR31	4	0.599189	1.42589	0.359729	-0.17178	-1.09836	-1.11467	0.2108	0.0723566	0.0291301	0.397218	0.254464	0.0108058	0.0125766	0.0126487
A7MR91	4	1.01651	0.648676	0.57612	0.26536	-1.22257	-1.2841	0.0819522	0.103113	0.0259432	0.563809	0.201804	0.00698985	0.0085166	0.00787198
A7ME71	4	0.901224	0.649953	0.920414	-0.654026	-1.55635	-0.261219	0.202973	0.162156	0.0340047	0.322299	0.20136	0.0226075	0.0189932	0.0356065
A7MEU2	4	1.04486	0.566671	0.722886	0.0820981	-0.945528	-1.47099	0.0529452	0.0699283	0.0180843	0.652938	0.192042	0.00413679	0.00550692	0.0044188
A7MEU3	4	0.947037	1.25716	0.192112	-0.22017	-0.901652	-1.27449	0.105036	0.092841	0.0266803	0.570098	0.177287	0.00832727	0.0104426	0.00928759
A7MEV6	4	1.22663	0.590793	0.699316	-0.325478	-1.36999	-0.821267	0.085049	0.168165	0.0203939	0.552875	0.144615	0.0086673	0.0088693	0.0113655
A7MEX4	4	1.13864	0.24163	0.969642	-0.0266757	-1.21393	-1.10931	0.0848342	0.150738	0.026302	0.499305	0.211208	0.00830554	0.00953086	0.00977626
A7MFI1	4	1.37094	0.479761	0.588337	-0.735908	-0.326052	-1.37708	0.0688213	0.238872	0.0351036	0.472658	0.151853	0.0095147	0.0133454	0.00983224
A7MFR7	4	0.876165	0.463351	1.11077	-0.103548	-1.07456	-1.27217	0.0925727	0.0644553	0.0186703	0.462732	0.343351	0.00543194	0.00663233	0.00615454
A7MFT7	4	0.856295	0.94365	0.0823	-0.740987	0.470816	-1.61207	0.141238	0.160421	0.123533	0.264904	0.210719	0.0264986	0.0500369	0.0226505
A7MG92	4	1.04979	0.634022	0.859921	-0.33649	-0.781687	-1.42556	0.0416538	0.0469271	0.0107982	0.730948	0.160048	0.00282499	0.00373802	0.00306136
A7MGD7	4	1.18411	0.553675	0.922588	-0.681287	-0.895717	-1.08337	0.0719708	0.115354	0.016928	0.614078	0.160941	0.00618405	0.0071875	0.0073564
A7MGR1	4	0.815461	0.784949	0.978105	-0.412553	-1.4339	-0.732059	0.184526	0.0952844	0.022756	0.414762	0.246115	0.0109371	0.0107676	0.0148526
A7MGX9	4	0.850234	0.92802	0.827632	-0.826631	-0.407592	-1.37166	0.131896	0.0801466	0.0277544	0.440687	0.290185	0.00856104	0.0117042	0.00906608
A7MH20	4	1.06506	0.81312	-0.0295538	0.36831	-0.555954	-1.66098	0.0960377	0.172859	0.083247	0.401751	0.198347	0.0136044	0.0212545	0.0128993
A7MH60	4	1.13572	0.782432	0.34937	0.0853922	-0.859848	-1.49307	0.0541829	0.0980217	0.0232948	0.663649	0.143032	0.00522021	0.00711318	0.0054867
A7MH91	4	1.21786	0.988705	0.308703	-1.26564	-0.799987	-0.449641	0.145835	0.238105	0.0404027	0.335544	0.155295	0.0254995	0.0245353	0.0347845
A7MHE4	4	0.534775	1.45146	0.515439	-0.770678	-0.512316	-1.21868	0.242371	0.073203	0.0347232	0.325846	0.280153	0.0129304	0.0166913	0.0140823
A7MI29	4	1.27788	0.827656	0.508412	-0.905776	-0.585621	-1.12256	0.0824253	0.175427	0.025686	0.539914	0.144795	0.00942997	0.0115784	0.0107436
A7MI32	4	0.77871	1.26627	0.184465	0.112808	-1.18457	-1.15768	0.153494	0.0988343	0.0352045	0.453065	0.220436	0.0117028	0.0137866	0.0134763
A7MI93	4	0.346425	1.60091	0.313178	-0.210827	-0.832558	-1.21713	0.284265	0.0648682	0.0380136	0.285256	0.282666	0.0134102	0.0168254	0.0146958
A7MIE8	4	1.39995	0.553415	0.479256	-0.232033	-1.2208	-0.979788	0.0533915	0.227755	0.0182796	0.577428	0.101012	0.00664826	0.00729611	0.00818886
A7MIJ2	4	1.42193	0.749	0.410172	-0.765137	-0.822668	-0.993301	0.0635535	0.237545	0.0211987	0.541906	0.108017	0.00830646	0.00951415	0.00995868
A7MIK9	4	0.85819	0.9947	0.771608	-0.371193	-1.09327	-1.16003	0.091053	0.0469575	0.0121793	0.632577	0.202864	0.00428282	0.00498923	0.00509721
A7MIM1	4	1.09254	0.816971	0.620249	-0.334054	-0.757211	-1.43849	0.033014	0.0427327	0.0092764	0.804586	0.102114	0.00242473	0.00323483	0.0026175
A7MIV6	4	1.51421	0.772499	0.0778018	-0.408908	-0.866077	-1.08952	0.0522874	0.327883	0.0241013	0.478377	0.0899617	0.00819439	0.00975153	0.00944429
A7MIX1	4	0.774162	1.29827	0.469246	-0.754162	-0.488426	-1.29909	0.163531	0.0854931	0.0321837	0.431618	0.250295	0.0108377	0.0143657	0.0116757
A7MJ75	4	0.776091	0.942311	0.844294	-0.343033	-1.4383	-0.781366	0.188098	0.0855684	0.0218461	0.429471	0.240995	0.0101864	0.0101895	0.0136458
A7MJC3	4	1.39852	0.618047	0.488075	-0.485486	-0.735943	-1.28321	0.0383202	0.161117	0.0153832	0.681827	0.088134	0.00449776	0.00573806	0.00498287
A7MKB7	4	1.14867	0.134325	0.665836	-1.08231	0.481167	-1.34769	0.119501	0.233018	0.109107	0.241468	0.190877	0.0295954	0.0501587	0.0262749
A7MKD5	4	1.13608	0.924319	0.575969	-0.734226	-1.24692	-0.65523	0.126255	0.16112	0.0242217	0.486648	0.159744	0.0125284	0.0122601	0.0172232
A7MKZ7	4	0.531712	1.08929	0.949943	-0.458406	-1.36188	-0.750651	0.292582	0.065363	0.0221171	0.306835	0.276422	0.010998	0.0109648	0.0147182
A7ML41	4	0.786852	0.841186	0.952554	-0.338055	-1.38313	-0.859409	0.171383	0.0776266	0.0198565	0.442638	0.259495	0.00869268	0.00895028	0.0113573
A7MLH4	4	0.965486	0.0748934	1.41468	-0.813272	-0.981803	-0.65998	0.168989	0.171017	0.0400559	0.304017	0.249603	0.0201045	0.0203446	0.0258683
A7MLK9	4	1.1609	0.81021	0.65064	-1.1101	-0.441452	-1.0702	0.118118	0.171843	0.0340671	0.442534	0.188029	0.013506	0.0166118	0.0152912
A7MLW8	4	1.12577	0.656973	0.0739472	-0.268553	0.196475	-1.78461	0.0995175	0.201078	0.125851	0.310912	0.19424	0.018225	0.0344665	0.01571
A7MLX5	4	0.501091	1.66661	-0.495953	-0.123766	-0.268063	-1.27992	0.19511	0.129038	0.101243	0.261719	0.205386	0.0314406	0.0461162	0.029948
A7MLX7	4	1.51459	0.332115	0.603112	-0.454502	-0.865819	-1.1295	0.0425641	0.335485	0.0188128	0.491237	0.0917079	0.00603154	0.00722991	0.00693156
A7MME0	4	1.45573	0.101847	0.78007	-0.315887	-0.76752	-1.25424	0.0519454	0.326447	0.0274182	0.44153	0.127442	0.0074943	0.00953846	0.00818501
A7MME5	4	0.653284	0.897039	0.987173	-0.314191	-1.44614	-0.777161	0.22979	0.0750896	0.022415	0.357466	0.280165	0.01052	0.0105042	0.0140504
A7MMK5	4	0.600664	1.69294	-0.134817	-0.41538	-1.04878	-0.694622	0.23474	0.125131	0.0497941	0.307226	0.196715	0.0262938	0.0271808	0.0329196
A7MMT4	4	0.990435	0.735478	0.775184	-0.315603	-0.651495	-1.534	0.0498837	0.0479738	0.0138947	0.676197	0.200725	0.00328847	0.00460167	0.00343593
A7MMT9	4	0.812429	0.995318	0.615678	-0.204715	-0.626139	-1.59257	0.0835173	0.0492757	0.0206327	0.538376	0.291939	0.00469402	0.0067607	0.00480452
A7MMZ7	4	1.2112	1.32707	-0.794619	-0.666144	-0.297705	-0.779799	0.127797	0.259854	0.0824023	0.26314	0.139612	0.0388712	0.0468403	0.041482
A7MMZ9	4	0.662896	1.488	-1.41612	0.0827607	-0.410178	-0.407363	0.146453	0.179962	0.123548	0.183031	0.13382	0.0750901	0.0823405	0.0757557
A7MNQ3	4	1.32794	0.936605	-0.0160821	-0.0946216	-0.953198	-1.20064	0.0682498	0.213399	0.0306941	0.537935	0.118536	0.00931024	0.0114334	0.0104424
A7MNS4	4	1.23781	0.813155	0.319632	-0.141242	-0.798875	-1.43048	0.0418527	0.0996669	0.0172681	0.724193	0.102429	0.00428245	0.00572731	0.00458004
A7MNT5	4	0.561687	1.08805	0.700344	0.0992768	-1.24232	-1.20704	0.186642	0.0532927	0.0228413	0.369487	0.343029	0.00740557	0.00873284	0.00856953
A7MNW2	4	0.434973	1.4362	0.504412	-0.153652	-1.08264	-1.13929	0.267362	0.0570835	0.0273381	0.31832	0.296312	0.0100721	0.0118417	0.0116703
A7MNY0	4	0.732215	1.07793	0.716272	-0.277943	-0.821087	-1.42739	0.0998623	0.0390787	0.0149779	0.52008	0.311784	0.00417623	0.00550874	0.0045323
A7MP91	4	1.15387	0.137768	0.958808	-1.45032	-0.008414	-0.791711	0.14135	0.241129	0.0672286	0.253377	0.18901	0.0327195	0.0398342	0.0353513
A7MPF4	4	1.27852	0.147681	0.88661	-0.10751	-0.863621	-1.34168	0.0611222	0.190129	0.0285044	0.517391	0.178912	0.00709483	0.00918228	0.00766471
A7MPF9	4	0.990377	0.805665	0.801624	-0.317295	-1.02457	-1.2558	0.0454145	0.0380409	0.0083492	0.765047	0.134344	0.00261504	0.0031687	0.0030208
A7MPG9	4	1.09298	0.699385	0.789425	-0.339136	-0.943442	-1.29922	0.0324298	0.0402202	0.00752524	0.811728	0.100573	0.00222861	0.00276755	0.00252776
A7MPH0	4	1.11115	0.903516	0.202174	0.0682009	-0.759905	-1.52513	0.0684512	0.115683	0.0320853	0.598734	0.160969	0.0070157	0.00983614	0.00722672
A7MPI0	4	1.1646	0.789165	0.737851	-0.740813	-0.863877	-1.08693	0.0695647	0.0987565	0.0152619	0.658488	0.138727	0.00571914	0.00666976	0.00681314
A7MPL5	4	1.11929	0.2079	1.00706	-0.430564	-0.363467	-1.54022	0.0857832	0.148221	0.0435206	0.418355	0.271515	0.00937281	0.0139385	0.00929392
A7MQ77	4	1.39419	0.470905	0.514585	-0.122142	-1.07172	-1.18582	0.0417154	0.19627	0.0169647	0.632905	0.0952391	0.00505244	0.00603356	0.00581978
A7MQB4	4	0.778051	0.747912	0.655447	0.364	-1.40232	-1.14308	0.142085	0.0942927	0.0325355	0.421384	0.276137	0.0101262	0.0115938	0.0118457
A7MQE2	4	0.81675	0.883096	0.722642	0.0297846	-1.11857	-1.3337	0.0861803	0.0483674	0.0156672	0.574576	0.260344	0.00441768	0.00547745	0.00497032
A7MQH6	4	1.03503	0.0800664	0.200103	1.01771	-0.916164	-1.41675	0.105825	0.223669	0.138473	0.262257	0.193716	0.0225306	0.0320191	0.0215108
A7MQJ4	4	0.972882	0.428209	0.562072	0.571443	-1.17913	-1.35548	0.105428	0.144658	0.0505816	0.413814	0.247052	0.0114988	0.0146667	0.0123016
A7MQJ9	4	0.645831	0.832883	0.800979	0.201595	-1.49422	-0.987066	0.190199	0.07963	0.0284116	0.366495	0.300315	0.0105626	0.0113396	0.0130475
A7MQM4	4	1.26908	0.542762	0.64217	-0.38268	-0.593613	-1.47772	0.0423457	0.11237	0.0182206	0.686713	0.125403	0.00435035	0.00604759	0.00454909
A7MQQ1	4	1.28203	0.946481	0.302599	-0.468299	-0.926262	-1.13655	0.0542924	0.127463	0.0164542	0.683371	0.0993487	0.00568257	0.00674465	0.00664284
A7MQT8	4	1.20704	0.794154	0.43496	-0.115865	-1.25476	-1.06552	0.0606378	0.119708	0.0168425	0.667192	0.116134	0.00584206	0.00655686	0.00708613
A7MR13	4	0.566667	1.06805	0.93509	-0.305824	-1.19292	-1.07107	0.214998	0.04524	0.0166343	0.351037	0.350713	0.00640497	0.0071931	0.00777992
A7MR92	4	1.40043	0.857818	0.228117	-0.601293	-0.705281	-1.1798	0.057843	0.211674	0.0228165	0.57733	0.104884	0.00755696	0.00937895	0.00851591
A7MET6	5	0.0161914	-0.163837	1.88585	-0.962999	-0.0805022	-0.694704	0.257996	0.0983248	0.0839004	0.15492	0.260603	0.0448748	0.0540609	0.0453196
A7MEU5	5	0.570423	0.677933	0.859555	0.346525	-0.8125	-1.64194	0.11601	0.0489517	0.0341049	0.268005	0.510917	0.00637211	0.00930635	0.00633348
A7MEX5	5	0.0321078	1.09135	1.16489	-0.762748	-0.168909	-1.3567	0.348325	0.0439947	0.038519	0.149996	0.375206	0.0127726	0.0186044	0.0125816
A7MFI7	5	0.205118	-0.145069	1.89414	-0.455324	-0.653332	-0.845539	0.258914	0.0896496	0.0624121	0.171317	0.32999	0.0270422	0.0311807	0.029494
A7MGV2	5	-0.359204	1.23383	0.17097	0.849218	-0.313744	-1.58107	0.251535	0.0684421	0.16452	0.15232	0.257237	0.0295044	0.051868	0.0245739
A7MHL3	5	0.568783	0.783478	1.21102	-0.472334	-0.739758	-1.35119	0.139248	0.0329253	0.0149167	0.238509	0.559033	0.00453456	0.00589322	0.00494025
A7MHW7	5	-0.270737	0.847409	0.87215	0.278605	0.105392	-1.83282	0.245148	0.0522161	0.139441	0.133244	0.355988	0.0192481	0.0392029	0.0155116
A7MIB2	5	0.193595	0.405534	0.862743	0.92135	-0.764422	-1.6188	0.186418	0.0745764	0.113667	0.186965	0.37842	0.0172909	0.0268261	0.0158376
A7MIM5	5	0.356995	0.371668	1.23229	0.204388	-0.438557	-1.72678	0.138428	0.04717	0.0529403	0.161915	0.569158	0.00856101	0.0139251	0.00790257
A7MJ27	5	0.0121712	0.25339	1.7464	-0.770138	-0.110237	-1.13158	0.288271	0.0690223	0.0644874	0.15117	0.346363	0.0239846	0.0333744	0.0233265
A7MJ58	5	-0.344722	0.387386	1.29296	0.0234405	0.353739	-1.7128	0.234396	0.0585177	0.162899	0.123213	0.321433	0.0255276	0.0541836	0.0198303
A7MJF1	5	0.57865	0.280093	0.806465	0.450825	-0.193643	-1.92239	0.123522	0.0913506	0.147013	0.222157	0.363657	0.0139903	0.0263744	0.0119356
A7MJQ1	5	0.420421	0.285595	1.59713	-0.238408	-1.0672	-0.99754	0.235606	0.0637807	0.0314318	0.201852	0.42777	0.0120011	0.013541	0.014017
A7MJV7	5	0.643125	0.23719	1.28769	-0.144035	-0.37835	-1.64562	0.120513	0.0673084	0.0475334	0.228794	0.504442	0.00892995	0.0139749	0.00850444
A7MK00	5	0.111384	0.230556	1.23661	-1.18017	0.783934	-1.18232	0.206736	0.104896	0.12961	0.157849	0.231904	0.0465674	0.0845029	0.037935
A7MKG5	5	0.0879064	1.23831	0.879321	-0.0760079	-0.610644	-1.51888	0.289639	0.0288049	0.0260794	0.142753	0.489432	0.00677085	0.00974802	0.00677307
A7MKS3	5	0.577308	-0.519431	1.43693	-0.0371403	0.0675265	-1.52519	0.142421	0.129876	0.166839	0.180952	0.280262	0.0275835	0.0487711	0.0232952
A7MLL2	5	0.571566	1.18703	0.525186	-0.429371	-0.190776	-1.66364	0.169854	0.0705166	0.0490922	0.319491	0.352205	0.010915	0.0175399	0.0103864
A7MLM8	5	0.294865	1.29625	0.734071	-0.0178883	-1.02753	-1.27977	0.286084	0.0384987	0.0229369	0.231428	0.396324	0.00737823	0.00916241	0.00818751
A7MLY0	5	0.0193739	1.04434	0.689711	0.0686913	0.0292916	-1.85141	0.226828	0.0549318	0.100765	0.167028	0.392917	0.0152778	0.0293265	0.0129255
A7MMC0	5	0.226927	0.745718	1.04601	0.223249	-0.514574	-1.72733	0.152442	0.0323548	0.0367352	0.13895	0.616668	0.00646692	0.0103177	0.00606499
A7MMC3	5	0.613879	0.814545	1.18081	-0.790165	-0.531056	-1.28801	0.183527	0.0556268	0.0239736	0.289723	0.419916	0.00802942	0.0104952	0.00870874
A7MMX2	5	0.382183	-0.138692	1.31744	0.496545	-0.422157	-1.63532	0.15547	0.0888473	0.126693	0.181576	0.382877	0.0182492	0.0300873	0.0162007
A7MMX3	5	0.291396	0.840805	1.01155	-0.422761	0.0128014	-1.73379	0.195938	0.0534214	0.0576688	0.187516	0.464007	0.0113705	0.019843	0.010236
A7MMY0	5	0.299072	-0.770659	1.66135	0.444821	-0.923963	-0.710621	0.190671	0.133644	0.114721	0.170438	0.249523	0.0447502	0.0496079	0.0466447
A7MN02	5	-0.149489	0.418373	1.4681	0.164156	-0.312922	-1.58822	0.249772	0.0425496	0.067957	0.117721	0.474102	0.0135754	0.0221496	0.0121742
A7MNM8	5	0.321674	0.352364	1.46438	-0.258518	-0.309828	-1.57007	0.171117	0.0480944	0.0441304	0.156051	0.546716	0.00968242	0.0150248	0.00918315
A7MPE8	5	0.395251	0.784516	0.846146	0.228451	-0.449287	-1.80508	0.13619	0.0438745	0.047001	0.198632	0.548059	0.00733336	0.0121234	0.00678753
A7MPF8	5	0.856932	-0.793873	1.37379	0.199303	-0.388003	-1.24815	0.127936	0.189021	0.141165	0.20024	0.2394	0.0302782	0.0440297	0.0279295
A7MPG4	5	0.702723	0.701926	1.25739	-0.694761	-0.897965	-1.06931	0.179511	0.061722	0.0200034	0.341008	0.371629	0.00781435	0.00903422	0.00927825
A7MPG6	5	0.606704	0.836674	1.09	-0.263014	-0.91456	-1.3558	0.114861	0.0289108	0.0122514	0.283615	0.548167	0.00360834	0.00459457	0.00399209
A7MPH5	5	0.381861	0.586146	1.30066	0.0102176	-0.806161	-1.47272	0.123799	0.0256171	0.0174287	0.1318	0.686787	0.00428179	0.00585888	0.00442845
A7MPH6	5	0.0491548	1.28074	0.0208423	0.406336	0.0292298	-1.78631	0.203295	0.080866	0.172586	0.186889	0.26113	0.0251385	0.0495368	0.0205589
A7MPI4	5	0.655561	0.294256	0.979519	0.467236	-0.732398	-1.66417	0.11867	0.078965	0.061068	0.266145	0.441198	0.00977144	0.0147877	0.00939452
A7MPI6	5	0.513803	0.557773	1.42947	-0.447473	-0.836107	-1.21746	0.179354	0.0427091	0.0197693	0.209272	0.526744	0.00660907	0.00815531	0.00738716
A7MQJ1	5	0.515941	-0.530008	1.71391	0.0392459	-0.840842	-0.898248	0.188823	0.133411	0.08417	0.198923	0.297319	0.0301067	0.0350595	0.0321871
A7MQP6	5	0.293182	1.31727	0.704398	-0.105317	-0.765247	-1.44429	0.25254	0.0367731	0.0250747	0.223723	0.437951	0.00702961	0.00955198	0.00735628
A7MQP8	5	0.602262	0.563659	1.21097	-0.0532348	-0.887427	-1.43623	0.101626	0.03344	0.0164479	0.222592	0.611709	0.00418315	0.00554324	0.00445819
A7MQQ0	5	0.737609	0.465038	1.3506	-0.458074	-0.973898	-1.12127	0.15114	0.0655635	0.0214895	0.327852	0.408541	0.00761223	0.00891927	0.0088827
A7MQQ8	5	0.346438	0.48363	1.48771	-0.163553	-0.870089	-1.28413	0.186029	0.0351633	0.0214858	0.149639	0.585933	0.00648892	0.0082462	0.00701401
A7MQQ9	5	0.685617	0.562879	0.670269	0.64247	-1.09206	-1.46917	0.136059	0.0934675	0.0545536	0.333407	0.344493	0.0112654	0.0151371	0.0116168
A7MQS0	5	0.487296	0.583589	1.14432	0.239519	-1.08194	-1.37278	0.146551	0.0423386	0.0239977	0.219867	0.546358	0.00622102	0.00795471	0.00671227
A7MR65	5	0.214655	-0.541303	1.26068	0.857362	-0.29072	-1.50067	0.147198	0.102419	0.242497	0.146498	0.249846	0.0313566	0.0544931	0.0256922
A7ME20	5	0.411397	0.79254	1.25028	-0.302026	-0.735327	-1.41686	0.135397	0.0221659	0.0128662	0.141466	0.675788	0.00362304	0.00485123	0.00384286
A7ME21	5	0.720435	0.733748	1.17666	-1.07494	-0.468008	-1.0879	0.200483	0.0916205	0.0331441	0.313691	0.316227	0.0133592	0.0164614	0.0150147
A7ME38	5	-0.0878372	0.654277	0.627542	0.994344	-0.466753	-1.72157	0.205816	0.068223	0.17013	0.158227	0.319733	0.0215931	0.037996	0.0182814
A7MEG2	5	0.906999	-0.638494	1.02488	0.766435	-0.957667	-1.10215	0.125745	0.211104	0.128066	0.216569	0.220762	0.0299441	0.0379663	0.029844
A7MET0	5	0.0619994	0.411055	1.51486	0.119825	-0.66866	-1.43907	0.222557	0.0365387	0.0376602	0.119542	0.552373	0.00921042	0.0130403	0.00907777
A7MET9	5	0.634441	-0.132635	1.59841	-0.480591	-0.318697	-1.30093	0.168821	0.110987	0.0681247	0.221941	0.366249	0.0187891	0.0265569	0.0185315
A7MEX2	5	0.206377	0.442449	1.06238	0.648453	-0.71696	-1.6427	0.180333	0.0561225	0.0732767	0.171312	0.476982	0.0120786	0.0186115	0.0112845
A7MEY9	5	0.370752	0.890577	0.954203	0.0868155	-0.650687	-1.65166	0.126081	0.0267805	0.0216278	0.161044	0.649005	0.00444602	0.00663076	0.00438474
A7MF03	5	0.727664	0.800056	0.666353	0.0571904	-0.474085	-1.77718	0.0993233	0.0606309	0.0395807	0.368481	0.408585	0.00658508	0.0105341	0.0062805
A7MF56	5	-0.229553	-0.894834	1.77144	0.504088	-0.361198	-0.789942	0.192197	0.100367	0.167157	0.1294	0.219819	0.0600745	0.0790092	0.0519767
A7MFA7	5	0.28003	1.32447	0.0623911	0.218291	-0.124402	-1.76078	0.198459	0.0852962	0.120761	0.233839	0.287749	0.0201248	0.0362896	0.0174811
A7MFF9	5	0.141243	1.12308	1.00691	0.0525756	-1.13003	-1.19379	0.352803	0.0303078	0.0198523	0.153888	0.420571	0.0067889	0.00812079	0.00766764
A7MFH6	5	-0.364514	1.18197	0.846702	0.20648	-0.242177	-1.62846	0.345633	0.040435	0.0720648	0.122552	0.364759	0.0152665	0.0258295	0.0134607
A7MFI4	5	0.370611	0.336151	1.04901	0.159967	-0.012192	-1.90355	0.146651	0.0698734	0.12121	0.182876	0.42746	0.0137429	0.0265884	0.0115988
A7MFR4	5	-0.00703866	0.919236	1.16564	-0.0224771	-0.443098	-1.61226	0.241339	0.026002	0.0301008	0.106054	0.573015	0.00671527	0.0103937	0.00638017
A7MFR9	5	0.554461	0.308727	1.10261	0.523341	-1.17493	-1.31421	0.162109	0.0802765	0.0474253	0.258145	0.413007	0.011726	0.0147746	0.0125367
A7MFW5	5	0.429386	1.14798	0.607863	0.0400278	-0.542195	-1.68306	0.166385	0.0464362	0.0371895	0.266037	0.45743	0.00756122	0.0116186	0.00734275
A7MG47	5	0.690703	0.789619	0.774599	-0.302271	-0.169591	-1.78306	0.121122	0.0683723	0.0483073	0.317019	0.414377	0.00852346	0.0143606	0.00791787
A7MGU6	5	0.283742	1.40828	0.343689	0.140761	-0.624678	-1.5518	0.237868	0.0601151	0.0522253	0.257001	0.349978	0.0123943	0.018231	0.0121869
A7MGV0	5	-0.401849	-0.117792	1.79783	-0.115336	0.0905251	-1.25338	0.25703	0.068871	0.128368	0.124139	0.296567	0.0358451	0.0592647	0.0299145
A7MGX4	5	-0.161039	0.485429	1.22605	0.521367	-0.39669	-1.67512	0.235376	0.0471206	0.0918362	0.127718	0.444743	0.0149216	0.0252047	0.0130794
A7MH16	5	0.55135	1.26693	0.691192	-0.854352	-0.320852	-1.33427	0.222907	0.0716744	0.0364804	0.311362	0.315599	0.0122632	0.0169198	0.0127935
A7MIH9	5	0.564996	1.02896	0.930207	-0.209354	-1.02756	-1.28725	0.155944	0.0334636	0.0140946	0.332905	0.448559	0.0044697	0.00549262	0.00507127
A7MH39	5	0.185274	1.02019	1.0792	-0.0874895	-0.687032	-1.51015	0.198304	0.0206689	0.016689	0.115115	0.634549	0.00428137	0.00603281	0.00435881
A7MH82	5	0.286546	0.164316	1.66384	-0.0583756	-1.07763	-0.978693	0.255123	0.0668619	0.0400909	0.179968	0.408561	0.0150811	0.0170659	0.0172482
A7MHF7	5	-0.02616	-0.106117	1.64023	0.42789	-1.31497	-0.620874	0.280385	0.0893445	0.0712562	0.162748	0.290496	0.0333176	0.0333497	0.0391026
A7MHS0	5	0.483884	0.428929	1.4003	-0.0245484	-1.17321	-1.11535	0.19705	0.0540647	0.0255	0.221396	0.473371	0.00863697	0.00999227	0.00998897
A7MHS4	5	0.00827298	0.0491574	1.39052	0.747847	-1.31462	-0.881178	0.263425	0.085299	0.077778	0.169757	0.314377	0.0279099	0.0307968	0.030656
A7MHV9	5	0.484508	1.13306	0.619083	-0.51749	-0.0371985	-1.68196	0.188244	0.0710317	0.0576802	0.272218	0.365277	0.0126492	0.0211746	0.0117264
A7MI10	5	0.316031	1.09302	0.474847	0.50449	-0.762194	-1.62619	0.198446	0.06125	0.0602286	0.247169	0.392506	0.0116721	0.0174351	0.0112937
A7MI30	5	-0.0193368	0.638242	1.24726	0.185242	-0.35557	-1.69584	0.213148	0.0354647	0.0525009	0.118179	0.546913	0.00949066	0.0157098	0.00859475
A7MIA6	5	0.48472	0.710723	0.621658	0.694301	-0.910851	-1.60055	0.158494	0.0759546	0.066579	0.270184	0.387983	0.0118901	0.0172828	0.0116322
A7MIB0	5	0.800857	0.353256	1.39345	-0.596075	-0.847964	-1.10353	0.152599	0.0856253	0.0267879	0.331623	0.371158	0.00964827	0.0114228	0.011136
A7MIB4	5	0.318498	1.19662	0.912787	-0.626936	-0.344297	-1.45667	0.256509	0.0441529	0.0303007	0.212351	0.425779	0.00894918	0.0129182	0.00904005
A7MGT7	5	0.0767082	0.802122	1.36377	-0.0258148	-0.979757	-1.23703	0.307249	0.0249542	0.0184172	0.109135	0.520295	0.00598613	0.0074189	0.00654414
A7MEV2	5	0.119773	1.26553	0.958037	-0.177531	-0.871486	-1.29432	0.368542	0.0262695	0.0183582	0.141624	0.42491	0.00604073	0.00768937	0.00656702
A7MJA4	5	-0.334008	0.685013	1.4124	-0.10676	-0.106982	-1.54967	0.32199	0.0395284	0.065321	0.109146	0.410098	0.0151565	0.0253787	0.0133808
A7MIM7	5	0.636879	0.161377	0.649406	0.67128	-0.207696	-1.91125	0.115569	0.110225	0.212154	0.2121	0.286371	0.0169207	0.0325207	0.0141395
A7MIV4	5	0.595473	0.888186	1.01724	-0.341005	-0.648138	-1.51175	0.10786	0.029604	0.0147869	0.264542	0.57014	0.00380318	0.00529509	0.00396832
A7MJ87	5	0.462438	0.433873	1.50775	-0.603097	-0.488689	-1.31227	0.194385	0.0553265	0.031865	0.196612	0.488459	0.00983802	0.0132534	0.0102611
A7MJA3	5	0.145234	0.92814	1.33012	-0.413766	-0.680582	-1.30914	0.294985	0.0239473	0.0168409	0.114153	0.531554	0.00548815	0.00718233	0.00584929
A7MJU7	5	0.15666	0.91804	1.30094	-0.181465	-1.09085	-1.10333	0.359846	0.027483	0.0165294	0.131157	0.444398	0.00620531	0.00719857	0.007183
A7MK76	5	0.354787	0.40933	0.828373	0.669988	-0.419871	-1.84261	0.149483	0.0734628	0.126488	0.196808	0.402537	0.0140777	0.0248593	0.0122843
A7MKE1	5	0.481144	0.454913	1.4704	-0.281991	-0.884321	-1.24014	0.173022	0.0428816	0.0216051	0.19139	0.548196	0.00684229	0.00850296	0.00755968
A7MKE4	5	0.558584	0.394258	1.52176	-1.07982	-0.499807	-0.894976	0.241	0.0980377	0.0423346	0.23537	0.318619	0.0195494	0.02268	0.0224087
A7MKL8	5	0.538076	0.931198	1.09214	-0.588565	-0.563283	-1.40957	0.16463	0.0380067	0.0189096	0.254429	0.504818	0.00562039	0.00763481	0.00595176
A7ML06	5	0.531969	0.714673	0.338279	0.541618	-0.186518	-1.94002	0.135517	0.0950178	0.163397	0.240325	0.305862	0.0159174	0.0304833	0.013481
A7ML42	5	0.474298	0.908738	1.06701	-0.092165	-1.07301	-1.28487	0.167082	0.0296957	0.0141986	0.231916	0.542306	0.00441199	0.00541113	0.00497818
A7MLW1	5	0.439533	-0.774198	1.66236	-0.184438	0.0433703	-1.18663	0.16021	0.133754	0.155806	0.164617	0.2491	0.0397674	0.0624453	0.0343005
A7MM91	5	0.408435	0.368765	1.2069	-1.4534	0.43729	-0.967987	0.21484	0.12448	0.090338	0.191581	0.238645	0.0413821	0.0598543	0.0388793
A7MMA6	5	0.4508	0.0130576	1.67442	-0.183832	-1.13411	-0.820335	0.235607	0.0934276	0.045135	0.211756	0.351568	0.0191592	0.0203887	0.0229586
A7MMJ0	5	-0.272456	-0.11158	1.75191	0.390225	-0.608498	-1.1496	0.270922	0.067233	0.0973247	0.132746	0.338457	0.0282623	0.0384867	0.0265688
A7MN94	5	0.100506	0.499454	0.674309	0.949117	-0.43597	-1.78742	0.176874	0.0738367	0.178159	0.169922	0.330117	0.0195249	0.0350391	0.0165274
A7MNM0	5	0.106903	0.318284	1.51761	-0.285067	-0.0775846	-1.58014	0.217095	0.0548223	0.0688147	0.145154	0.461566	0.0147473	0.0245467	0.0132545
A7MNQ5	5	0.28329	1.16168	0.991815	-0.682065	-0.337999	-1.41672	0.274483	0.0433268	0.0298659	0.197385	0.423183	0.00922839	0.0131503	0.00937797
A7MNS0	5	0.296537	0.209172	1.66769	-0.463217	-0.402222	-1.30796	0.21984	0.0618709	0.0473018	0.168129	0.455377	0.0140015	0.0194669	0.0140136
A7MNW8	5	0.00370967	0.330854	0.516588	1.39759	-0.857924	-1.39082	0.189052	0.0946961	0.188574	0.167093	0.252628	0.0319545	0.0476858	0.0283158
A7MP15	5	0.659504	0.917606	0.868129	-0.137867	-0.773938	-1.53343	0.0924644	0.0317946	0.0149379	0.361048	0.487325	0.00362442	0.0050068	0.00379951
A7MPD5	5	0.564028	0.255336	1.39755	0.0861624	-1.19644	-1.10664	0.18227	0.0730763	0.0333347	0.246929	0.428411	0.0108872	0.012594	0.0124982
A7MPD6	5	0.610737	0.579802	0.997106	0.132302	-0.617741	-1.70221	0.0957208	0.0426386	0.0296337	0.23918	0.574342	0.00528135	0.00806238	0.00514095
A7MPL6	5	0.596531	0.0468487	1.09611	0.122382	-0.0110901	-1.85078	0.128624	0.0980986	0.139599	0.208576	0.366078	0.0157524	0.0299063	0.013366
A7MPZ6	5	-0.397953	0.446617	1.39687	0.58991	-0.649322	-1.38612	0.31254	0.0468473	0.0796559	0.117015	0.380191	0.0188095	0.0275827	0.0173589
A7MQ76	5	0.445863	0.551908	1.3732	-0.0894518	-1.12967	-1.15185	0.198146	0.0427117	0.0206979	0.202561	0.512701	0.00697496	0.00818097	0.00802685
A7MQA2	5	0.471868	0.551831	1.27903	-0.343295	-0.34752	-1.61192	0.135486	0.0413692	0.0304705	0.178918	0.590331	0.00668181	0.0102718	0.00647102
A7MQN3	5	0.535005	0.892337	1.1137	-0.312158	-0.895621	-1.33326	0.138731	0.0272433	0.0123658	0.238337	0.57054	0.0037861	0.00479704	0.00419948
A7MQS1	5	-0.183214	-0.394354	1.69211	0.446502	-0.265797	-1.29525	0.213098	0.0804097	0.155307	0.13514	0.298294	0.0343029	0.0542401	0.029209
A7MRK5	5	0.611334	0.768804	1.11718	-0.189047	-1.36309	-0.945179	0.210029	0.0604372	0.0204361	0.331362	0.350131	0.00830678	0.00883027	0.0104679
A7MES8	6	-0.693297	-0.90401	-0.853186	0.101264	0.85486	1.49437	0.00841547	0.00826567	0.0133947	0.00655183	0.00692565	0.853481	0.0461378	0.0568278
A7MEY6	6	-1.34067	-0.844455	-0.183292	0.690427	0.304482	1.3735	0.0309235	0.0219132	0.0410308	0.020208	0.0238615	0.611821	0.0998157	0.150426
A7MGB0	6	-1.12845	-0.339044	-1.05437	0.337468	1.0797	1.10469	0.023272	0.0188369	0.039936	0.0166883	0.0185106	0.617372	0.184704	0.0806793
A7MGS1	6	-1.95252	0.142613	0.711221	-0.00320312	0.715875	0.386013	0.127755	0.0459366	0.106651	0.0570357	0.0838941	0.232705	0.225924	0.120099
A7MGS5	6	-0.309171	-0.497446	-0.782077	-0.931855	1.27409	1.24646	0.0358301	0.0374062	0.049141	0.0292535	0.0296751	0.50028	0.163899	0.154516
A7MGW9	6	-0.841592	-1.06154	-0.76905	0.65158	1.24207	0.778539	0.0248691	0.0235583	0.0627624	0.0193687	0.0216055	0.407593	0.376421	0.0638214
A7MGY0	6	-0.0638616	-0.881619	-0.818142	-0.646329	0.867601	1.54235	0.0254256	0.0307813	0.0351862	0.0220053	0.0215472	0.577473	0.0935906	0.193991
A7MGY5	6	-0.0456333	-1.13829	-0.752515	-0.00304493	0.177551	1.76193	0.0225954	0.0281588	0.0300291	0.0196778	0.0191881	0.507612	0.0589658	0.313773
A7MQH7	6	0.480464	-1.22422	-0.988432	0.369029	-0.102051	1.46521	0.0439124	0.0717043	0.0667889	0.043946	0.0399429	0.34473	0.0981941	0.290781
A7MIZ2	6	-1.22733	-0.439536	-0.770123	0.360576	0.579058	1.49735	0.014389	0.0109638	0.0191817	0.00983848	0.0110037	0.784995	0.0583434	0.091285
A7MJQ4	6	-0.775112	-1.00037	-0.447545	0.534719	-0.0181255	1.70643	0.0226613	0.0204399	0.0283529	0.0167997	0.0181075	0.584236	0.0564518	0.252951
A7ML69	6	0.416115	-1.24707	-1.26351	0.391892	1.04139	0.661179	0.0423224	0.0701503	0.119045	0.0436025	0.0410536	0.295924	0.282126	0.105775
A7MLE5	6	-0.659988	-0.7413	-0.411116	-0.69533	0.923695	1.58404	0.017959	0.0163546	0.0216972	0.0133982	0.0142733	0.705339	0.0664212	0.144558
A7MM48	6	-0.943543	-0.822553	-0.739543	0.213406	0.81939	1.47284	0.00739105	0.00652738	0.0113748	0.00544445	0.00594336	0.876134	0.0403844	0.0468004
A7MNR3	6	-1.44204	-0.493882	-0.475832	0.816303	0.292207	1.30325	0.0358342	0.0242482	0.0474275	0.0230306	0.0270999	0.574659	0.116169	0.151532
A7MPA9	6	-1.452	-0.214496	-0.516652	1.14675	-0.084574	1.12097	0.0639765	0.0400703	0.0781215	0.0399789	0.04755	0.39818	0.140715	0.191408
A7MPC2	6	-1.1195	-0.826399	-0.572181	0.247563	0.914469	1.35604	0.0105113	0.00860312	0.0164896	0.00744034	0.00838514	0.830238	0.0652801	0.0530521
A7MPG2	6	-0.896585	-0.721679	0.272095	-0.937972	0.90454	1.3796	0.0431396	0.0321474	0.0434885	0.0289274	0.0331156	0.49211	0.117833	0.209239
A7ME26	6	-1.18814	-0.554588	-0.259984	-0.210701	0.507054	1.70636	0.0130881	0.00949291	0.0138165	0.00860103	0.00973154	0.764889	0.0374119	0.142969
A7ME28	6	-0.739823	-1.11849	-0.296231	-0.233923	1.51579	0.872669	0.0276482	0.0256895	0.0543728	0.0211334	0.0237276	0.442216	0.329619	0.0755936
A7MEJ9	6	-0.329554	-0.908584	-1.24677	0.548653	0.558331	1.37793	0.0247522	0.0287423	0.0446775	0.021194	0.0212441	0.607473	0.113677	0.13824
A7MEQ7	6	-0.981137	-1.01483	-0.489729	1.17017	0.141494	1.17403	0.0431109	0.0364785	0.0719135	0.031441	0.0355483	0.47818	0.143482	0.159845
A7MES0	6	-1.25382	-0.61336	-0.237544	-0.221441	1.51002	0.816148	0.0314493	0.0226446	0.0524955	0.0210606	0.0251012	0.419953	0.353516	0.0737803
A7MEW6	6	0.00578114	-1.01577	-0.824204	-0.574006	1.03135	1.37685	0.0285817	0.036319	0.0447213	0.0253792	0.0248684	0.550628	0.128754	0.160748
A7MF16	6	-0.68284	-0.0925995	-1.33822	-0.150617	1.4043	0.859985	0.0353387	0.032953	0.0639289	0.0278229	0.0291308	0.406518	0.310315	0.0939933
A7MFC2	6	-0.741844	-1.22483	-0.322702	1.31412	-0.0793145	1.05457	0.0561334	0.0514088	0.0965765	0.0429051	0.0480297	0.377606	0.150926	0.176414
A7MFI8	6	-1.29107	-0.662977	0.514388	-0.64576	1.17968	0.905736	0.0599604	0.0369285	0.0681472	0.0364615	0.0456888	0.393396	0.2241	0.135318
A7MFU8	6	-0.926123	-0.964235	-0.372809	0.188369	0.371936	1.70286	0.010912	0.00932109	0.013754	0.00782493	0.0086009	0.794895	0.0346989	0.119993
A7MFV5	6	-1.52863	-0.0419609	-0.636553	0.0883049	1.01584	1.103	0.0337833	0.0215322	0.0446123	0.0211537	0.0249823	0.56736	0.181418	0.105158
A7MG40	6	-1.44107	-0.322635	0.0511748	-0.523214	0.970237	1.2655	0.0394496	0.0240062	0.040966	0.0236996	0.0286305	0.558348	0.135554	0.149346
A7MGF0	6	-1.1517	-0.581804	-0.781792	0.198158	1.15276	1.16438	0.0168199	0.0135525	0.0284578	0.0119238	0.0134271	0.707312	0.145072	0.0634351
A7MGF1	6	-0.459811	-0.774293	-0.751628	-0.21441	0.339211	1.86093	0.0121423	0.0123741	0.0143934	0.00957685	0.00971985	0.660741	0.0333156	0.247737
A7MGW0	6	-0.976328	-0.840745	-0.534889	-0.0206607	0.84082	1.5318	0.00620009	0.00528588	0.00873187	0.00446357	0.00492237	0.896003	0.0304397	0.043954
A7MH96	6	-0.549899	-0.818772	-0.828796	1.75957	-0.053408	0.491305	0.071415	0.0700847	0.166635	0.0589129	0.0641428	0.244915	0.199646	0.124248
A7MHM3	6	-1.1104	-0.436841	-0.587786	0.228622	0.128206	1.7782	0.0165306	0.0125545	0.0176712	0.0112103	0.0123316	0.657817	0.04009	0.231795
A7MHP3	6	-0.505307	-1.23392	-0.903776	1.10423	0.737342	0.80143	0.0375839	0.0412159	0.0988071	0.0316721	0.0338525	0.390665	0.266026	0.100178
A7MHU1	6	-1.52375	-0.679082	-0.00963187	1.02232	0.113628	1.07652	0.05918	0.0364622	0.0767609	0.0361426	0.0448978	0.4257	0.152564	0.168293
A7MHW3	6	-0.640183	-0.668106	-0.683519	-0.476186	0.784356	1.68364	0.011081	0.010434	0.0137312	0.00841765	0.00879842	0.790638	0.0406508	0.116249
A7MQL9	6	-0.875183	-0.727043	-0.75937	-0.0546628	0.886669	1.52959	0.00633898	0.00566048	0.00914688	0.00469504	0.00506231	0.89139	0.0326569	0.0450498
A7MJ62	6	-0.609427	-0.891106	1.19741	-1.14279	0.565761	0.880155	0.107158	0.0722338	0.0834651	0.069328	0.0846445	0.241695	0.1384	0.203075
A7MJB5	6	-1.29712	-0.389535	0.0889738	-0.669682	1.39722	0.870142	0.0500785	0.0319582	0.0621705	0.0313172	0.0381325	0.407027	0.266419	0.112897
A7MQW5	6	-1.24357	-0.812048	-0.618087	1.02876	0.802352	0.84259	0.0359565	0.0280184	0.0750794	0.0252745	0.0296011	0.448653	0.267041	0.0903759
A7MJC1	6	0.423894	-0.844946	-1.09953	-0.619311	0.735064	1.40483	0.0390782	0.059566	0.0572139	0.0380469	0.0346503	0.416712	0.122761	0.231973
A7MJQ5	6	-0.986246	-0.74756	-0.631657	0.159563	0.55022	1.65568	0.00649197	0.0054873	0.00853924	0.00465276	0.005083	0.883396	0.0247099	0.06164
A7MJS1	6	-0.812231	-0.215682	-0.45795	-0.777134	0.453439	1.80956	0.0220005	0.0173889	0.0198528	0.0152767	0.0162286	0.491385	0.0468981	0.370969
A7MJY6	6	-1.4463	0.0530545	-0.929318	0.377483	1.03425	0.910825	0.0394801	0.0264489	0.0607461	0.0257492	0.0299527	0.463501	0.254837	0.0992852
A7MKC8	6	-0.662273	-1.09067	-0.942918	0.736112	1.08127	0.878478	0.0266627	0.0274566	0.0662954	0.0216606	0.0233979	0.462426	0.294754	0.0773469
A7ML86	6	0.493503	-1.333	-1.16379	0.267747	1.02174	0.713798	0.0432629	0.0742637	0.115561	0.0450524	0.0421295	0.303724	0.262524	0.113483
A7MLD6	6	-1.11293	-0.593965	-0.811115	0.201035	1.04428	1.27269	0.0134148	0.0109978	0.0217051	0.00957393	0.0106712	0.777062	0.0972865	0.0592888
A7MQA9	6	-1.34702	-0.270621	-0.211669	-0.416796	0.692182	1.55392	0.0241793	0.0157523	0.0239858	0.0150472	0.0174484	0.666908	0.0699225	0.166757
A7MM23	6	-0.190971	0.777335	-1.33397	-0.994362	0.678836	1.06313	0.0786303	0.0736658	0.0746284	0.0641269	0.0605582	0.279673	0.14413	0.224587
A7MM24	6	-1.15833	-0.668486	-0.793414	0.728406	0.584115	1.30771	0.0216766	0.0174876	0.0347295	0.0153536	0.0172267	0.687892	0.106069	0.0995655
A7MM96	6	-1.45448	-0.993898	1.0247	0.324347	0.287772	0.81156	0.0926675	0.0493793	0.0964319	0.0517031	0.0702736	0.303688	0.169958	0.165898
A7MMD0	6	-0.987081	-0.835221	-0.898423	0.718743	1.01432	0.987665	0.0242069	0.0215315	0.0514954	0.018198	0.0202582	0.554063	0.234427	0.0758202
A7MMF4	6	-0.679006	-0.613381	-0.521175	-0.407913	0.317887	1.90359	0.0120062	0.0107209	0.0124269	0.00883075	0.00923755	0.593314	0.0287589	0.324705
A7MNW9	6	-1.86553	-0.0695177	-0.169213	0.619892	0.727911	0.756455	0.0636298	0.0327331	0.0826757	0.035334	0.0457906	0.375116	0.247882	0.116839
A7MMH7	6	-1.68297	-0.324709	-0.206487	0.231761	1.01224	0.970159	0.0393695	0.0233172	0.0539225	0.0235036	0.0292284	0.507093	0.222854	0.100712
A7MMK3	6	-1.45152	-0.254057	0.521991	1.52179	-0.471618	0.133407	0.15161	0.0662997	0.162202	0.0799613	0.114468	0.162397	0.147855	0.115206
A7MML6	6	-0.822053	0.0798694	-0.85339	-0.448554	0.216103	1.82802	0.0236241	0.0187251	0.0213456	0.0165896	0.0172348	0.432437	0.046346	0.423698
A7MMN6	6	-0.246278	-0.670761	-0.904426	-0.645889	0.909372	1.55798	0.0224285	0.024914	0.0300169	0.0186655	0.0185432	0.625246	0.0857158	0.17447
A7MMS2	6	-1.06242	-0.600595	-0.654677	-0.0155691	0.742588	1.59068	0.00630328	0.00512208	0.00822738	0.00443431	0.0048826	0.893727	0.0269889	0.0503142
A7MMU7	6	-0.0754463	-0.773442	-0.613933	-0.79126	0.474105	1.77998	0.0244635	0.0281232	0.0270655	0.0205549	0.020035	0.451383	0.0584325	0.369942
A7MMX9	6	-0.34199	-0.890753	-0.684872	-0.230037	0.27965	1.868	0.0143365	0.0153324	0.0170139	0.0115661	0.0116246	0.585891	0.0373054	0.30693
A7MN12	6	-0.682411	-0.598178	-0.520958	-0.42726	0.327397	1.90141	0.012193	0.0108496	0.0125621	0.00895371	0.00936825	0.591052	0.0291615	0.32586
A7MNE7	6	-0.980128	-1.14123	1.54293	-0.208352	0.35216	0.434619	0.129403	0.0711303	0.118739	0.0750502	0.104994	0.198868	0.161761	0.140056
A7MNR8	6	-1.0495	-0.486385	-0.407404	0.389628	-0.256912	1.81058	0.0252868	0.0188847	0.0245012	0.0170031	0.0187338	0.4312	0.0453247	0.419066
A7MNT4	6	-0.390269	-0.507558	-0.925245	-0.513252	0.559324	1.777	0.0170939	0.0175911	0.0199548	0.0136541	0.0136229	0.623704	0.0494556	0.244923
A7MNT9	6	0.176838	-1.41973	0.185586	-0.757495	0.316597	1.49821	0.0479097	0.060515	0.0538146	0.04196	0.0418121	0.334936	0.0925054	0.326547
A7MNU4	6	-0.181376	-1.15662	-0.391103	-0.396972	0.335463	1.7906	0.0209152	0.0237267	0.0250499	0.0173092	0.0173932	0.514167	0.0527585	0.328681
A7MNX4	6	-1.00907	-0.83387	0.202911	-0.680971	1.37028	0.950724	0.0441768	0.0329707	0.0601307	0.0299503	0.035431	0.438658	0.242121	0.116561
A7MP03	6	-0.576085	-1.09868	-0.672983	-0.0741057	1.39791	1.02395	0.0220088	0.0226631	0.044869	0.0177116	0.0190395	0.551851	0.247365	0.0744926
A7MP57	6	-1.52997	-0.0845824	-0.185515	1.2329	-0.400785	0.967961	0.0937845	0.0503966	0.0950537	0.054023	0.067224	0.301027	0.135655	0.202836
A7MP65	6	-0.253853	-1.5277	-0.0992778	-0.298282	1.34311	0.836009	0.0386898	0.0439494	0.0789283	0.0326697	0.0352262	0.382095	0.284063	0.104379
A7MG35	6	-1.31451	0.0473044	0.243484	-0.863043	0.35783	1.52894	0.0578717	0.0315551	0.0394897	0.0326124	0.0387549	0.370423	0.0839018	0.345391
A7MPY2	6	-0.695065	-0.351604	-1.40726	0.368412	0.816413	1.2691	0.0253885	0.0246478	0.0428265	0.0200876	0.0207562	0.61317	0.138441	0.114682
A7MQD4	6	-0.930476	-0.4279	-0.488023	-0.160391	0.088621	1.91817	0.0135739	0.0107142	0.0129848	0.00936636	0.0100701	0.497557	0.0280274	0.417706
A7MQG2	6	1.24533	-1.4489	-0.185706	-0.764603	0.396641	0.757237	0.0712164	0.181051	0.105594	0.0870636	0.0732152	0.187085	0.126044	0.168731
A7MQJ0	6	-0.365602	-0.926802	-0.795574	-0.358321	0.866882	1.57942	0.0143637	0.0156586	0.0207619	0.0117632	0.0119633	0.745078	0.0625241	0.117888
A7MQV5	6	0.0959461	-0.999785	-1.02843	-0.0991781	0.359859	1.67159	0.0253585	0.0339329	0.035971	0.0229852	0.021818	0.518762	0.0745676	0.266605
A7MQV6	6	-0.987661	-1.07259	0.223204	-0.144513	0.34268	1.63888	0.0260215	0.0201115	0.0280145	0.0175991	0.0201537	0.587586	0.0639357	0.236577
A7MQW2	6	-1.23369	-0.995218	1.47023	0.548671	0.0669679	0.143039	0.146751	0.0684303	0.148034	0.0783506	0.118395	0.165652	0.161248	0.113138
A7MQX6	6	-0.483816	-0.964796	-0.726579	0.00086732	0.400383	1.77394	0.0113007	0.0117234	0.0149037	0.00898428	0.00922114	0.748428	0.03607	0.159369
A7MIJ6	6	-1.78038	0.0134519	-0.0915823	0.067636	0.568726	1.22215	0.052189	0.0270497	0.0503545	0.0286792	0.0358699	0.497552	0.136807	0.171499
A7MQX9	6	-1.15822	-0.719647	-0.473439	0.67479	0.1117	1.56482	0.0252425	0.0193658	0.0316584	0.0172521	0.0194577	0.631915	0.0700777	0.185031
A7MR50	6	-0.961801	-0.752901	-0.571882	-0.131006	1.55628	0.86131	0.023991	0.0204396	0.0464653	0.0176248	0.0199392	0.445384	0.362369	0.0637871
A7MR90	6	-1.02545	-0.808361	-0.536471	0.465086	0.254014	1.65118	0.0151784	0.0125151	0.0195029	0.0107427	0.0118585	0.741651	0.0470674	0.141484
A7MR93	6	-1.15642	0.0386158	-1.02311	-0.131458	1.22366	1.04871	0.0332886	0.0249778	0.0486267	0.0230702	0.0256403	0.522883	0.219177	0.102337
A7MRG8	6	-0.336912	0.0955992	-1.44113	-0.280727	0.351241	1.61193	0.0355935	0.0363126	0.0401697	0.0290185	0.0279391	0.444547	0.0852166	0.301203
A7MRL0	6	-0.385141	-0.921611	-0.766904	0.139526	0.0940637	1.84007	0.0166564	0.0177735	0.0206751	0.0134563	0.0135715	0.567303	0.0422431	0.308321
A7MRL2	6	-0.589502	-0.720591	-0.572105	-0.325595	0.309308	1.89849	0.0115765	0.0109147	0.0126227	0.00875464	0.00906274	0.620644	0.029007	0.297418
A7MEB6	7	-0.0465307	-0.763371	0.485924	-0.302008	1.70796	-1.08197	0.0696471	0.0667795	0.291231	0.0623573	0.0772624	0.0673093	0.330513	0.0348998
A7MER9	7	-1.73832	0.110061	0.200584	0.191537	1.36813	-0.131988	0.077901	0.0351584	0.123975	0.0413826	0.0584641	0.153526	0.44963	0.0599627
A7MGA8	7	-0.650975	-0.388306	-0.534102	0.385981	1.87554	-0.688142	0.0151856	0.0129284	0.0802008	0.0121587	0.0145303	0.0311677	0.822264	0.0115641
A7MGR5	7	-0.000246363	-0.136556	-0.769358	-0.686298	1.94742	-0.354959	0.0531058	0.0588679	0.140777	0.0489257	0.0506998	0.11289	0.485036	0.0496974
A7MI25	7	-0.339505	-0.5134	-0.447931	-0.549053	2.02222	-0.172326	0.0344311	0.0338069	0.094512	0.0288709	0.0320351	0.101861	0.637373	0.0371095
A7MIJ5	7	-0.474059	-0.555182	-0.566263	-0.0317373	2.00135	-0.374113	0.0150506	0.0143748	0.0586949	0.0125278	0.0142562	0.0427237	0.827725	0.0146465
A7MFG5	7	0.889735	-1.44268	-0.832115	0.50883	1.06733	-0.191096	0.0524654	0.115255	0.239144	0.0634128	0.0580897	0.132772	0.272878	0.0659839
A7MJ78	7	0.374323	-1.44782	-0.0821677	-0.468623	1.59259	0.0317008	0.053729	0.0796308	0.153063	0.053715	0.0551239	0.165187	0.367515	0.0720361
A7MJ81	7	-0.289702	-0.204008	-1.30994	0.721735	1.55396	-0.472049	0.0338813	0.0364256	0.1703	0.0307673	0.0326678	0.0837421	0.579957	0.0322591
A7MKX5	7	-0.340734	-0.445514	0.243237	-0.229671	1.84836	-1.07568	0.0595206	0.0487198	0.253115	0.0487473	0.0617937	0.0619829	0.436222	0.0298988
A7MMA5	7	-0.424785	-0.837909	-0.707209	0.181752	1.89046	-0.102304	0.0119608	0.012509	0.047204	0.0102167	0.0113188	0.0506248	0.84123	0.0149359
A7MMW8	7	0.59112	-1.58768	-0.76909	0.888971	0.86483	0.011851	0.051723	0.0956785	0.225553	0.0573873	0.0552588	0.161283	0.278555	0.0745627
A7MNP9	7	-0.413684	0.738478	-1.27196	0.0403632	1.51473	-0.607927	0.0740701	0.0621608	0.190489	0.0619329	0.0662881	0.1064	0.386699	0.0519598
A7MPE1	7	-0.774743	-0.727029	-0.815835	0.894875	1.54585	-0.123118	0.0165577	0.0151536	0.0736936	0.0132441	0.0152759	0.0684502	0.777781	0.0198435
A7MPF3	7	-0.842418	-0.830665	-0.711812	0.605769	1.64589	0.133241	0.0125829	0.0113634	0.0446976	0.0098241	0.0113251	0.0754507	0.816541	0.0182151
A7MQ63	7	-1.03879	-0.573922	-0.757886	1.19047	1.26222	-0.0820824	0.0318285	0.0255436	0.12425	0.0237581	0.028369	0.120119	0.609264	0.0368682
A7MQD9	7	-0.188841	0.211975	-0.512976	-1.32491	1.69927	0.115482	0.0838414	0.0763779	0.11621	0.0688243	0.0719936	0.18077	0.307856	0.0941266
A7MQI3	7	-0.740987	-0.623694	-1.10651	1.05355	1.30997	0.10767	0.0290347	0.0275808	0.109649	0.0235731	0.0262855	0.146655	0.59571	0.041512
A7MR08	7	-0.767094	0.103548	0.157709	-0.389436	1.83031	-0.935034	0.0768556	0.0466944	0.194398	0.0528837	0.0703974	0.0756538	0.446575	0.0365421
A7MR73	7	-0.666841	-0.502719	-0.399256	-0.65928	1.8971	0.330999	0.0372149	0.0323412	0.0746663	0.0284125	0.0320852	0.193012	0.544952	0.0573163
A7ME97	7	-0.512049	-0.68059	-1.06322	0.539629	1.68885	0.0273708	0.0159765	0.0165816	0.062597	0.0135827	0.0148058	0.0805138	0.773717	0.0222257
A7MEN1	7	-0.788668	-0.450888	0.369184	0.306347	1.65778	-1.09376	0.0551359	0.0359551	0.276628	0.0392481	0.0547474	0.0563023	0.456046	0.0259379
A7MEN3	7	-1.17497	-0.794216	-0.650061	0.803108	1.27681	0.539322	0.027556	0.0220881	0.0713571	0.0198397	0.023341	0.275644	0.50703	0.0531439
A7MES1	7	0.860325	-0.773078	-0.888721	-0.332908	1.5963	-0.461917	0.056308	0.112121	0.214189	0.0679342	0.0614934	0.109185	0.32318	0.0555885
A7MF06	7	-1.24976	-0.245346	1.05926	-0.323905	1.34485	-0.585094	0.12659	0.0541468	0.174483	0.0670268	0.104038	0.111655	0.303455	0.0586054
A7MF17	7	-0.491191	-1.19199	-0.628503	0.0688761	1.58131	0.661496	0.0249281	0.0266276	0.0641295	0.0206653	0.0224309	0.305611	0.477218	0.0583897
A7MFE2	7	-0.666626	-0.511565	-0.495205	0.44279	1.85937	-0.628768	0.0121576	0.0104858	0.0652647	0.00972634	0.0116418	0.027203	0.853762	0.00975858
A7MFE3	7	-0.858903	-0.749416	-0.811523	1.23539	1.23036	-0.0459121	0.0316965	0.0281008	0.133438	0.0248985	0.0289596	0.128237	0.585458	0.0392118
A7MFG6	7	-1.41447	-0.176069	0.836857	-0.437322	1.42238	-0.231373	0.108083	0.0483019	0.137853	0.0572963	0.0838047	0.146668	0.348432	0.069562
A7MFK1	7	-0.16572	-0.729456	-0.496273	0.218785	1.90138	-0.728717	0.0231053	0.0253429	0.143066	0.0211521	0.0237367	0.0464724	0.698759	0.0183657
A7MFR8	7	0.296274	1.02648	-1.5355	-0.61762	1.03752	-0.207153	0.104191	0.119342	0.151117	0.104862	0.0930543	0.133561	0.204041	0.0898319
A7MFS9	7	-0.301365	-0.152091	-0.649513	-0.169549	1.9827	-0.710177	0.0351646	0.0335237	0.140289	0.0304403	0.0341434	0.0621611	0.638352	0.0259254
A7MG54	7	-0.921737	-0.842631	-0.215253	-0.21115	1.78449	0.406285	0.0260192	0.0214228	0.0587094	0.0190223	0.0223944	0.187114	0.621769	0.0435482
A7MG91	7	-0.715032	-0.569474	-0.314618	1.00206	1.49918	-0.902109	0.0313399	0.0253985	0.261743	0.0247736	0.0311723	0.0493102	0.556125	0.0201368
A7MGB6	7	-0.634844	-0.681535	-0.730341	1.53842	0.996843	-0.488538	0.045924	0.0422468	0.278921	0.0380868	0.044588	0.100184	0.409567	0.0404818
A7MGC7	7	-0.719126	-0.343703	-0.0888847	-0.198117	1.98001	-0.630181	0.0328208	0.0248408	0.109668	0.0245491	0.0305149	0.0588374	0.695462	0.0233068
A7MGS3	7	-0.731154	-0.620495	-0.633998	0.232479	1.89825	-0.145081	0.00744204	0.00664705	0.0274461	0.00587545	0.00679963	0.0296091	0.907615	0.00856589
A7MHA6	7	-0.430842	-1.56583	0.0335145	0.170364	1.49863	0.29416	0.0368557	0.0387055	0.108293	0.03051	0.034872	0.202973	0.487877	0.0599139
A7MHD8	7	-0.10368	-0.890881	-0.762012	1.20732	1.27624	-0.726987	0.0357605	0.0428948	0.34088	0.0344145	0.0377898	0.0696806	0.409146	0.029434
A7MHV5	7	-0.743835	-0.737652	-0.510282	1.39461	1.17006	-0.572902	0.0396495	0.0341507	0.260006	0.0316895	0.03848	0.0833911	0.480062	0.0325712
A7MHW2	7	0.235494	-0.635755	-0.227108	-1.04478	1.83587	-0.16372	0.065851	0.0816206	0.143978	0.0627469	0.0645868	0.142496	0.369931	0.0687895
A7MI26	7	-0.677465	-1.08728	-0.649655	0.608435	1.58704	0.21892	0.0170512	0.016804	0.0614614	0.0138342	0.0156628	0.11436	0.733725	0.0271012
A7MIH7	7	0.466382	0.419581	-1.25098	-0.854689	1.49505	-0.27534	0.0832018	0.112693	0.158945	0.0879371	0.0794137	0.13267	0.267874	0.0772649
A7MIQ1	7	-1.05439	-0.698923	0.646583	-0.517832	1.64713	-0.0225711	0.0684982	0.0432333	0.118097	0.0440098	0.0580755	0.163219	0.439836	0.0650308
A7MIS4	7	-1.60906	-0.322767	-0.223081	1.399	0.461839	0.294068	0.0783802	0.0443315	0.1469	0.0472219	0.061629	0.241372	0.284241	0.0959244
A7MIU5	7	-0.0732073	-0.117528	-0.376857	-0.895906	1.94938	-0.485881	0.0661169	0.0658105	0.153958	0.0583422	0.0631446	0.108689	0.432105	0.0518341
A7MIX8	7	-1.13799	0.229301	-0.0214595	-1.07506	1.49544	0.509764	0.0828307	0.0485266	0.0876261	0.0508678	0.0616057	0.260938	0.292681	0.114924
A7MIY2	7	0.0141651	-0.264234	-1.1061	-0.379686	1.88177	-0.145922	0.0410663	0.0493116	0.121561	0.0386145	0.0389872	0.123605	0.538726	0.0481282
A7MIY7	7	-1.11063	-0.748923	-0.656026	1.27003	1.06242	0.183126	0.0388085	0.0309502	0.126342	0.0284241	0.0339601	0.190705	0.496348	0.0544622
A7MIZ7	7	-0.958588	0.110929	0.6812	-1.37266	1.28731	0.251811	0.128841	0.0663211	0.104416	0.0743835	0.0956429	0.190343	0.223375	0.116677
A7MJA8	7	-0.789911	-0.420156	-0.547633	-0.0612098	1.96814	-0.149234	0.0139325	0.011608	0.0427143	0.0106368	0.0124431	0.0496411	0.843811	0.0152129
A7MJB7	7	0.311296	0.230219	-1.17214	-0.364009	1.69085	-0.696216	0.06662	0.0855391	0.209405	0.0696201	0.0669816	0.0962954	0.356001	0.0495376
A7MJC4	7	-1.22388	-0.798962	-0.19044	1.32953	1.02038	-0.136629	0.048713	0.0343146	0.173708	0.0336887	0.0431751	0.143324	0.473404	0.0496721
A7MJW3	7	0.0762086	-0.89999	-0.0367219	0.112495	1.76872	-1.02071	0.04267	0.0499436	0.307996	0.041509	0.0475264	0.0569904	0.426816	0.0265486
A7MJX6	7	0.343388	-0.308989	-1.70177	-0.0252105	1.32459	0.367986	0.0505071	0.075646	0.128124	0.0516888	0.0475089	0.223833	0.330223	0.0924692
A7MK18	7	0.120067	-0.197522	-1.76143	1.30098	0.326875	0.211027	0.0690389	0.0929558	0.187823	0.0691548	0.0650967	0.191679	0.221119	0.103133
A7MK71	7	-0.779432	-0.711354	-0.550929	0.382884	1.84442	-0.185591	0.00649875	0.00571106	0.0258941	0.00508389	0.00597325	0.0250341	0.918544	0.00726041
A7ML00	7	-0.858476	-0.155322	0.430294	-0.285452	1.77513	-0.906178	0.0759367	0.0444842	0.198201	0.0504166	0.0699958	0.0764482	0.448173	0.0363447
A7MKI1	7	-0.415584	-0.46061	-0.434078	-0.24372	2.03395	-0.479956	0.0252831	0.0236823	0.0910956	0.0210568	0.0241056	0.0585369	0.734226	0.0220139
A7MKI7	7	-0.769934	-0.836768	-0.185272	1.32662	1.18255	-0.717191	0.042362	0.0345239	0.305132	0.0330521	0.0418978	0.0738435	0.438832	0.0303573
A7MKM7	7	-0.522423	-0.920726	-0.409248	1.00761	1.504	-0.659213	0.0258186	0.0247951	0.20142	0.0218239	0.0259956	0.0559792	0.623048	0.0211198
A7MKN4	7	0.802358	-0.910718	-1.4984	1.00711	0.509045	0.0906106	0.0604962	0.125228	0.210665	0.0721156	0.0631622	0.163712	0.214087	0.0905349
A7MKQ4	7	0.0673728	-0.614961	-0.179173	0.171137	1.76131	-1.20569	0.0426775	0.0481156	0.370218	0.0419317	0.0480637	0.0479466	0.377909	0.0231382
A7MKW1	7	-0.851654	-0.756206	-0.639123	0.380095	1.77227	0.0946203	0.00941053	0.00829248	0.0316794	0.00726481	0.00842524	0.0528589	0.869039	0.0130293
A7MLF3	7	-1.028	-0.605549	-0.411857	0.0354251	1.83735	0.172627	0.0155933	0.01223	0.0409377	0.0112584	0.01343	0.0867237	0.798333	0.0214939
A7MKZ1	7	-0.942266	-1.05275	-0.594303	1.37887	0.696801	0.513655	0.04653	0.0407883	0.127595	0.0353378	0.0409183	0.297318	0.324311	0.0872016
A7MF50	7	-1.18115	-0.41134	-0.518221	-0.179884	1.65094	0.639651	0.0294765	0.0218941	0.054868	0.020327	0.0238369	0.301844	0.48884	0.0589137
A7ML99	7	-0.960953	-0.186079	-1.1575	0.16271	1.50792	0.633906	0.0301844	0.0254342	0.0636524	0.0225701	0.0249203	0.305129	0.464738	0.0633714
A7MLC2	7	-0.655661	-0.800587	-0.892409	0.970979	1.47655	-0.0988708	0.0205911	0.0200912	0.0952479	0.0170258	0.0192553	0.0867981	0.715357	0.0256332
A7MLK2	7	-0.320481	0.037377	-0.18608	-0.316189	1.88481	-1.09944	0.0638058	0.0515989	0.238556	0.0530178	0.0640283	0.0635938	0.434123	0.0312765
A7MNV5	7	-0.57611	-0.438684	-0.391404	-0.206322	2.02687	-0.41435	0.0216647	0.0188916	0.0735188	0.0172562	0.0201775	0.0539061	0.775197	0.0193879
A7MLV6	7	0.691515	-0.549833	-0.0970451	-1.29292	1.56204	-0.313758	0.0865267	0.133767	0.159308	0.0945766	0.0900239	0.122788	0.237435	0.0755756
A7MM15	7	-0.73084	-0.646365	-0.654635	1.35288	1.2223	-0.543345	0.0370382	0.0323976	0.235592	0.0298505	0.0356691	0.0824499	0.515523	0.0314798
A7MM25	7	-0.818231	-0.213557	-0.354775	0.0189339	1.95335	-0.585725	0.0225707	0.0169396	0.0809163	0.0167739	0.0206044	0.0454664	0.779738	0.0169904
A7MM52	7	-0.606144	-0.752968	-0.643249	0.201579	1.89784	-0.0970603	0.00876375	0.00838521	0.0329143	0.00714588	0.00812258	0.0374674	0.886501	0.0106996
A7MM68	7	0.775223	-0.461858	-1.1438	-0.661198	1.56061	-0.0689687	0.0616587	0.112187	0.158506	0.0704934	0.0625734	0.150787	0.306233	0.0775615
A7MMB5	7	-1.45158	-0.324623	-0.00194618	0.602385	1.51887	-0.343104	0.0388848	0.0223692	0.112137	0.0241347	0.0327044	0.0889965	0.649783	0.0309914
A7MMF6	7	-0.906526	-0.695368	-0.710672	1.20337	1.30506	-0.195855	0.0292841	0.0248482	0.133833	0.0226276	0.0268768	0.100081	0.630488	0.0319608
A7MMH5	7	-1.26932	1.1828	-0.553018	-0.690573	1.06661	0.263497	0.125286	0.0593766	0.106708	0.0706364	0.0852781	0.201193	0.234517	0.117006
A7MMI6	7	-0.632659	-1.43303	-0.411265	0.874322	1.20652	0.396103	0.032883	0.0334097	0.108854	0.026797	0.0304473	0.235946	0.471946	0.0597169
A7MMM6	7	-0.284765	-0.0616977	-1.75245	0.512623	1.19508	0.39121	0.0468737	0.0525349	0.119983	0.0418071	0.0416161	0.240588	0.372774	0.0838226
A7MMU4	7	-0.810403	0.277915	-0.0116763	-0.149492	1.76156	-1.06791	0.0763145	0.0447377	0.22216	0.0522714	0.0700793	0.0678947	0.433423	0.0331194
A7MMY2	7	-0.968137	-0.824769	-0.130332	-0.311863	1.73819	0.496911	0.0310917	0.0248193	0.0632652	0.0222633	0.0263455	0.237794	0.539253	0.0551675
A7MNE8	7	-0.931901	-0.198896	-0.432897	0.138255	1.91054	-0.485102	0.0182557	0.013376	0.0636269	0.013279	0.0163386	0.0419091	0.818414	0.0148003
A7MNF8	7	-0.836786	-0.461368	-0.566334	0.563103	1.79137	-0.489989	0.0105293	0.00859127	0.050271	0.00809687	0.00976769	0.0273178	0.876241	0.00918553
A7MNG8	7	-1.02638	-0.828499	-0.0480225	1.44003	0.965265	-0.5024	0.0550037	0.0396698	0.266044	0.0395018	0.05166	0.104125	0.401421	0.0425751
A7MNH5	7	-0.886654	-0.66305	0.351343	0.902265	1.32975	-1.03366	0.0539968	0.0355337	0.352599	0.0382646	0.053956	0.059303	0.379264	0.0270825
A7MNV0	7	-0.367255	-1.08982	1.50485	-0.893366	0.781435	0.0641596	0.133694	0.0934969	0.132269	0.0924191	0.121278	0.14972	0.169555	0.107569
A7MIX7	7	-1.59969	0.0638476	0.168502	0.791314	1.18702	-0.610999	0.0830668	0.0375799	0.199179	0.0456648	0.0670963	0.103725	0.418231	0.045458
A7MRP7	7	-1.05762	-0.186577	-0.691671	0.630022	1.68217	-0.376321	0.0187438	0.0137609	0.0716521	0.0135734	0.0165579	0.0508967	0.797964	0.0168516
A7MP68	7	-1.38457	-0.780825	-0.205875	0.360712	1.37919	0.631368	0.0305551	0.0214887	0.0622933	0.0202667	0.0248805	0.325633	0.454857	0.0600253
A7MP87	7	-1.62474	-0.267568	-0.125577	0.525801	1.41058	0.0815063	0.0429721	0.0243568	0.0926042	0.0258734	0.0341631	0.157076	0.576139	0.0468155
A7MQG1	7	-1.51493	0.216059	0.489668	0.404919	1.24446	-0.84018	0.112421	0.0437291	0.217019	0.0573154	0.0901229	0.0908662	0.343552	0.0449746
A7MPM3	7	-0.836861	-0.763055	-0.787806	0.0475948	1.59221	0.747919	0.022365	0.0204517	0.0500112	0.0171639	0.0190524	0.353507	0.462811	0.0546375
A7MPP1	7	0.995795	-0.816556	-0.791123	-0.8123	1.43382	-0.00963288	0.0655712	0.138546	0.157139	0.07881	0.0687308	0.151381	0.254509	0.0853123
A7MPZ0	7	-0.625775	-0.594906	0.0460699	0.748941	1.55464	-1.12897	0.0389053	0.0301888	0.356264	0.0306351	0.0403146	0.045362	0.438069	0.0202615
A7MQA8	7	-0.0220642	0.331778	-1.87269	1.13396	0.2623	0.166712	0.0811591	0.0954195	0.17757	0.0778543	0.073302	0.181848	0.205005	0.107842
A7MQB2	7	-0.0981447	-0.348001	0.436343	-0.503569	1.72187	-1.2085	0.0848925	0.0716001	0.282585	0.0734369	0.0927512	0.0645304	0.294843	0.0353608
A7MR07	7	-0.896879	-0.562149	-0.954569	0.4342	1.63035	0.34905	0.0179235	0.0158509	0.0513557	0.0137915	0.0155601	0.141422	0.713635	0.0304615
A7MR96	7	0.214335	-0.880456	-0.458074	-0.961486	1.70221	0.38347	0.0541417	0.0711393	0.10912	0.0509608	0.0510273	0.223726	0.346864	0.0930208
A7MF52	7	-1.66857	-0.415503	-0.100973	0.55615	1.26003	0.36887	0.0453018	0.0263225	0.0870759	0.0272742	0.0354899	0.241688	0.47353	0.0633183
A7MJT6	7	-1.64672	-0.0656387	0.332637	0.394692	1.36785	-0.382824	0.0754889	0.0346432	0.149114	0.0409789	0.0595295	0.120327	0.470964	0.0489545
A7MK46	8	0.617915	-1.34187	-0.773766	0.389133	-0.298044	1.40663	0.0509219	0.0888234	0.0742072	0.0525114	0.0471818	0.291105	0.0957157	0.299534
A7MEI2	8	-0.909649	-0.618422	0.516732	-0.608698	-0.149229	1.76927	0.0369807	0.0248244	0.0261412	0.0232262	0.0265242	0.252978	0.045086	0.56424
A7MER7	8	1.03796	-0.072633	-0.381546	-0.86552	-1.08039	1.36214	0.0850135	0.154526	0.0525003	0.096023	0.0726813	0.119749	0.0514507	0.368057
A7MEV1	8	-0.896471	-0.666554	0.0415466	-0.460263	0.103506	1.87823	0.019303	0.0146656	0.0168209	0.0129571	0.0143023	0.382934	0.034505	0.504512
A7MFI5	8	-0.0516281	-0.882487	-0.438569	-0.135058	-0.444321	1.95206	0.0161558	0.0183974	0.0155288	0.0134993	0.0130865	0.160982	0.0238319	0.738519
A7MG20	8	-0.823734	0.440327	-0.402239	-0.425586	-0.629519	1.84075	0.0314017	0.0203	0.0185275	0.0199387	0.0209522	0.130594	0.0277647	0.730521
A7MGA9	8	-0.895388	-0.548003	0.551543	-0.456942	-0.438115	1.78691	0.0371807	0.0241369	0.0241605	0.0229813	0.0262448	0.190118	0.0374932	0.637685
A7MGC5	8	-0.413005	-0.490138	-0.328708	-0.397237	-0.409461	2.03855	0.00232432	0.00211942	0.00186984	0.00173681	0.0017528	0.0244662	0.0030578	0.962673
A7MGF4	8	-0.311869	0.056386	-0.084306	-0.545414	-1.00709	1.89229	0.0183594	0.0143993	0.0100827	0.0130046	0.012904	0.0530428	0.0128577	0.865349
A7MGX6	8	-0.56333	-0.474198	-0.129806	-0.294916	-0.550452	2.0127	0.003825	0.0031646	0.0028661	0.00271417	0.00282062	0.0322027	0.004483	0.947924
A7MH23	8	0.242665	0.162058	-0.900659	-0.430624	-0.857509	1.78407	0.0396859	0.0456765	0.0282554	0.0349495	0.030646	0.12899	0.0354351	0.656362
A7MH30	8	-0.061592	-0.402072	-0.448504	-0.424014	-0.666245	2.00243	0.00601399	0.00626248	0.00460559	0.00486221	0.00463165	0.0368896	0.0065834	0.930151
A7MID0	8	-0.435607	-0.892139	0.450295	-0.314092	-0.629591	1.82113	0.0318461	0.0267053	0.0232363	0.0227059	0.0242877	0.156931	0.0325829	0.681705
A7MID1	8	-0.218531	-0.301082	-0.39151	-0.568544	-0.542814	2.02248	0.00251291	0.00239518	0.00185126	0.00193821	0.00188819	0.017098	0.00280119	0.969515
A7MJ28	8	0.892113	-0.649397	-0.847312	-0.564652	-0.430777	1.60002	0.050698	0.0940584	0.0501178	0.0543945	0.0447915	0.197555	0.0631985	0.445186
A7MFS1	8	0.59226	-1.62757	-0.177551	-0.155531	-0.025828	1.39422	0.0521282	0.0870651	0.0703152	0.0521105	0.0485279	0.293644	0.0981213	0.298088
A7MFS3	8	0.840888	-0.963657	-0.100484	-0.751254	-0.588609	1.56312	0.0578434	0.100244	0.0492673	0.0598864	0.0512879	0.169125	0.0576654	0.45468
A7MKD3	8	0.986062	-0.54671	-0.959318	-0.8194	-0.11776	1.45713	0.0573977	0.1126	0.0597521	0.0634553	0.0513979	0.21596	0.0793717	0.360065
A7MKL4	8	0.27366	0.0597608	0.634793	-1.61103	-0.605019	1.24784	0.123367	0.105518	0.0522761	0.0962712	0.0912757	0.129452	0.0587479	0.343092
A7MLL9	8	0.954964	-0.524104	-0.450374	-1.36891	0.0726205	1.3158	0.0702825	0.127669	0.0631336	0.0757958	0.0625508	0.196385	0.0842177	0.319965
A7MMM3	8	-0.338123	0.309086	-0.372178	-0.22784	-1.16903	1.79808	0.0389971	0.0300276	0.0215843	0.0277856	0.0271888	0.0966948	0.0260683	0.731654
A7MNV8	8	-0.428616	0.271704	0.284973	-0.884307	-0.962269	1.71852	0.0552753	0.0353103	0.0241666	0.03525	0.0364546	0.10009	0.0299305	0.683523
A7MP52	8	-0.962165	0.322149	-0.188563	-0.343157	-0.665264	1.837	0.0317297	0.0191405	0.0183002	0.0192312	0.0209021	0.132061	0.0273693	0.731266
A7MP70	8	0.198441	0.429731	0.0832527	-1.25422	-0.963234	1.50603	0.0927901	0.0788818	0.0392977	0.0722301	0.0654337	0.114998	0.0440336	0.492335
A7MP93	8	0.404563	-0.00487286	0.635938	-1.99131	0.407438	0.548243	0.142725	0.137083	0.0817038	0.122698	0.119062	0.134699	0.0994973	0.162532
A7MP95	8	0.933452	-0.0897244	0.215164	-0.691954	-1.51166	1.14473	0.116848	0.179684	0.054764	0.128093	0.0988158	0.0954349	0.046193	0.280167
A7MPB5	8	-1.20584	-0.569429	0.0678553	0.0894287	-0.165735	1.78372	0.028848	0.0191663	0.0248811	0.0180341	0.0207904	0.405304	0.0470077	0.435968
A7MPI3	8	-0.417074	0.445893	-1.22004	1.12424	-0.93413	1.00111	0.10107	0.0859963	0.0976987	0.0796834	0.0785713	0.211999	0.102525	0.242455
A7MQ83	8	-0.642005	-0.213771	-0.502558	0.182402	-0.747117	1.92305	0.0192638	0.015618	0.0151195	0.0137019	0.0141244	0.135826	0.0222559	0.764091
A7MQT6	8	-0.158919	-0.369129	-0.21425	-0.430907	-0.813165	1.98637	0.00555373	0.00528034	0.00383626	0.00429106	0.00417829	0.0268738	0.00523472	0.944752
A7MQZ0	8	-0.532268	-0.475531	-0.68938	0.119275	-0.384972	1.96288	0.0148751	0.0137529	0.0141285	0.0112475	0.0114004	0.218975	0.0239769	0.691644
A7MR82	8	-0.46065	-0.407002	-0.293599	-0.430678	-0.445676	2.03761	0.00148899	0.00130438	0.00114455	0.00109092	0.00110733	0.0140963	0.00185077	0.977917
A7MR83	8	-0.379469	-0.188692	-0.220647	-0.537797	-0.678813	2.00542	0.00224801	0.00189958	0.00149124	0.00163075	0.00163247	0.0122452	0.00217529	0.976677
A7MR85	8	-0.504954	-0.497053	-0.484886	-0.243922	-0.297667	2.02848	0.00579323	0.00526978	0.00507401	0.00432092	0.00439121	0.0880436	0.00884791	0.878259
A7ME30	8	-0.723663	0.345036	-0.249847	-0.913941	-0.294163	1.83658	0.0310512	0.0208912	0.0183991	0.0200643	0.0209931	0.144072	0.0300254	0.714504
A7ME34	8	0.0927333	-0.478477	-0.346405	-0.989261	-0.183853	1.90526	0.0207237	0.0231474	0.0165046	0.0173094	0.0163231	0.135402	0.0262092	0.744381
A7ME88	8	-0.0944975	-0.361169	-0.480658	-0.555494	-0.520633	2.01245	0.00506482	0.00520856	0.00391605	0.00406337	0.00388343	0.0353121	0.00589547	0.936656
A7ME95	8	-0.46995	-0.397186	-0.533623	-0.299858	-0.33305	2.03367	0.00465101	0.00423694	0.00394499	0.00348127	0.00350532	0.0613211	0.00674875	0.912111
A7MEC1	8	-0.806147	0.499134	0.26951	-0.181377	-1.29973	1.51861	0.102909	0.0507234	0.0411571	0.0569679	0.063423	0.134559	0.0461593	0.504101
A7MEI6	8	-0.271219	-0.00867243	-0.0399621	-0.663304	-0.922899	1.90606	0.0155044	0.0124868	0.00862977	0.0111057	0.0109897	0.0472926	0.0112313	0.88276
A7MET2	8	-0.436	-0.437127	-0.427937	-0.413847	-0.324483	2.0394	0.00309327	0.00282362	0.00255169	0.00231417	0.00233106	0.037705	0.00433348	0.944848
A7MEU1	8	-0.0566116	-0.261582	1.26788	-1.06188	-0.989602	1.10179	0.159445	0.10013	0.0574905	0.104155	0.114085	0.119015	0.0571518	0.288528
A7MEV4	8	0.00171711	-0.301959	-0.169182	-0.740486	-0.736674	1.94658	0.011002	0.0109657	0.00722065	0.00874751	0.00831452	0.0446328	0.00976976	0.899347
A7MEV5	8	-0.0518782	-0.441108	-0.0271085	-0.778145	-0.645827	1.94407	0.0115679	0.0113166	0.00774766	0.00905412	0.00877853	0.0511859	0.0107747	0.889575
A7MIM6	8	1.00066	-1.0572	-0.346732	-0.606397	-0.46557	1.47523	0.0593194	0.119222	0.058781	0.0653184	0.0544617	0.189409	0.0687893	0.384699
A7MF55	8	-0.734161	-0.158213	1.5398	-0.767839	-0.79658	0.916991	0.199229	0.0782998	0.0658731	0.0958149	0.126803	0.131931	0.068784	0.233264
A7MFD8	8	-0.724244	-0.51855	-0.0795802	-0.382959	-0.287401	1.99273	0.00794892	0.0062754	0.00625178	0.00547289	0.00583481	0.0976025	0.0109099	0.859704
A7MFF1	8	-0.420364	1.24606	-0.835722	-0.177314	-1.02954	1.21688	0.128192	0.0809647	0.0624707	0.0872962	0.0841302	0.156883	0.0690738	0.330989
A7MFG1	8	1.05431	0.567816	-0.545265	-1.42715	-0.589902	0.940191	0.114334	0.192815	0.0636244	0.133843	0.0962307	0.112774	0.0635336	0.222845
A7MFQ9	8	-0.0269055	-0.614932	1.24786	-1.32258	-0.369057	1.08562	0.130691	0.0990275	0.0653041	0.0925275	0.101371	0.154842	0.0753731	0.280864
A7MJ88	8	0.475529	-0.706834	-0.807244	-0.464612	-0.315427	1.81859	0.0310937	0.045788	0.0311178	0.0297036	0.0263008	0.2084	0.0454586	0.582137
A7MP94	8	1.02302	-0.808103	-0.499965	-0.192591	-0.965188	1.44283	0.0660896	0.134943	0.0600743	0.0747409	0.0602423	0.158425	0.0607352	0.384749
A7MFT9	8	-0.885379	-0.0356915	1.17218	-0.696678	-0.839335	1.28491	0.143127	0.0616349	0.0533461	0.0714336	0.089126	0.155271	0.0624326	0.363629
A7MFU3	8	-0.226539	-0.464366	-0.236481	-0.463046	-0.626914	2.01735	0.00274864	0.00261671	0.0020337	0.00211112	0.00208093	0.0179739	0.00298679	0.967448
A7MFU5	8	-0.341526	-0.311104	-0.459302	-0.255091	-0.653681	2.0207	0.00364383	0.00334909	0.00278235	0.00275865	0.00272813	0.0266848	0.00414925	0.953904
A7MFU9	8	-0.243094	-0.462224	-0.384249	1.52707	-1.25605	0.818541	0.110082	0.102406	0.117208	0.0902915	0.0935687	0.180849	0.0973171	0.208278
A7MFY2	8	-0.200487	-0.78686	-0.0311105	-0.882372	0.013789	1.88704	0.0220221	0.0220156	0.0187901	0.0171808	0.017304	0.2122	0.033084	0.657403
A7MFZ1	8	0.112076	-0.566115	-0.533531	-0.304115	-0.668612	1.9603	0.0139094	0.016268	0.0116471	0.0119087	0.0110944	0.0860957	0.0162377	0.832839
A7MGD3	8	-0.960485	0.943096	0.184799	0.134207	-1.39387	1.09225	0.185255	0.0700021	0.0625153	0.0900453	0.105509	0.135255	0.0623506	0.289068
A7MGE3	8	-0.530742	-0.469734	-0.472355	-0.286356	-0.270444	2.02963	0.00547763	0.00490781	0.0047459	0.00405274	0.00413204	0.0848988	0.00837562	0.883409
A7MGL0	8	-0.552381	0.131074	-0.0163213	-0.534432	-0.913855	1.88592	0.0197735	0.0137058	0.0106023	0.0130219	0.0134582	0.061143	0.0141503	0.854145
A7MGM9	8	-0.120888	0.329077	-0.566897	-0.957178	-0.519714	1.8356	0.0315	0.0282805	0.0194691	0.0242131	0.0227392	0.112326	0.027886	0.733586
A7MGQ8	8	0.700626	-0.493929	0.593543	-1.20943	-0.883155	1.29235	0.101857	0.132604	0.0537791	0.0970499	0.0850516	0.123752	0.0546096	0.351297
A7MGT6	8	0.561602	-0.538891	-0.686066	-0.0160754	-1.01904	1.69847	0.0474571	0.070484	0.0407435	0.0465236	0.0400623	0.155321	0.045894	0.553514
A7MGU5	8	-1.45699	0.266622	1.00132	0.172339	-0.933351	0.950054	0.191456	0.0601753	0.0730172	0.0785081	0.110024	0.165105	0.0804432	0.241271
A7MGW3	8	-0.116616	-0.378926	1.06882	0.371646	-1.72064	0.775708	0.184291	0.114699	0.0758754	0.125004	0.141993	0.103374	0.0568839	0.19788
A7MH26	8	-0.280193	-0.399136	0.151094	-0.364684	-1.00401	1.89693	0.0182849	0.0153641	0.0111822	0.0132686	0.0134292	0.0617297	0.0141606	0.852581
A7MH27	8	-0.257021	-0.803402	-0.481572	0.0157398	-0.439286	1.96554	0.0145908	0.0152381	0.0141184	0.0116802	0.0115983	0.176083	0.0224697	0.734221
A7MH31	8	-0.530974	-0.355943	-0.154303	-0.467068	-0.513125	2.02141	0.0018174	0.00149428	0.00130296	0.00128803	0.00132708	0.0141768	0.00205157	0.976542
A7MH35	8	0.0232567	0.0925011	0.467193	-0.159551	-1.73773	1.31433	0.130981	0.0953051	0.0512542	0.0950486	0.0930099	0.108661	0.0458025	0.379938
A7MME6	8	-0.389152	-0.0435668	-0.175689	-0.406649	-0.930397	1.94545	0.00995296	0.00795017	0.00599972	0.00706899	0.00708119	0.0375988	0.00800389	0.916344
A7MH78	8	0.364901	-0.290563	-0.419854	-0.625358	-0.882732	1.85361	0.0277936	0.0341274	0.0192893	0.0248154	0.0219927	0.0910633	0.0238132	0.757105
A7MH79	8	-0.469855	-0.361781	-0.381014	-0.414401	-0.412812	2.03986	0.00182079	0.00160221	0.00142465	0.00133854	0.00135403	0.0186016	0.00234303	0.971515
A7MHE6	8	-0.69274	0.281959	-0.299977	-0.804821	-0.372342	1.88792	0.0223119	0.015551	0.0135947	0.0146798	0.0152369	0.113042	0.0219072	0.783677
A7MHI1	8	-0.94902	-0.505239	-0.259083	-0.0425587	-0.178829	1.93473	0.0154696	0.0117313	0.0136792	0.0104267	0.0113633	0.310837	0.0260032	0.60049
A7MHM1	8	-0.591561	-0.474578	-0.116803	-0.448105	-0.384524	2.01557	0.00390021	0.00320639	0.00296102	0.00275185	0.00287258	0.0388843	0.00491532	0.940508
A7MGX0	8	-0.673625	0.686493	0.127893	0.133307	-1.55183	1.27776	0.14738	0.0712465	0.055569	0.0833597	0.0909859	0.131907	0.0546572	0.364894
A7MHS6	8	-0.440633	-0.317993	-0.295893	-0.419903	-0.557759	2.03218	0.00109427	0.00094586	0.000801351	0.000798885	0.000806622	0.00842363	0.00124026	0.985889
A7MHU6	8	-0.368211	-0.341533	-0.440595	-0.454478	-0.434398	2.03922	0.00193501	0.00177691	0.00151367	0.00145784	0.00144994	0.0181063	0.00244161	0.971319
A7MHV8	8	-0.172902	-0.329263	-0.149194	-0.432155	-0.884019	1.96753	0.00746364	0.00689668	0.00493003	0.00569499	0.00556616	0.0317469	0.00655448	0.931147
A7MHW1	8	-0.495113	-0.191814	-0.273331	-0.610493	-0.446904	2.01766	0.00228451	0.00188601	0.0016027	0.00162942	0.00165566	0.0171195	0.00256582	0.971256
A7MHX1	8	0.174468	1.36285	-1.16582	-1.17912	0.26855	0.539073	0.133135	0.120937	0.0913171	0.116628	0.101546	0.153844	0.116266	0.166327
A7MIE6	8	-0.139471	-0.725342	-0.160782	-0.503962	-0.46095	1.99051	0.00836487	0.0085742	0.0067852	0.00663043	0.00653473	0.0654542	0.0103488	0.887308
A7MIF5	8	0.977388	-0.347145	0.381574	-0.563226	-1.52059	1.072	0.116968	0.193629	0.0584782	0.131644	0.103153	0.0951335	0.0475513	0.253444
A7MM22	8	-0.667043	-0.334027	-0.382241	-0.650061	0.0660312	1.96734	0.0124305	0.0103049	0.0104545	0.00882321	0.00919088	0.224104	0.0208655	0.703827
A7MII4	8	-0.364371	-0.330295	-0.324341	-0.474194	-0.5405	2.0337	0.00108992	0.000976874	0.000804675	0.00081152	0.000809912	0.00827537	0.00124221	0.98599
A7MIS7	8	-0.54035	-0.0821609	-0.206027	-0.473364	-0.688317	1.99022	0.00406715	0.00315294	0.00261506	0.00281835	0.00288424	0.0218489	0.00385473	0.958759
A7MRL1	8	-0.876459	-0.0892492	-0.39518	-0.319838	-0.289454	1.97018	0.0116072	0.00847869	0.00878617	0.00773119	0.00822463	0.134303	0.0156582	0.805211
A7MJE1	8	1.04019	0.297998	-0.841045	-1.43809	-0.0822747	1.02322	0.0933554	0.168955	0.0710076	0.107078	0.0811415	0.152354	0.0833389	0.24277
A7MJF6	8	-0.482864	-0.447652	-0.33423	-0.356168	-0.417185	2.0381	0.00230109	0.00203156	0.00183704	0.00169107	0.00172067	0.0248154	0.00302351	0.96258
A7MK34	8	-0.0354491	0.422527	-0.321075	-0.818422	-0.995695	1.74811	0.0476851	0.0403962	0.0242238	0.0361678	0.0335494	0.0973078	0.0293567	0.691313
A7MK45	8	-0.456098	0.0474493	0.356681	-0.752696	-0.971023	1.77569	0.0418299	0.0277414	0.0197115	0.0269684	0.0282268	0.0894656	0.0247076	0.741349
A7MK59	8	0.526466	0.0349396	-1.02255	1.09189	-1.38422	0.753468	0.1092	0.155063	0.106462	0.115906	0.0975899	0.139732	0.0809577	0.19509
A7MKE7	8	0.0347308	-0.438482	-0.504739	-0.560374	-0.522343	1.99121	0.0086977	0.00960171	0.00693167	0.00723267	0.00679631	0.0578776	0.0102392	0.892623
A7MKF5	8	-0.500181	-0.340421	-0.505234	-0.300389	-0.387963	2.03419	0.00381138	0.00337842	0.00312046	0.00281552	0.00284497	0.0447811	0.00523543	0.934013
A7MKM1	8	-0.557192	-0.937395	0.012257	-0.306262	-0.134623	1.92322	0.0171976	0.0153533	0.0157724	0.012578	0.0133296	0.261914	0.0283748	0.635481
A7MKP0	8	0.670987	0.31922	0.372743	-1.08563	-1.38202	1.1047	0.143144	0.151572	0.0513507	0.134436	0.109152	0.0917049	0.045535	0.273106
A7MKQ7	8	-1.194	0.295526	-0.57698	-0.151785	-0.13694	1.76418	0.0357086	0.022551	0.0272059	0.02214	0.0243855	0.337318	0.0515695	0.479121
A7ML36	8	-0.224292	-0.319638	0.462752	-0.466915	-1.18629	1.73438	0.0494372	0.0382916	0.0254108	0.0347653	0.0356069	0.0996037	0.0290945	0.68779
A7ML40	8	-0.259143	0.885677	-0.704027	-0.572963	-0.922357	1.57281	0.0787208	0.058572	0.0405181	0.0567809	0.0534218	0.145662	0.0495188	0.516805
A7ML71	8	-0.500369	-0.448914	-0.339074	-0.367027	-0.382324	2.03771	0.00257257	0.00226197	0.0020696	0.00188555	0.00192296	0.0294027	0.00345779	0.956427
A7MLC5	8	-0.670279	0.459974	0.818376	-0.700964	-1.21326	1.30616	0.158009	0.0665427	0.0478256	0.0801943	0.0928259	0.12298	0.0508762	0.380746
A7MKF2	8	-0.534244	-0.20008	-0.266582	-0.50026	-0.51955	2.02072	0.00175376	0.00142474	0.00122814	0.00124002	0.00126713	0.0129226	0.00193266	0.978231
A7MKE3	8	-0.801259	0.160046	-0.417669	-0.299555	-0.574877	1.93331	0.0157992	0.011107	0.010503	0.010412	0.0109176	0.0978483	0.0164672	0.826946
A7MLH7	8	0.0766337	-0.191982	-0.310857	0.174455	-1.42308	1.67483	0.0575284	0.0582802	0.0372465	0.0476039	0.0443516	0.126534	0.0391168	0.589339
A7MLH8	8	-0.359116	0.0434075	0.491284	-0.988424	-0.882072	1.69492	0.0590313	0.0393235	0.0264553	0.038328	0.0399563	0.108085	0.0328566	0.655964
A7MLJ0	8	-0.541631	-0.5359	-0.320684	-0.310773	-0.320178	2.02917	0.0045399	0.00399285	0.00380994	0.00331969	0.00341529	0.0619564	0.00655784	0.912408
A7MLV3	8	1.46066	-0.783147	-0.528211	-0.671343	-0.571799	1.09384	0.0751261	0.224103	0.073611	0.0996146	0.0734263	0.141302	0.0717079	0.241109
A7MLW2	8	-1.11613	-0.50829	0.335005	-0.0740342	-0.424779	1.78823	0.0354088	0.022281	0.0255523	0.0214899	0.0249087	0.251553	0.0417796	0.577026
A7MM13	8	-0.422973	-0.442067	-0.425855	-0.623701	-0.0968553	2.01145	0.00741228	0.00683891	0.00627291	0.00556997	0.00561259	0.106739	0.0114714	0.850083
A7MM21	8	-0.949561	0.102453	0.180057	0.0863499	-1.10237	1.68307	0.0616232	0.0346477	0.0326948	0.0360244	0.0405552	0.152106	0.040839	0.601509
A7MIU7	8	-0.435406	-0.410741	-0.366368	-0.40532	-0.422851	2.04069	0.00181976	0.00163167	0.00143778	0.00135017	0.00136178	0.0185078	0.00234756	0.971543
A7MMB6	8	-0.449894	-0.509501	-0.225817	-0.420806	-0.42587	2.03189	0.00240992	0.00213664	0.00188856	0.00177256	0.00180675	0.0237587	0.00306462	0.963162
A7MMB7	8	-0.366212	-0.436784	-0.427975	-0.3377	-0.470164	2.03884	0.0025037	0.00233464	0.00202214	0.00189825	0.00189295	0.0246541	0.00323206	0.961462
A7MMH9	8	-0.557064	-0.590628	-0.278915	-0.283908	-0.310829	2.02134	0.0056864	0.00498999	0.00482951	0.00414786	0.00429009	0.0802655	0.00834521	0.887445
A7MMI7	8	-0.296022	-0.109671	-0.492094	-0.776161	-0.315135	1.98908	0.00805006	0.00734785	0.00590026	0.00608913	0.00595803	0.059757	0.00962397	0.897274
A7MML4	8	-0.311576	-0.784643	-0.665721	-0.330087	0.166574	1.92545	0.0146207	0.0154851	0.0160145	0.0117487	0.011713	0.447324	0.0330114	0.450083
A7MMM4	8	-0.254386	0.748726	0.0964382	-0.92796	-1.14431	1.4815	0.109273	0.0661572	0.0397779	0.0704868	0.0693896	0.116022	0.0441665	0.484727
A7MMM7	8	-0.969656	-0.00833032	-0.399824	-0.561939	0.0471747	1.89257	0.0205561	0.0145129	0.015995	0.0134354	0.0144875	0.293242	0.0323051	0.595467
A7MMR1	8	-0.767981	-0.467261	0.850535	0.340255	-1.27232	1.31677	0.116756	0.0657589	0.0619081	0.0688412	0.0821992	0.169565	0.0641446	0.370827
A7MMV7	8	-0.440583	-0.222577	-0.207673	-0.580428	-0.563408	2.01467	0.00169287	0.00141079	0.00115298	0.00121477	0.00122888	0.0107879	0.00175963	0.980752
A7MN89	8	0.905806	0.338439	-0.766933	-0.745343	-1.0671	1.33513	0.0893613	0.144301	0.0549624	0.09773	0.0737005	0.125861	0.0548598	0.359224
A7MN96	8	-0.412828	0.713331	0.216164	-1.62401	-0.161703	1.26904	0.124328	0.0727726	0.0529414	0.0775775	0.0809051	0.169034	0.073198	0.349244
A7MNE2	8	-0.768359	0.545833	0.090866	-1.55265	0.47184	1.21247	0.102557	0.059698	0.0588703	0.062365	0.0690225	0.248357	0.106491	0.292639
A7MNF2	8	-0.19659	-0.91662	-0.527575	-0.36929	0.0868208	1.92326	0.0164826	0.0182028	0.0177589	0.0134964	0.0133646	0.366762	0.0343371	0.519595
A7MHM2	8	-0.943085	0.0354484	-0.233091	-0.78547	0.0734587	1.85274	0.0259892	0.0177251	0.0187171	0.0166772	0.018089	0.265264	0.0368908	0.600648
A7MNL5	8	0.0471945	-0.63489	0.531022	-1.12056	-0.498605	1.67584	0.0541643	0.0517158	0.0333248	0.0420745	0.041911	0.148696	0.0439389	0.584174
A7MQX5	8	-1.33967	-0.202471	-0.0400387	-0.177369	-0.00994436	1.7695	0.030455	0.0185132	0.0240724	0.0181615	0.0210643	0.412605	0.0488635	0.426265
A7MNU0	8	-0.443846	-0.520274	-0.361779	-0.750798	0.121452	1.95525	0.0140662	0.0129877	0.0124313	0.0105529	0.0107409	0.240435	0.0245322	0.674254
A7MNU2	8	-0.607709	-0.554907	-0.391707	-0.266712	-0.194045	2.01508	0.00750283	0.00657332	0.00666679	0.00546922	0.0056651	0.140455	0.0122158	0.815452
A7MNX8	8	-0.504699	-0.179284	-0.169965	-0.672193	-0.475447	2.00159	0.00335811	0.0026971	0.00225354	0.00236079	0.00241358	0.0219716	0.00354252	0.961403
A7MP10	8	-0.315244	-0.455069	-0.57372	-0.282168	-0.403964	2.03017	0.00527686	0.00515994	0.00454126	0.00410296	0.00404537	0.0600319	0.00743143	0.90941
A7MPQ1	8	-0.547131	-0.168421	-0.302982	-0.454416	-0.545943	2.01889	0.00207698	0.00167861	0.00145458	0.00146614	0.00149737	0.0151152	0.00227547	0.974436
A7MP92	8	-0.198783	0.0299994	-0.610227	-0.0259466	-1.05741	1.86237	0.028007	0.0257423	0.0191638	0.0217292	0.0207456	0.101616	0.0240571	0.758939
A7MPK2	8	0.228707	0.53289	0.222379	-1.38441	-0.943794	1.34422	0.121223	0.0968835	0.0460522	0.0931211	0.0842835	0.115485	0.0496723	0.39328
A7MKZ0	8	-0.6259	-0.340118	-0.2971	-0.322071	-0.44113	2.02632	0.00304983	0.00248972	0.00233592	0.00215186	0.00223084	0.0313211	0.00385837	0.952562
A7MPT8	8	-0.0685129	0.424248	-0.879356	-0.329735	-0.909215	1.76257	0.0443177	0.0417932	0.028917	0.0354843	0.0324895	0.133157	0.0366673	0.647174
A7MPU0	8	-0.561083	-0.661644	0.139092	-1.0011	0.316825	1.76791	0.0316403	0.0264615	0.0265596	0.0224891	0.0240313	0.343058	0.0536083	0.472152
A7MPU3	8	-0.777878	0.0610452	-0.971172	-0.218922	0.064112	1.84281	0.0234534	0.0192143	0.0218477	0.0167989	0.0172658	0.408399	0.0447912	0.44823
A7MPW1	8	-0.50395	-0.069257	0.0709431	-0.586182	-0.834225	1.92267	0.0125966	0.00921007	0.00712363	0.00848372	0.00877176	0.0451487	0.00974147	0.898924
A7MQ13	8	-1.31109	-0.103302	0.579807	-0.807579	0.137831	1.50433	0.0692228	0.0355388	0.042844	0.0375035	0.0458003	0.313069	0.0803873	0.375634
A7MQ19	8	0.0695281	-0.221021	-0.94936	-0.119308	-0.671793	1.89195	0.0246096	0.0283727	0.0213142	0.021212	0.0194299	0.145522	0.02973	0.70981
A7MQ20	8	-0.160505	-0.733332	-0.379955	-0.0771394	-0.623311	1.97424	0.0124065	0.0130372	0.0108932	0.00999432	0.00979797	0.101732	0.015949	0.82619
A7MQ23	8	-0.32641	-0.426182	-0.404087	-0.423706	-0.458848	2.03923	0.00203892	0.00191851	0.00161814	0.0015536	0.00154175	0.0189235	0.00257602	0.96983
A7MQ92	8	-0.279497	-0.488925	-0.364331	-0.391959	-0.509274	2.03399	0.00253113	0.00243257	0.00201351	0.00194909	0.00192772	0.0219546	0.00312765	0.964064
A7MQF5	8	-0.546372	-0.500599	-0.488624	-0.5465	0.106729	1.97537	0.0118168	0.0107134	0.0109304	0.00877888	0.00899665	0.285399	0.0222576	0.641107
A7MQF6	8	-0.39934	-0.423701	-0.430262	-0.348491	-0.43837	2.04016	0.00245075	0.00225517	0.00198317	0.00184453	0.00184713	0.0254429	0.00321931	0.960957
A7MQT0	8	-1.06117	-0.253511	0.173827	0.0335229	-0.704353	1.81168	0.0348708	0.0214922	0.0229197	0.0210921	0.023979	0.179793	0.0339839	0.66187
A7MQT9	8	-0.273925	0.00169341	-0.429374	-0.593342	-0.684836	1.97978	0.00665448	0.00585297	0.00437787	0.00497407	0.00483598	0.0324356	0.00629275	0.934576
A7MQX4	8	0.815816	-1.18168	0.684562	0.133681	-1.30999	0.857614	0.111492	0.185243	0.08473	0.120445	0.108518	0.118248	0.0646657	0.206657
A7MQX7	8	-0.503138	-0.482626	-0.263484	-0.0328223	-0.704619	1.98669	0.00867795	0.00748552	0.00677046	0.00632411	0.00648663	0.0659193	0.0100115	0.888324
A7MQY5	8	-0.53844	-0.278272	0.055267	-0.449501	-0.753634	1.96458	0.00703721	0.00538153	0.00443211	0.0048193	0.00502138	0.0338342	0.00631561	0.933159
A7MR00	8	-1.2728	0.664715	0.214177	-0.76325	-0.327011	1.48417	0.0942922	0.0416698	0.0436915	0.0477135	0.0565499	0.215707	0.0676146	0.432762
A7MR05	8	-0.262057	-0.403532	0.0795538	-0.941978	-0.399485	1.9275	0.0145902	0.012827	0.009714	0.0107531	0.010829	0.0757414	0.0147776	0.850768
A7MR29	8	-0.795987	0.443818	-0.313557	-0.386339	-0.771742	1.82381	0.0344596	0.0218046	0.0192144	0.0216695	0.0227967	0.11894	0.027263	0.733852
A7MR87	8	-0.75898	-0.238516	-0.0986865	-0.333353	-0.554959	1.98449	0.0065985	0.00482391	0.00453943	0.00438992	0.00467448	0.0485465	0.00716653	0.919261
A7MRK8	8	1.14353	-1.08257	-0.738006	-0.744373	0.257167	1.16425	0.0610344	0.14004	0.0817217	0.0711916	0.0586195	0.233775	0.110839	0.242778

## Sheet: number
	total number
Cluster 1	104
Cluster 2	122
Cluster 3	97
Cluster 4	124
Cluster 5	110
Cluster 6	90
Cluster 7	102
Cluster 8	157
	0.285872
	core（memb>0.58）
Cluster 1	2
Cluster 2	43
Cluster 3	18
Cluster 4	28
Cluster 5	8
Cluster 6	34
Cluster 7	33
Cluster 8	110
	0.518116

## Sheet: cluster protein names
Cluster 7	Core	Cluster 8	Core
A7MEB6	A7MGA8	A7MK46	A7MFI5
A7MER9	A7MI25	A7MEI2	A7MG20
A7MGA8	A7MIJ5	A7MER7	A7MGA9
A7MGR5	A7MMA5	A7MEV1	A7MGC5
A7MI25	A7MPE1	A7MFI5	A7MGF4
A7MIJ5	A7MPF3	A7MG20	A7MGX6
A7MFG5	A7MQ63	A7MGA9	A7MH23
A7MJ78	A7MQI3	A7MGC5	A7MH30
A7MJ81	A7ME97	A7MGF4	A7MID0
A7MKX5	A7MFE2	A7MGX6	A7MID1
A7MMA5	A7MFE3	A7MH23	A7MMM3
A7MMW8	A7MFK1	A7MH30	A7MNV8
A7MNP9	A7MFS9	A7MID0	A7MP52
A7MPE1	A7MG54	A7MID1	A7MQ83
A7MPF3	A7MGC7	A7MJ28	A7MQT6
A7MQ63	A7MGS3	A7MFS1	A7MQZ0
A7MQD9	A7MI26	A7MFS3	A7MR82
A7MQI3	A7MJA8	A7MKD3	A7MR83
A7MR08	A7MK71	A7MKL4	A7MR85
A7MR73	A7MKI1	A7MLL9	A7ME30
A7ME97	A7MKM7	A7MMM3	A7ME34
A7MEN1	A7MKW1	A7MNV8	A7ME88
A7MEN3	A7MLF3	A7MP52	A7ME95
A7MES1	A7MLC2	A7MP70	A7MEI6
A7MF06	A7MNV5	A7MP93	A7MET2
A7MF17	A7MM25	A7MP95	A7MEV4
A7MFE2	A7MM52	A7MPB5	A7MEV5
A7MFE3	A7MMB5	A7MPI3	A7MFD8
A7MFG6	A7MMF6	A7MQ83	A7MJ88
A7MFK1	A7MNE8	A7MQT6	A7MFU3
A7MFR8	A7MNF8	A7MQZ0	A7MFU5
A7MFS9	A7MRP7	A7MR82	A7MFY2
A7MG54	A7MR07	A7MR83	A7MFZ1
A7MG91		A7MR85	A7MGE3
A7MGB6		A7ME30	A7MGL0
A7MGC7		A7ME34	A7MGM9
A7MGS3		A7ME88	A7MH26
A7MHA6		A7ME95	A7MH27
A7MHD8		A7MEC1	A7MH31
A7MHV5		A7MEI6	A7MME6
A7MHW2		A7MET2	A7MH78
A7MI26		A7MEU1	A7MH79
A7MIH7		A7MEV4	A7MHE6
A7MIQ1		A7MEV5	A7MHI1
A7MIS4		A7MIM6	A7MHM1
A7MIU5		A7MF55	A7MHS6
A7MIX8		A7MFD8	A7MHU6
A7MIY2		A7MFF1	A7MHV8
A7MIY7		A7MFG1	A7MHW1
A7MIZ7		A7MFQ9	A7MIE6
A7MJA8		A7MJ88	A7MM22
A7MJB7		A7MP94	A7MII4
A7MJC4		A7MFT9	A7MIS7
A7MJW3		A7MFU3	A7MRL1
A7MJX6		A7MFU5	A7MJF6
A7MK18		A7MFU9	A7MK34
A7MK71		A7MFY2	A7MK45
A7ML00		A7MFZ1	A7MKE7
A7MKI1		A7MGD3	A7MKF5
A7MKI7		A7MGE3	A7MKM1
A7MKM7		A7MGL0	A7ML36
A7MKN4		A7MGM9	A7ML71
A7MKQ4		A7MGQ8	A7MKF2
A7MKW1		A7MGT6	A7MKE3
A7MLF3		A7MGU5	A7MLH7
A7MKZ1		A7MGW3	A7MLH8
A7MF50		A7MH26	A7MLJ0
A7ML99		A7MH27	A7MM13
A7MLC2		A7MH31	A7MM21
A7MLK2		A7MH35	A7MIU7
A7MNV5		A7MME6	A7MMB6
A7MLV6		A7MH78	A7MMB7
A7MM15		A7MH79	A7MMH9
A7MM25		A7MHE6	A7MMI7
A7MM52		A7MHI1	A7MMM7
A7MM68		A7MHM1	A7MMV7
A7MMB5		A7MGX0	A7MHM2
A7MMF6		A7MHS6	A7MNL5
A7MMH5		A7MHU6	A7MNU0
A7MMI6		A7MHV8	A7MNU2
A7MMM6		A7MHW1	A7MNX8
A7MMU4		A7MHX1	A7MP10
A7MMY2		A7MIE6	A7MPQ1
A7MNE8		A7MIF5	A7MP92
A7MNF8		A7MM22	A7MKZ0
A7MNG8		A7MII4	A7MPT8
A7MNH5		A7MIS7	A7MPW1
A7MNV0		A7MRL1	A7MQ19
A7MIX7		A7MJE1	A7MQ20
A7MRP7		A7MJF6	A7MQ23
A7MP68		A7MK34	A7MQ92
A7MP87		A7MK45	A7MQF5
A7MQG1		A7MK59	A7MQF6
A7MPM3		A7MKE7	A7MQT0
A7MPP1		A7MKF5	A7MQT9
A7MPZ0		A7MKM1	A7MQX7
A7MQA8		A7MKP0	A7MQY5
A7MQB2		A7MKQ7	A7MR05
A7MR07		A7ML36	A7MR29
A7MR96		A7ML40	A7MR87
A7MF52		A7ML71
A7MJT6		A7MLC5
		A7MKF2
		A7MKE3
		A7MLH7
		A7MLH8
		A7MLJ0
		A7MLV3
		A7MLW2
		A7MM13
		A7MM21
		A7MIU7
		A7MMB6
		A7MMB7
		A7MMH9
		A7MMI7
		A7MML4
		A7MMM4
		A7MMM7
		A7MMR1
		A7MMV7
		A7MN89
		A7MN96
		A7MNE2
		A7MNF2
		A7MHM2
		A7MNL5
		A7MQX5
		A7MNU0
		A7MNU2
		A7MNX8
		A7MP10
		A7MPQ1
		A7MP92
		A7MPK2
		A7MKZ0
		A7MPT8
		A7MPU0
		A7MPU3
		A7MPW1
		A7MQ13
		A7MQ19
		A7MQ20
		A7MQ23
		A7MQ92
		A7MQF5
		A7MQF6
		A7MQT0
		A7MQT9
		A7MQX4
		A7MQX7
		A7MQY5
		A7MR00
		A7MR05
		A7MR29
		A7MR87
		A7MRK8
