# Supplementary material for: Proteomic Analysis Revealed Metabolic Inhibition and Elongation Factor Tu Deamidation by p-Coumaric Acid in Cronobacter sakazakii
Source: Front Microbiol. 2022 May 9;13:888103. doi: 10.3389/fmicb.2022.888103 (PMC9125189; doi:10.3389/fmicb.2022.888103)
Supplement: Supplementary file 3 [file Table_3.XLSX]

## Sheet: GO and KEGG analysis
Annotation Cluster 1	Enrichment Score: 4.401374201636029
Category	Term	Count	%	PValue	Genes	List Total	Pop Hits	Pop Total	Fold Enrichment	Bonferroni	Benjamini	FDR
KEGG_PATHWAY	esa01110:Biosynthesis of secondary metabolites	46	21.5962	1.61188e-06	A7MQX4, A7MP52, A7MQX5, A7MJ78, A7ML99, A7MP95, A7MP70, A7MIX8, A7MGR5, A7MQZ0, A7MIX7, A7MKX5, A7MGF4, A7MID1, A7MKL4, A7MQX7, A7MFZ1, A7MPE1, A7MGC5, A7ME97, A7MEV5, A7MMA5, A7ME95, A7MR83, A7MR82, A7MQ83, A7MNU0, A7MHU6, A7MGE3, A7MFG6, A7MPM3, A7MMM6, A7MFG5, A7MMM4, A7MR85, A7MP87, A7MMF6, A7MMH9, A7MLH7, A7MLH8, A7MHD8, A7MKW1, A7ME88, A7MHW2, A7MQF6, A7MMB5	120	285	1432	1.92608	0.000125719	0.000125727	0.00011122
KEGG_PATHWAY	esa01130:Biosynthesis of antibiotics	33	15.493	1.7322e-05	A7MQX4, A7MP52, A7MQX5, A7ML99, A7MP70, A7MIX8, A7MQZ0, A7MIX7, A7MID1, A7MKL4, A7MQX7, A7MFZ1, A7MPE1, A7MGC5, A7ME97, A7MEV5, A7ME95, A7MR83, A7MR82, A7MQ83, A7MNU0, A7MPM3, A7MMM4, A7MR85, A7MMF6, A7MMH9, A7MLH8, A7MHD8, A7MKW1, A7ME88, A7MHW2, A7MQF6, A7MMB5	120	187	1432	2.10588	0.00135021	0.000450371	0.000398405
KEGG_PATHWAY	esa01200:Carbon metabolism	22	10.3286	4.74906e-05	A7MQX4, A7MP52, A7MQX5, A7MR82, A7MQ83, A7MQZ0, A7MIX7, A7MID1, A7MMM4, A7MP10, A7MR85, A7MQX7, A7MMF6, A7MHD8, A7MGC5, A7ME88, A7MKW1, A7ME97, A7MKZ0, A7ME95, A7MQF5, A7MMB5	120	103	1432	2.54887	0.0036975	0.000926067	0.000819213
KEGG_PATHWAY	esa01120:Microbial metabolism in diverse environments	26	12.2066	0.00187053	A7MQX4, A7MP52, A7MQX5, A7MP70, A7MQZ0, A7MIX7, A7MID1, A7MP10, A7MQX7, A7MGC5, A7ME97, A7MKZ0, A7ME95, A7MQ83, A7MNU0, A7MFE2, A7MMM4, A7MMF6, A7MMH9, A7MLH7, A7MLH8, A7MHD8, A7MKW1, A7ME88, A7MQF5, A7MMB5	120	169	1432	1.8359	0.135875	0.0243169	0.0215111
Annotation Cluster 2	Enrichment Score: 2.188002776401925
Category	Term	Count	%	PValue	Genes	List Total	Pop Hits	Pop Total	Fold Enrichment	Bonferroni	Benjamini	FDR
INTERPRO	IPR015590:Aldehyde dehydrogenase domain	5	2.34742	0.00103747	A7MFZ1, A7MMH9, A7MLH7, A7MMR1, A7MNV8	213	8	3219	9.44542	0.476218	0.215448	0.215448
INTERPRO	IPR016163:Aldehyde dehydrogenase, C-terminal	5	2.34742	0.00103747	A7MFZ1, A7MMH9, A7MLH7, A7MMR1, A7MNV8	213	8	3219	9.44542	0.476218	0.215448	0.215448
INTERPRO	IPR016162:Aldehyde dehydrogenase, N-terminal	5	2.34742	0.00177159	A7MFZ1, A7MMH9, A7MLH7, A7MMR1, A7MNV8	213	9	3219	8.39593	0.668683	0.275925	0.275925
INTERPRO	IPR016161:Aldehyde/histidinol dehydrogenase	5	2.34742	0.00280141	A7MFZ1, A7MMH9, A7MLH7, A7MMR1, A7MNV8	213	10	3219	7.55634	0.825831	0.349056	0.349056
INTERPRO	IPR016160:Aldehyde dehydrogenase, conserved site	3	1.40845	0.0378151	A7MFZ1, A7MLH7, A7MNV8	213	5	3219	9.06761	1	1	1
KEGG_PATHWAY	esa00330:Arginine and proline metabolism	4	1.87793	0.368661	A7MFZ1, A7MMR1, A7MEV5, A7MNV8	120	26	1432	1.8359	1	0.962185	0.851164
Annotation Cluster 3	Enrichment Score: 1.9628408246437807
Category	Term	Count	%	PValue	Genes	List Total	Pop Hits	Pop Total	Fold Enrichment	Bonferroni	Benjamini	FDR
GOTERM_MF_DIRECT	GO:0030145~manganese ion binding	8	3.75587	0.000575317	A7MQX5, A7MGA8, A7MP95, A7MLV3, A7MID1, A7MJ81, A7MKZ0, A7MR96	160	21	2107	5.01667	0.0984023	0.0517785	0.0517785
UP_KEYWORDS	Manganese	7	3.28638	0.0149049	A7MQX5, A7MGA8, A7MP95, A7MLV3, A7MGC5, A7MID1, A7MJ81	213	34	3496	3.37918	0.879657	0.262699	0.247794
GOTERM_MF_DIRECT	GO:0000287~magnesium ion binding	11	5.16432	0.150745	A7MQX5, A7MGA8, A7MNE2, A7MJT6, A7MP95, A7MLV3, A7MP92, A7MQZ0, A7MJ81, A7MF50, A7ME95	160	92	2107	1.57452	1	1	1
Annotation Cluster 4	Enrichment Score: 1.7009410571678205
Category	Term	Count	%	PValue	Genes	List Total	Pop Hits	Pop Total	Fold Enrichment	Bonferroni	Benjamini	FDR
UP_KEYWORDS	Glycolysis	6	2.8169	0.000674146	A7MP52, A7MQ83, A7MQZ0, A7MIX7, A7MID1, A7ME95	213	13	3496	7.5753	0.0907059	0.0316849	0.0298871
GOTERM_BP_DIRECT	GO:0006096~glycolytic process	4	1.87793	0.0499017	A7MP52, A7MQZ0, A7MIX7, A7MID1	128	12	1760	4.58333	0.998419	1	1
KEGG_PATHWAY	esa00680:Methane metabolism	5	2.34742	0.234589	A7MQ83, A7MQZ0, A7MIX7, A7MID1, A7MP10	120	30	1432	1.98889	1	0.831724	0.735756
Annotation Cluster 5	Enrichment Score: 1.3012546117216723
Category	Term	Count	%	PValue	Genes	List Total	Pop Hits	Pop Total	Fold Enrichment	Bonferroni	Benjamini	FDR
UP_KEYWORDS	Riboflavin biosynthesis	3	1.40845	0.0202452	A7MP95, A7MFG6, A7MFG5	213	4	3496	12.3099	0.944082	0.285457	0.269261
GOTERM_BP_DIRECT	GO:0009231~riboflavin biosynthetic process	3	1.40845	0.04472	A7MP95, A7MFG6, A7MFG5	128	5	1760	8.25	0.996863	1	1
KEGG_PATHWAY	esa00740:Riboflavin metabolism	3	1.40845	0.137852	A7MP95, A7MFG6, A7MFG5	120	8	1432	4.475	0.999991	0.632496	0.559516
Annotation Cluster 6	Enrichment Score: 1.123687411788154
Category	Term	Count	%	PValue	Genes	List Total	Pop Hits	Pop Total	Fold Enrichment	Bonferroni	Benjamini	FDR
KEGG_PATHWAY	esa00860:Porphyrin and chlorophyll metabolism	5	2.34742	0.0556845	A7MJ78, A7MKI7, A7MGR5, A7MKX5, A7MP87	120	18	1432	3.31481	0.988541	0.289559	0.256149
GOTERM_BP_DIRECT	GO:0006782~protoporphyrinogen IX biosynthetic process	3	1.40845	0.0639563	A7MJ78, A7MGR5, A7MKX5	128	6	1760	6.875	0.999758	1	1
UP_KEYWORDS	Porphyrin biosynthesis	3	1.40845	0.119487	A7MJ78, A7MGR5, A7MKX5	213	10	3496	4.92394	1	0.802269	0.75675
Annotation Cluster 7	Enrichment Score: 1.084409442918776
Category	Term	Count	%	PValue	Genes	List Total	Pop Hits	Pop Total	Fold Enrichment	Bonferroni	Benjamini	FDR
UP_KEYWORDS	Iron	11	5.16432	0.0196872	A7MMF6, A7MH26, A7MKI7, A7MH23, A7MJF6, A7MNP9, A7MGX6, A7MPB5, A7MMM3, A7MMB5, A7MJ28	213	79	3496	2.28537	0.939408	0.285457	0.269261
UP_KEYWORDS	4Fe-4S	7	3.28638	0.0281276	A7MMF6, A7MH26, A7MH23, A7MNP9, A7MPB5, A7MMM3, A7MMB5	213	39	3496	2.94595	0.982098	0.330499	0.311747
UP_KEYWORDS	Iron-sulfur	8	3.75587	0.035556	A7MMF6, A7MH26, A7MH23, A7MNP9, A7MGX6, A7MPB5, A7MMM3, A7MMB5	213	52	3496	2.5251	0.993932	0.3581	0.337782
KEGG_PATHWAY	esa00190:Oxidative phosphorylation	8	3.75587	0.0535036	A7MQY5, A7MMW8, A7MNE2, A7MFS9, A7MH26, A7MH23, A7MPB5, A7MMB5	120	42	1432	2.27302	0.986282	0.289559	0.256149
GOTERM_MF_DIRECT	GO:0051539~4 iron, 4 sulfur cluster binding	7	3.28638	0.0917124	A7MMF6, A7MH26, A7MH23, A7MNP9, A7MPB5, A7MMM3, A7MMB5	160	42	2107	2.19479	1	1	1
UP_KEYWORDS	Ubiquinone	3	1.40845	0.229729	A7MH26, A7MH23, A7MPB5	213	15	3496	3.28263	1	1	0.95
INTERPRO	IPR017900:4Fe-4S ferredoxin, iron-sulphur binding, conserved site	3	1.40845	0.28454	A7MPB5, A7MMM3, A7MMB5	213	16	3219	2.83363	1	1	1
INTERPRO	IPR017896:4Fe-4S ferredoxin-type, iron-sulpur binding domain	3	1.40845	0.334445	A7MPB5, A7MMM3, A7MMB5	213	18	3219	2.51878	1	1	1
Annotation Cluster 8	Enrichment Score: 0.8773821318952568
Category	Term	Count	%	PValue	Genes	List Total	Pop Hits	Pop Total	Fold Enrichment	Bonferroni	Benjamini	FDR
KEGG_PATHWAY	esa00400:Phenylalanine, tyrosine and tryptophan biosynthesis	6	2.8169	0.0164133	A7MPE1, A7MIX8, A7MPM3, A7MHW2, A7MKL4, A7MEV5	120	19	1432	3.76842	0.724965	0.142248	0.125835
GOTERM_BP_DIRECT	GO:0009423~chorismate biosynthetic process	3	1.40845	0.133275	A7MPE1, A7MIX8, A7MKL4	128	9	1760	4.58333	1	1	1
GOTERM_BP_DIRECT	GO:0009073~aromatic amino acid family biosynthetic process	3	1.40845	0.133275	A7MPE1, A7MIX8, A7MKL4	128	9	1760	4.58333	1	1	1
UP_KEYWORDS	Aromatic amino acid biosynthesis	3	1.40845	0.206865	A7MPE1, A7MIX8, A7MKL4	213	14	3496	3.5171	1	1	0.95
GOTERM_BP_DIRECT	GO:0008652~cellular amino acid biosynthetic process	4	1.87793	0.208401	A7MPE1, A7MIX8, A7MKW1, A7MKL4	128	22	1760	2.5	1	1	1
UP_KEYWORDS	Amino-acid biosynthesis	6	2.8169	0.432937	A7MPE1, A7MIX8, A7MP70, A7MKW1, A7MKL4, A7MQF6	213	71	3496	1.38703	1	1	0.95
Annotation Cluster 9	Enrichment Score: 0.8545972792189725
Category	Term	Count	%	PValue	Genes	List Total	Pop Hits	Pop Total	Fold Enrichment	Bonferroni	Benjamini	FDR
GOTERM_MF_DIRECT	GO:0008483~transaminase activity	4	1.87793	0.00711769	A7MR82, A7MGR5, A7MPM3, A7MEV5	160	6	2107	8.77917	0.723561	0.427062	0.427062
INTERPRO	IPR015421:Pyridoxal phosphate-dependent transferase, major region, subdomain 1	5	2.34742	0.155914	A7MGR5, A7MQ92, A7MPM3, A7MEV5, A7MR85	213	32	3219	2.36136	1	1	1
INTERPRO	IPR015424:Pyridoxal phosphate-dependent transferase	5	2.34742	0.155914	A7MGR5, A7MQ92, A7MPM3, A7MEV5, A7MR85	213	32	3219	2.36136	1	1	1
UP_KEYWORDS	Pyridoxal phosphate	5	2.34742	0.159317	A7ML99, A7MGR5, A7MQ92, A7MKW1, A7MR85	213	35	3496	2.34474	1	0.89855	0.847569
INTERPRO	IPR004839:Aminotransferase, class I/classII	3	1.40845	0.234322	A7MQ92, A7MPM3, A7MEV5	213	14	3219	3.23843	1	1	1
GOTERM_BP_DIRECT	GO:0009058~biosynthetic process	3	1.40845	0.323023	A7MQ92, A7MPM3, A7MEV5	128	16	1760	2.57812	1	1	1
GOTERM_MF_DIRECT	GO:0030170~pyridoxal phosphate binding	4	1.87793	0.499344	A7MGR5, A7MQ92, A7MPM3, A7MEV5	160	35	2107	1.505	1	1	1
Annotation Cluster 10	Enrichment Score: 0.8518668965389214
Category	Term	Count	%	PValue	Genes	List Total	Pop Hits	Pop Total	Fold Enrichment	Bonferroni	Benjamini	FDR
INTERPRO	IPR023753:Pyridine nucleotide-disulphide oxidoreductase, FAD/NAD(P)-binding domain	5	2.34742	0.108352	A7MFS9, A7MKD3, A7MGE3, A7MKN4, A7MK18	213	28	3219	2.69869	1	1	1
UP_KEYWORDS	FAD	4	1.87793	0.130943	A7MFZ1, A7MKD3, A7MKN4, A7MK18	213	21	3496	3.12631	1	0.839228	0.791612
UP_KEYWORDS	Flavoprotein	5	2.34742	0.196101	A7MFZ1, A7MKD3, A7MGE3, A7MKN4, A7MK18	213	38	3496	2.15962	1	1	0.95
Annotation Cluster 11	Enrichment Score: 0.7935421602149644
Category	Term	Count	%	PValue	Genes	List Total	Pop Hits	Pop Total	Fold Enrichment	Bonferroni	Benjamini	FDR
INTERPRO	IPR002328:Alcohol dehydrogenase, zinc-type, conserved site	3	1.40845	0.114459	A7MLH8, A7MID0, A7MG54	213	9	3219	5.03756	1	1	1
SMART	SM00829:SM00829	3	1.40845	0.122026	A7MLH8, A7MID0, A7MG54	43	10	681	4.75116	0.998849	1	1
INTERPRO	IPR020843:Polyketide synthase, enoylreductase	3	1.40845	0.137092	A7MLH8, A7MID0, A7MG54	213	10	3219	4.5338	1	1	1
INTERPRO	IPR013154:Alcohol dehydrogenase GroES-like	3	1.40845	0.160595	A7MLH8, A7MID0, A7MG54	213	11	3219	4.12164	1	1	1
INTERPRO	IPR013149:Alcohol dehydrogenase, C-terminal	3	1.40845	0.184755	A7MLH8, A7MID0, A7MG54	213	12	3219	3.77817	1	1	1
INTERPRO	IPR002085:Alcohol dehydrogenase superfamily, zinc-type	3	1.40845	0.209386	A7MLH8, A7MID0, A7MG54	213	13	3219	3.48754	1	1	1
INTERPRO	IPR011032:GroES-like	3	1.40845	0.234322	A7MLH8, A7MID0, A7MG54	213	14	3219	3.23843	1	1	1
Annotation Cluster 12	Enrichment Score: 0.463015506312453
Category	Term	Count	%	PValue	Genes	List Total	Pop Hits	Pop Total	Fold Enrichment	Bonferroni	Benjamini	FDR
KEGG_PATHWAY	esa00051:Fructose and mannose metabolism	5	2.34742	0.198282	A7MQ83, A7MKF5, A7MKF2, A7ML40, A7MMM6	120	28	1432	2.13095	1	0.813998	0.720075
GOTERM_BP_DIRECT	GO:0009401~phosphoenolpyruvate-dependent sugar phosphotransferase system	5	2.34742	0.292068	A7MR29, A7MKF5, A7MKF2, A7ML40, A7MFS3	128	38	1760	1.80921	1	1	1
KEGG_PATHWAY	esa02060:Phosphotransferase system (PTS)	5	2.34742	0.370071	A7MR29, A7MKF5, A7MKF2, A7ML40, A7MFS3	120	37	1432	1.61261	1	0.962185	0.851164
GOTERM_MF_DIRECT	GO:0008982~protein-N(PI)-phosphohistidine-sugar phosphotransferase activity	3	1.40845	0.655974	A7MKF5, A7MKF2, A7MFS3	160	29	2107	1.36228	1	1	1
Annotation Cluster 13	Enrichment Score: 0.2412504916626904
Category	Term	Count	%	PValue	Genes	List Total	Pop Hits	Pop Total	Fold Enrichment	Bonferroni	Benjamini	FDR
UP_KEYWORDS	Nucleotide-binding	21	9.85915	0.43114	A7MQX4, A7MP52, A7MQX5, A7MQ63, A7MFT9, A7MQ83, A7MP92, A7MLV3, A7MER7, A7MP93, A7MGF4, A7MLK2, A7MP10, A7MHA6, A7MPF3, A7MEB6, A7MGC5, A7ME88, A7ML71, A7MFU5, A7MHX1	213	312	3496	1.10473	1	1	0.95
UP_KEYWORDS	ATP-binding	18	8.4507	0.499053	A7MQX4, A7MP52, A7MQX5, A7MQ63, A7MFT9, A7MQ83, A7MP92, A7MLV3, A7MER7, A7MP93, A7MGF4, A7MP10, A7MPF3, A7MEB6, A7MGC5, A7ME88, A7ML71, A7MFU5	213	274	3496	1.07824	1	1	0.95
GOTERM_MF_DIRECT	GO:0005524~ATP binding	20	9.38967	0.877977	A7MQX4, A7MP52, A7MMW8, A7MQX5, A7MQ63, A7MFT9, A7MGL0, A7MQ83, A7MP92, A7MLV3, A7MER7, A7MP93, A7MGF4, A7MP10, A7MPF3, A7MEB6, A7MGC5, A7ME88, A7ML71, A7MFU5	160	311	2107	0.846865	1	1	1
Annotation Cluster 14	Enrichment Score: 0.01633947371078424
Category	Term	Count	%	PValue	Genes	List Total	Pop Hits	Pop Total	Fold Enrichment	Bonferroni	Benjamini	FDR
UP_KEYWORDS	Transcription	9	4.22535	0.93066	A7MFZ1, A7MJT6, A7MK45, A7MH35, A7MNL5, A7MGX6, A7ME34, A7MII4, A7MEU1	213	201	3496	0.734917	1	1	0.95
INTERPRO	IPR011991:Winged helix-turn-helix DNA-binding domain	7	3.28638	0.936554	A7MK45, A7MH35, A7MNL5, A7MGX6, A7ME34, A7MII4, A7ML36	213	149	3219	0.709991	1	1	1
UP_KEYWORDS	DNA-binding	11	5.16432	0.940207	A7MFZ1, A7MFT9, A7MJT6, A7MK45, A7MH35, A7MNL5, A7MGX6, A7ME34, A7MII4, A7MEU1, A7MFI5	213	246	3496	0.733921	1	1	0.95
UP_KEYWORDS	Transcription regulation	8	3.75587	0.958674	A7MFZ1, A7MK45, A7MH35, A7MNL5, A7MGX6, A7ME34, A7MII4, A7MEU1	213	195	3496	0.67336	1	1	0.958674
GOTERM_MF_DIRECT	GO:0003700~transcription factor activity, sequence-specific DNA binding	5	2.34742	0.988182	A7MFZ1, A7MK45, A7MH35, A7MGX6, A7ME34	160	124	2107	0.530998	1	1	1
GOTERM_BP_DIRECT	GO:0006351~transcription, DNA-templated	8	3.75587	0.990432	A7MFZ1, A7MK45, A7MH35, A7MNL5, A7MGX6, A7ME34, A7MII4, A7MEU1	128	192	1760	0.572917	1	1	1
GOTERM_MF_DIRECT	GO:0003677~DNA binding	10	4.69484	0.999411	A7MFZ1, A7MJT6, A7MK45, A7MH35, A7MNL5, A7ME34, A7MII4, A7MEU1, A7MFI5, A7MRK8	160	272	2107	0.484145	1	1	1
Annotation Cluster 15	Enrichment Score: 0.01046176397887161
Category	Term	Count	%	PValue	Genes	List Total	Pop Hits	Pop Total	Fold Enrichment	Bonferroni	Benjamini	FDR
UP_KEYWORDS	Cell inner membrane	8	3.75587	0.921862	A7MHA6, A7MQ63, A7MMW8, A7MH23, A7MIE6, A7MFU5, A7MPB5, A7MMM3	213	177	3496	0.741837	1	1	0.95
UP_KEYWORDS	Cell membrane	11	5.16432	0.97937	A7MHA6, A7MQ63, A7MMW8, A7MH23, A7MIE6, A7ML40, A7MFU5, A7MFS3, A7MPB5, A7MMM3, A7MMA5	213	278	3496	0.649441	1	1	0.97937
GOTERM_CC_DIRECT	GO:0005886~plasma membrane	8	3.75587	0.985918	A7MQ63, A7MMW8, A7MH23, A7ML40, A7MFS3, A7MPB5, A7MMM3, A7MMA5	78	261	1532	0.602024	1	1	1
UP_KEYWORDS	Transport	9	4.22535	0.995951	A7MQ63, A7MMW8, A7MER9, A7MH23, A7ML40, A7MFU5, A7MFS3, A7MMM3, A7MEV4	213	276	3496	0.535211	1	1	0.995951
UP_KEYWORDS	Membrane	20	9.38967	1	A7MQY5, A7MMW8, A7MQ63, A7MH23, A7MM52, A7MIS4, A7MGU5, A7ML40, A7MMM3, A7MKI1, A7MHA6, A7MNH5, A7MIE6, A7MKF2, A7MR05, A7MFS3, A7MFU5, A7MPB5, A7MEV4, A7MMA5	213	842	3496	0.389861	1	1	1
Annotation Cluster 16	Enrichment Score: 1.6580091974788845E-10
Category	Term	Count	%	PValue	Genes	List Total	Pop Hits	Pop Total	Fold Enrichment	Bonferroni	Benjamini	FDR
UP_KEYWORDS	Membrane	20	9.38967	1	A7MQY5, A7MMW8, A7MQ63, A7MH23, A7MM52, A7MIS4, A7MGU5, A7ML40, A7MMM3, A7MKI1, A7MHA6, A7MNH5, A7MIE6, A7MKF2, A7MR05, A7MFS3, A7MFU5, A7MPB5, A7MEV4, A7MMA5	213	842	3496	0.389861	1	1	1
GOTERM_CC_DIRECT	GO:0016021~integral component of membrane	12	5.6338	1	A7MQY5, A7MNH5, A7MKF5, A7MM52, A7MIS4, A7MMH5, A7MGU5, A7MKF2, A7MR05, A7ML40, A7MFS3, A7MKI1	78	718	1532	0.328262	1	1	1
UP_KEYWORDS	Transmembrane	11	5.16432	1	A7MQY5, A7MNH5, A7MM52, A7MIS4, A7MGU5, A7MKF2, A7MR05, A7ML40, A7MFS3, A7MEV4, A7MKI1	213	765	3496	0.236006	1	1	1
UP_KEYWORDS	Transmembrane helix	10	4.69484	1	A7MQY5, A7MNH5, A7MM52, A7MIS4, A7MGU5, A7MKF2, A7MR05, A7ML40, A7MFS3, A7MKI1	213	747	3496	0.219721	1	1	1
